# Supplementary material for: Comparative Analysis of Testicular Histology and lncRNA–mRNA Expression Patterns Between Landes Geese (Anser anser) and Sichuan White Geese (Anser cygnoides)
Source: Front Genet. 2021 Mar 2;12:627384. doi: 10.3389/fgene.2021.627384 (PMC7963104; doi:10.3389/fgene.2021.627384)
Supplement: Supplementary file 2 [file Table_2.XLSX]

## Sheet: cis-target
lncRNA_Gene_ID	lncRNA_Gene_Symbol	log2(foldchange)	Status	mRNA_Gene_ID	mRNA_Gene_Symbol	mRNA_Gene_Description	Pearson_correlation
XLOC_160563	--	-5.36106	Novel_lncRNA	106035993	INVS	inversin isoform X2||inversin isoform X3||inversin||inversin isoform X1	0.955326
XLOC_160563	--	-5.36106	Novel_lncRNA	106043527	ARL14	ADP-ribosylation factor-like 14||ADP-ribosylation factor-like protein 14	0.955326
XLOC_160563	--	-5.36106	Novel_lncRNA	106037069	EXD3	exonuclease mut-7 homolog isoform X8||exonuclease 3'-5' domain containing 3||exonuclease mut-7 homolog isoform X2||exonuclease mut-7 homolog isoform X3||exonuclease mut-7 homolog isoform X1||exonuclease mut-7 homolog isoform X6||exonuclease mut-7 homolog isoform X7||exonuclease mut-7 homolog isoform X4||exonuclease mut-7 homolog isoform X5||exonuclease mut-7 homolog isoform X9||exonuclease mut-7 …	0.954674
XLOC_160563	--	-5.36106	Novel_lncRNA	106043812	MED31	mediator of RNA polymerase II transcription subunit 31 isoform X2||mediator complex subunit 31||mediator of RNA polymerase II transcription subunit 31 isoform X1	-0.984214
XLOC_160563	--	-5.36106	Novel_lncRNA	106031501	EML4	echinoderm microtubule-associated protein-like 4 isoform X10||echinoderm microtubule-associated protein-like 4 isoform X5||echinoderm microtubule-associated protein-like 4 isoform X4||echinoderm microtubule-associated protein-like 4 isoform X7||echinoderm microtubule-associated protein-like 4 isoform X6||echinoderm microtubule-associated protein-like 4 isoform X1||echinoderm microtubule-associate…	0.955254
XLOC_160563	--	-5.36106	Novel_lncRNA	106031734	HEATR5A	HEAT repeat containing 5A||HEAT repeat-containing protein 5A isoform X1||HEAT repeat-containing protein 5A isoform X2||HEAT repeat-containing protein 5A isoform X3	0.955326
XLOC_160563	--	-5.36106	Novel_lncRNA	106043481	PPP1R16B	protein phosphatase 1 regulatory inhibitor subunit 16B isoform X2||protein phosphatase 1 regulatory inhibitor subunit 16B isoform X1||protein phosphatase 1	0.955326
XLOC_160563	--	-5.36106	Novel_lncRNA	106044535	STON2	stonin-2 isoform X2||stonin-2 isoform X3||stonin-2 isoform X1||stonin 2	0.962072
XLOC_160563	--	-5.36106	Novel_lncRNA	106040226	MASP2	mannan-binding lectin serine protease 2 isoform X1||mannan-binding lectin serine protease 2 isoform X2||mannan-binding lectin serine protease 2 isoform X3||mannan-binding lectin serine peptidase 2	0.955345
XLOC_160563	--	-5.36106	Novel_lncRNA	106045492	NT5C3A	5'-nucleotidase||cytosolic 5'-nucleotidase 3A isoform X1||cytosolic 5'-nucleotidase 3A isoform X2||cytosolic 5'-nucleotidase 3A isoform X3||cytosolic 5'-nucleotidase 3A isoform X4	-0.96015
XLOC_160563	--	-5.36106	Novel_lncRNA	106047282	FNBP1	formin-binding protein 1 isoform X1||formin-binding protein 1 isoform X3||formin-binding protein 1 isoform X2||formin-binding protein 1 isoform X5||formin-binding protein 1 isoform X4||formin-binding protein 1 isoform X7||formin-binding protein 1 isoform X6||formin-binding protein 1 isoform X9||formin-binding protein 1 isoform X8||formin-binding protein 1 isoform X15||formin binding protein 1||fo…	0.980064
XLOC_160563	--	-5.36106	Novel_lncRNA	106031416	DENR	density-regulated protein	0.956988
XLOC_160563	--	-5.36106	Novel_lncRNA	106037603	TAF4B	transcription initiation factor TFIID subunit 4B isoform X4||TAF4b RNA polymerase II||transcription initiation factor TFIID subunit 4B isoform X1||transcription initiation factor TFIID subunit 4B isoform X3||transcription initiation factor TFIID subunit 4B isoform X2	0.955326
XLOC_160563	--	-5.36106	Novel_lncRNA	106034106	MCOLN2	mucolipin-2||mucolipin 2	0.956472
XLOC_160563	--	-5.36106	Novel_lncRNA	106031897	PLEKHS1	pleckstrin homology domain-containing family S member 1 isoform X1||pleckstrin homology domain-containing family S member 1 isoform X3||pleckstrin homology domain containing||pleckstrin homology domain-containing family S member 1 isoform X2	0.953081
XLOC_160563	--	-5.36106	Novel_lncRNA	106047838	ZNF384	zinc finger protein 384||zinc finger protein 384 isoform X4||zinc finger protein 384 isoform X5||zinc finger protein 384 isoform X6||zinc finger protein 384 isoform X7||zinc finger protein 384 isoform X1||zinc finger protein 384 isoform X2||zinc finger protein 384 isoform X3||zinc finger protein 384 isoform X8	0.975931
XLOC_160563	--	-5.36106	Novel_lncRNA	106044024	LOC106044024	uncharacterized protein LOC106044024 isoform X1||uncharacterized protein LOC106044024 isoform X2||uncharacterized LOC106044024||uncharacterized protein LOC106044024 isoform X3	0.960218
XLOC_160563	--	-5.36106	Novel_lncRNA	106039103	RFC1	replication factor C (activator 1) 1||replication factor C subunit 1 isoform X4||replication factor C subunit 1 isoform X1||replication factor C subunit 1 isoform X3||replication factor C subunit 1 isoform X2	0.95577
XLOC_160563	--	-5.36106	Novel_lncRNA	106036201	SLC9A9	solute carrier family 9||sodium/hydrogen exchanger 9 isoform X3||sodium/hydrogen exchanger 9 isoform X2||sodium/hydrogen exchanger 9 isoform X1||sodium/hydrogen exchanger 9 isoform X6||sodium/hydrogen exchanger 9 isoform X5||sodium/hydrogen exchanger 9 isoform X4	0.955326
XLOC_160563	--	-5.36106	Novel_lncRNA	106031697	FMN1	formin-1 isoform X3||formin-1 isoform X2||formin 1||formin-1 isoform X1	0.969966
XLOC_160563	--	-5.36106	Novel_lncRNA	106038616	ANK2	ankyrin 2||ankyrin-2 isoform X18||ankyrin-2 isoform X19||ankyrin-2 isoform X12||ankyrin-2 isoform X13||ankyrin-2 isoform X10||ankyrin-2 isoform X11||ankyrin-2 isoform X16||ankyrin-2 isoform X17||ankyrin-2 isoform X14||ankyrin-2 isoform X15||ankyrin-2 isoform X26||ankyrin-2 isoform X25||ankyrin-2 isoform X24||ankyrin-2 isoform X23||ankyrin-2 isoform X22||ankyrin-2 isoform X21||ankyrin-2 isoform X2…	0.955326
XLOC_160563	--	-5.36106	Novel_lncRNA	106043200	EXD1	exonuclease 3'-5' domain-containing protein 1 isoform X3||exonuclease 3'-5' domain containing 1||exonuclease 3'-5' domain-containing protein 1 isoform X1||exonuclease 3'-5' domain-containing protein 1 isoform X2	0.984178
XLOC_160563	--	-5.36106	Novel_lncRNA	106047434	LOC106047434	dual oxidase maturation factor 2-like||dual oxidase maturation factor 2-like isoform X1||dual oxidase maturation factor 2-like isoform X2	0.957134
XLOC_160563	--	-5.36106	Novel_lncRNA	106041676	MFSD9	major facilitator superfamily domain containing 9||major facilitator superfamily domain-containing protein 9 isoform X1||major facilitator superfamily domain-containing protein 9 isoform X2	0.999371
XLOC_160563	--	-5.36106	Novel_lncRNA	106030247	PLEKHA8	pleckstrin homology domain-containing family A member 8 isoform X1||pleckstrin homology domain-containing family A member 8 isoform X2||pleckstrin homology domain containing	-0.982721
XLOC_160563	--	-5.36106	Novel_lncRNA	106041928	PKD2	polycystin-2 isoform X1||polycystin-2 isoform X3||polycystin-2 isoform X2||polycystic kidney disease 2 (autosomal dominant)	0.959218
XLOC_160563	--	-5.36106	Novel_lncRNA	106049077	CHST10	carbohydrate sulfotransferase 10 isoform X1||carbohydrate sulfotransferase 10 isoform X2||carbohydrate sulfotransferase 10	0.953681
XLOC_160563	--	-5.36106	Novel_lncRNA	106030710	IAH1	isoamyl acetate-hydrolyzing esterase 1 homolog isoform X3||isoamyl acetate-hydrolyzing esterase 1 homolog||isoamyl acetate-hydrolyzing esterase 1 homolog isoform X1||isoamyl acetate-hydrolyzing esterase 1 homolog isoform X2	0.978537
XLOC_160563	--	-5.36106	Novel_lncRNA	106031996	PLD1	phospholipase D1 isoform X2||phospholipase D1 isoform X3||phospholipase D1||phospholipase D1 isoform X1||phospholipase D1 isoform X4	0.955326
XLOC_160563	--	-5.36106	Novel_lncRNA	106038658	ELOVL6	ELOVL fatty acid elongase 6||elongation of very long chain fatty acids protein 6 isoform X2||elongation of very long chain fatty acids protein 6 isoform X1	0.98035
XLOC_160563	--	-5.36106	Novel_lncRNA	106031144	KDM2B	lysine-specific demethylase 2B isoform X8||lysine (K)-specific demethylase 2B||lysine-specific demethylase 2B isoform X5||lysine-specific demethylase 2B isoform X6||lysine-specific demethylase 2B isoform X7||lysine-specific demethylase 2B isoform X1||lysine-specific demethylase 2B isoform X2||lysine-specific demethylase 2B isoform X3||lysine-specific demethylase 2B isoform X4	0.955014
XLOC_160563	--	-5.36106	Novel_lncRNA	106048538	FAM214B	family with sequence similarity 214||protein FAM214B isoform X1||protein FAM214B isoform X2	0.955326
XLOC_160563	--	-5.36106	Novel_lncRNA	106040599	CDON	cell adhesion associated||cell adhesion molecule-related/down-regulated by oncogenes	0.955326
XLOC_160563	--	-5.36106	Novel_lncRNA	106032297	PPID	peptidyl-prolyl cis-trans isomerase D isoform X1||peptidylprolyl isomerase D||peptidyl-prolyl cis-trans isomerase D isoform X2	0.959094
XLOC_160563	--	-5.36106	Novel_lncRNA	106037536	TMEM39A	transmembrane protein 39A||transmembrane protein 39A isoform X1||transmembrane protein 39A isoform X2	0.956878
XLOC_160563	--	-5.36106	Novel_lncRNA	106036239	PID1	PTB-containing||phosphotyrosine interaction domain containing 1	0.991415
XLOC_160563	--	-5.36106	Novel_lncRNA	106042845	PRKCD	protein kinase C delta type isoform X1||protein kinase C delta type isoform X2||protein kinase C	0.955309
XLOC_160563	--	-5.36106	Novel_lncRNA	106046463	TNS3	tensin-3 isoform X5||tensin-3 isoform X4||tensin-3 isoform X3||tensin-3 isoform X2||tensin-3 isoform X1||tensin 3	0.951534
XLOC_160563	--	-5.36106	Novel_lncRNA	106033903	CCDC73	coiled-coil domain-containing protein 73 isoform X8||coiled-coil domain-containing protein 73 isoform X11||coiled-coil domain-containing protein 73 isoform X10||coiled-coil domain containing 73||coiled-coil domain-containing protein 73 isoform X9||coiled-coil domain-containing protein 73 isoform X12||coiled-coil domain-containing protein 73 isoform X1||coiled-coil domain-containing protein 73 iso…	0.982263
XLOC_160563	--	-5.36106	Novel_lncRNA	106037974	KBTBD12	kelch repeat and BTB domain-containing protein 12||kelch repeat and BTB (POZ) domain containing 12	0.955326
XLOC_160563	--	-5.36106	Novel_lncRNA	106042927	FAM169A	soluble lamin-associated protein of 75 kDa isoform X1||soluble lamin-associated protein of 75 kDa isoform X2||family with sequence similarity 169	0.994752
XLOC_160563	--	-5.36106	Novel_lncRNA	106044285	PIK3CD	phosphatidylinositol 4||phosphatidylinositol-4	0.967641
XLOC_160563	--	-5.36106	Novel_lncRNA	106044342	LOC106044342	solute carrier family 12 member 7 isoform X6||solute carrier family 12 member 7 isoform X5||solute carrier family 12 member 7 isoform X4||solute carrier family 12 member 7 isoform X3||solute carrier family 12 member 7 isoform X2||solute carrier family 12 member 7 isoform X1||solute carrier family 12 member 7	0.962816
XLOC_160563	--	-5.36106	Novel_lncRNA	106033903	CCDC73	coiled-coil domain-containing protein 73 isoform X8||coiled-coil domain-containing protein 73 isoform X11||coiled-coil domain-containing protein 73 isoform X10||coiled-coil domain containing 73||coiled-coil domain-containing protein 73 isoform X9||coiled-coil domain-containing protein 73 isoform X12||coiled-coil domain-containing protein 73 isoform X1||coiled-coil domain-containing protein 73 iso…	0.953984
XLOC_160563	--	-5.36106	Novel_lncRNA	106036663	TASP1	taspase||threonine aspartase 1 isoform X2||threonine aspartase 1 isoform X3||threonine aspartase 1 isoform X1||threonine aspartase 1 isoform X4||threonine aspartase 1 isoform X5	0.955326
XLOC_160563	--	-5.36106	Novel_lncRNA	106048515	DISC1	disrupted in schizophrenia 1 protein isoform X2||disrupted in schizophrenia 1 protein isoform X3||disrupted in schizophrenia 1||disrupted in schizophrenia 1 protein isoform X4||disrupted in schizophrenia 1 protein isoform X1	0.962893
XLOC_160563	--	-5.36106	Novel_lncRNA	106042111	PAPD4	poly(A) RNA polymerase GLD2 isoform X4||PAP associated domain containing 4||poly(A) RNA polymerase GLD2 isoform X1||poly(A) RNA polymerase GLD2 isoform X2||poly(A) RNA polymerase GLD2 isoform X3	0.955326
XLOC_160563	--	-5.36106	Novel_lncRNA	106042979	DACH2	dachshund homolog 2 isoform X6||dachshund homolog 2 isoform X7||dachshund homolog 2 isoform X4||dachshund homolog 2 isoform X5||dachshund homolog 2 isoform X2||dachshund homolog 2 isoform X3||dachshund homolog 2 isoform X1||dachshund family transcription factor 2||dachshund homolog 2 isoform X8||dachshund homolog 2 isoform X9	0.955326
XLOC_160563	--	-5.36106	Novel_lncRNA	106039770	NCAM1	neural cell adhesion molecule 1 isoform X8||neural cell adhesion molecule 1 isoform X6||neural cell adhesion molecule 1 isoform X7||neural cell adhesion molecule 1 isoform X4||neural cell adhesion molecule 1 isoform X5||neural cell adhesion molecule 1 isoform X2||neural cell adhesion molecule 1 isoform X3||neural cell adhesion molecule 1 isoform X1||neural cell adhesion molecule 1	0.955326
XLOC_160563	--	-5.36106	Novel_lncRNA	106039366	ACMSD	2-amino-3-carboxymuconate-6-semialdehyde decarboxylase isoform X1||2-amino-3-carboxymuconate-6-semialdehyde decarboxylase isoform X2||aminocarboxymuconate semialdehyde decarboxylase	0.955326
XLOC_160563	--	-5.36106	Novel_lncRNA	106040041	IQSEC1	IQ motif and SEC7 domain-containing protein 1 isoform X10||IQ motif and SEC7 domain-containing protein 1 isoform X11||IQ motif and SEC7 domain-containing protein 1 isoform X12||IQ motif and SEC7 domain-containing protein 1 isoform X13||IQ motif and SEC7 domain-containing protein 1 isoform X14||IQ motif and SEC7 domain-containing protein 1 isoform X15||IQ motif and SEC7 domain-containing protein 1…	0.964058
XLOC_160563	--	-5.36106	Novel_lncRNA	106034294	GRM1	metabotropic glutamate receptor 1 isoform X1||metabotropic glutamate receptor 1 isoform X3||metabotropic glutamate receptor 1 isoform X2||metabotropic glutamate receptor 1 isoform X5||metabotropic glutamate receptor 1 isoform X4||glutamate receptor	0.987969
XLOC_160563	--	-5.36106	Novel_lncRNA	106035473	CHL1	neural cell adhesion molecule L1-like protein isoform X4||cell adhesion molecule L1-like||neural cell adhesion molecule L1-like protein isoform X1||neural cell adhesion molecule L1-like protein isoform X3||neural cell adhesion molecule L1-like protein isoform X2	0.955326
XLOC_160563	--	-5.36106	Novel_lncRNA	106041448	LOC106041448	ubiquitin-conjugating enzyme E2 variant 1||ubiquitin-conjugating enzyme E2 variant 1 isoform X1||ubiquitin-conjugating enzyme E2 variant 1 isoform X2||ubiquitin-conjugating enzyme E2 variant 1 isoform X3	0.955853
XLOC_160563	--	-5.36106	Novel_lncRNA	106039760	LOC106039760	POU domain||inactive dual specificity phosphatase 27 isoform X1	0.955596
XLOC_160563	--	-5.36106	Novel_lncRNA	106036239	PID1	PTB-containing||phosphotyrosine interaction domain containing 1	0.981965
XLOC_160563	--	-5.36106	Novel_lncRNA	106038232	PRR5	proline-rich protein 5 isoform X1||proline-rich protein 5 isoform X2||proline-rich protein 5 isoform X3||proline rich 5 (renal)	0.957956
XLOC_160563	--	-5.36106	Novel_lncRNA	106044658	CTTN	cortactin||src substrate cortactin isoform X3||src substrate cortactin isoform X2||src substrate cortactin isoform X1||src substrate cortactin isoform X5||src substrate cortactin isoform X4	0.960592
XLOC_160563	--	-5.36106	Novel_lncRNA	106047378	LOC106047378	uncharacterized protein LOC106047378 isoform X3||uncharacterized protein LOC106047378 isoform X2||uncharacterized protein LOC106047378 isoform X1||uncharacterized protein LOC106047378 isoform X7||uncharacterized protein LOC106047378 isoform X6||uncharacterized protein LOC106047378 isoform X5||uncharacterized protein LOC106047378 isoform X4||uncharacterized protein LOC106047378 isoform X9||unchara…	0.960511
XLOC_160563	--	-5.36106	Novel_lncRNA	106029897	MYLK	myosin light chain kinase	0.955326
XLOC_160563	--	-5.36106	Novel_lncRNA	106032217	ANAPC10	anaphase-promoting complex subunit 10 isoform X3||anaphase promoting complex subunit 10||anaphase-promoting complex subunit 10 isoform X2||anaphase-promoting complex subunit 10 isoform X1	0.959966
XLOC_160563	--	-5.36106	Novel_lncRNA	106040963	MGARP	protein MGARP isoform X1||mitochondria-localized glutamic acid-rich protein||protein MGARP isoform X2	0.95351
XLOC_160563	--	-5.36106	Novel_lncRNA	106041251	LOC106041251	uncharacterized LOC106041251||uncharacterized protein LOC106041251 isoform X7||uncharacterized protein LOC106041251 isoform X6||uncharacterized protein LOC106041251 isoform X5||uncharacterized protein LOC106041251 isoform X4||uncharacterized protein LOC106041251 isoform X3||uncharacterized protein LOC106041251 isoform X2||uncharacterized protein LOC106041251 isoform X1	0.992469
XLOC_160563	--	-5.36106	Novel_lncRNA	106030618	MCMDC2	minichromosome maintenance domain containing 2||MCM domain-containing protein 2 isoform X1||MCM domain-containing protein 2 isoform X2||MCM domain-containing protein 2 isoform X3||MCM domain-containing protein 2 isoform X4||MCM domain-containing protein 2 isoform X5	0.955326
XLOC_160563	--	-5.36106	Novel_lncRNA	106031142	ORAI1	ORAI calcium release-activated calcium modulator 1||calcium release-activated calcium channel protein 1 isoform X1||calcium release-activated calcium channel protein 1 isoform X2	0.970302
XLOC_160563	--	-5.36106	Novel_lncRNA	106045229	FAM204A	protein FAM204A isoform X2||protein FAM204A isoform X1||family with sequence similarity 204	0.955326
XLOC_160563	--	-5.36106	Novel_lncRNA	106044103	RAPGEF1	rap guanine nucleotide exchange factor 1 isoform X5||rap guanine nucleotide exchange factor 1 isoform X4||Rap guanine nucleotide exchange factor (GEF) 1||rap guanine nucleotide exchange factor 1 isoform X6||rap guanine nucleotide exchange factor 1 isoform X1||rap guanine nucleotide exchange factor 1 isoform X3||rap guanine nucleotide exchange factor 1 isoform X2	0.955326
XLOC_160563	--	-5.36106	Novel_lncRNA	106035381	BACH2	BTB and CNC homology 1||transcription regulator protein BACH2 isoform X3||transcription regulator protein BACH2 isoform X2||transcription regulator protein BACH2 isoform X1||transcription regulator protein BACH2 isoform X6||transcription regulator protein BACH2 isoform X5||transcription regulator protein BACH2 isoform X4	0.969849
XLOC_160563	--	-5.36106	Novel_lncRNA	106047303	PTGES	prostaglandin E synthase isoform X2||prostaglandin E synthase isoform X3||prostaglandin E synthase||prostaglandin E synthase isoform X1	0.955326
XLOC_160563	--	-5.36106	Novel_lncRNA	106041216	LITAF	lipopolysaccharide-induced tumor necrosis factor-alpha factor isoform X1||lipopolysaccharide-induced tumor necrosis factor-alpha factor isoform X2||lipopolysaccharide-induced TNF factor	0.955326
XLOC_160563	--	-5.36106	Novel_lncRNA	106042111	PAPD4	poly(A) RNA polymerase GLD2 isoform X4||PAP associated domain containing 4||poly(A) RNA polymerase GLD2 isoform X1||poly(A) RNA polymerase GLD2 isoform X2||poly(A) RNA polymerase GLD2 isoform X3	0.955326
XLOC_160563	--	-5.36106	Novel_lncRNA	106029985	TLK1	tousled-like kinase 1||serine/threonine-protein kinase tousled-like 1	0.970339
XLOC_160563	--	-5.36106	Novel_lncRNA	106040878	SCUBE2	signal peptide	0.960572
XLOC_160563	--	-5.36106	Novel_lncRNA	106031238	TANGO2	transport and Golgi organization protein 2 homolog isoform X3||transport and golgi organization 2 homolog||transport and Golgi organization protein 2 homolog isoform X2||transport and Golgi organization protein 2 homolog isoform X1	0.995258
XLOC_160563	--	-5.36106	Novel_lncRNA	106035857	SYNGR1	LOW QUALITY PROTEIN: synaptogyrin-1||synaptogyrin 1	0.961882
XLOC_160563	--	-5.36106	Novel_lncRNA	106034989	LOC106034989	putative uncharacterized protein DDB_G0268364 isoform X3||putative uncharacterized protein DDB_G0268364||uncharacterized protein LOC106034989 isoform X2||uncharacterized protein LOC106034989 isoform X1	0.969513
XLOC_160563	--	-5.36106	Novel_lncRNA	106040433	PIGG	phosphatidylinositol glycan anchor biosynthesis||GPI ethanolamine phosphate transferase 2 isoform X5||GPI ethanolamine phosphate transferase 2 isoform X4||GPI ethanolamine phosphate transferase 2 isoform X7||GPI ethanolamine phosphate transferase 2 isoform X6||GPI ethanolamine phosphate transferase 2 isoform X1||GPI ethanolamine phosphate transferase 2 isoform X3||GPI ethanolamine phosphate trans…	0.957699
XLOC_160563	--	-5.36106	Novel_lncRNA	106040526	STS	steryl-sulfatase isoform X2||steryl-sulfatase isoform X3||steryl-sulfatase isoform X1||steryl-sulfatase isoform X6||steryl-sulfatase isoform X4||steryl-sulfatase isoform X5||steroid sulfatase (microsomal)	0.954712
XLOC_160563	--	-5.36106	Novel_lncRNA	106035855	TMEM184B	transmembrane protein 184B isoform X2||transmembrane protein 184B isoform X1||transmembrane protein 184B	0.956771
XLOC_160563	--	-5.36106	Novel_lncRNA	106038128	LOC106038128	protein spire homolog 1-like	-0.953549
XLOC_160563	--	-5.36106	Novel_lncRNA	106029617	LOC106029617	cell wall protein DAN4-like	0.955326
XLOC_160563	--	-5.36106	Novel_lncRNA	106044344	NME8	thioredoxin domain-containing protein 3 isoform X3||thioredoxin domain-containing protein 3 isoform X2||thioredoxin domain-containing protein 3 isoform X1||thioredoxin domain-containing protein 3 isoform X7||thioredoxin domain-containing protein 3 isoform X6||thioredoxin domain-containing protein 3 isoform X5||NME/NM23 family member 8||thioredoxin domain-containing protein 3 isoform X4	0.955326
XLOC_160563	--	-5.36106	Novel_lncRNA	106033581	OTOA	otoancorin isoform X4||otoancorin isoform X5||otoancorin isoform X1||otoancorin isoform X2||otoancorin isoform X3||otoancorin	0.97759
XLOC_160563	--	-5.36106	Novel_lncRNA	106037455	FGF13	fibroblast growth factor 13||fibroblast growth factor 13 isoform X2||fibroblast growth factor 13 isoform X1	0.962374
XLOC_160563	--	-5.36106	Novel_lncRNA	106049055	TBC1D10A	TBC1 domain family||TBC1 domain family member 10A	-0.968247
XLOC_160563	--	-5.36106	Novel_lncRNA	106035752	LOC106035752	granulocyte-macrophage colony-stimulating factor receptor subunit alpha-like isoform X2||granulocyte-macrophage colony-stimulating factor receptor subunit alpha-like isoform X3||granulocyte-macrophage colony-stimulating factor receptor subunit alpha-like||granulocyte-macrophage colony-stimulating factor receptor subunit alpha-like isoform X1	0.985615
XLOC_160563	--	-5.36106	Novel_lncRNA	106034523	IKZF2	zinc finger protein Helios isoform X6||zinc finger protein Helios isoform X15||IKAROS family zinc finger 2 (Helios)||zinc finger protein Helios isoform X9||zinc finger protein Helios isoform X1||zinc finger protein Helios isoform X16||zinc finger protein Helios isoform X8||zinc finger protein Helios isoform X2||zinc finger protein Helios isoform X3||zinc finger protein Helios isoform X17||zinc fi…	0.957981
XLOC_160563	--	-5.36106	Novel_lncRNA	106045149	LOC106045149	connective tissue growth factor-like	0.959662
XLOC_160563	--	-5.36106	Novel_lncRNA	106047612	MB21D2	Mab-21 domain containing 2||protein MB21D2	0.984333
XLOC_160563	--	-5.36106	Novel_lncRNA	106040585	ST14	suppression of tumorigenicity 14 (colon carcinoma)||suppressor of tumorigenicity 14 protein isoform X1||suppressor of tumorigenicity 14 protein isoform X2||suppressor of tumorigenicity 14 protein isoform X3	0.955246
XLOC_160563	--	-5.36106	Novel_lncRNA	106035537	DMTF1	cyclin D binding myb-like transcription factor 1||cyclin-D-binding Myb-like transcription factor 1 isoform X1||cyclin-D-binding Myb-like transcription factor 1 isoform X3||cyclin-D-binding Myb-like transcription factor 1 isoform X2	0.951057
XLOC_160563	--	-5.36106	Novel_lncRNA	106029966	FASTKD1	FAST kinase domain-containing protein 1 isoform X4||FAST kinase domain-containing protein 1 isoform X1||FAST kinase domain-containing protein 1 isoform X3||FAST kinase domains 1||FAST kinase domain-containing protein 1 isoform X2	0.950856
XLOC_160563	--	-5.36106	Novel_lncRNA	106045662	RAX2	retina and anterior neural fold homeobox protein 2||retina and anterior neural fold homeobox 2	0.955326
XLOC_160563	--	-5.36106	Novel_lncRNA	106040332	NMNAT3	nicotinamide nucleotide adenylyltransferase 3||nicotinamide/nicotinic acid mononucleotide adenylyltransferase 3 isoform X2||nicotinamide/nicotinic acid mononucleotide adenylyltransferase 3 isoform X1	0.955326
XLOC_160563	--	-5.36106	Novel_lncRNA	106038671	TIFA	TRAF-interacting protein with FHA domain-containing protein A isoform X2||TRAF-interacting protein with forkhead-associated domain||TRAF-interacting protein with FHA domain-containing protein A isoform X3||TRAF-interacting protein with FHA domain-containing protein A isoform X1	0.993847
XLOC_160563	--	-5.36106	Novel_lncRNA	106047378	LOC106047378	uncharacterized protein LOC106047378 isoform X3||uncharacterized protein LOC106047378 isoform X2||uncharacterized protein LOC106047378 isoform X1||uncharacterized protein LOC106047378 isoform X7||uncharacterized protein LOC106047378 isoform X6||uncharacterized protein LOC106047378 isoform X5||uncharacterized protein LOC106047378 isoform X4||uncharacterized protein LOC106047378 isoform X9||unchara…	0.955326
XLOC_160563	--	-5.36106	Novel_lncRNA	106032986	FGGY	FGGY carbohydrate kinase domain containing||FGGY carbohydrate kinase domain-containing protein isoform X4||FGGY carbohydrate kinase domain-containing protein isoform X5||FGGY carbohydrate kinase domain-containing protein isoform X1||FGGY carbohydrate kinase domain-containing protein isoform X2||FGGY carbohydrate kinase domain-containing protein isoform X3	0.982717
XLOC_160563	--	-5.36106	Novel_lncRNA	106033483	GPR139	G protein-coupled receptor 139||probable G-protein coupled receptor 139	0.955166
XLOC_160563	--	-5.36106	Novel_lncRNA	106048184	LOC106048184	chromosome unknown open reading frame||UPF0462 protein C4orf33 homolog isoform X1||UPF0462 protein C4orf33 homolog isoform X2||UPF0462 protein C4orf33 homolog isoform X3||UPF0462 protein C4orf33 homolog isoform X4	0.952719
XLOC_160563	--	-5.36106	Novel_lncRNA	106031027	SPIC	transcription factor Spi-C isoform X3||transcription factor Spi-C isoform X2||transcription factor Spi-C isoform X1||Spi-C transcription factor (Spi-1/PU.1 related)	0.955326
XLOC_160563	--	-5.36106	Novel_lncRNA	106029739	LOC106029739	epoxide hydrolase 1-like||epoxide hydrolase 1-like isoform X1||epoxide hydrolase 1-like isoform X2	0.955326
XLOC_160563	--	-5.36106	Novel_lncRNA	106032258	TRIM2	tripartite motif-containing protein 2 isoform X1||tripartite motif-containing protein 2 isoform X2||tripartite motif containing 2	0.988483
XLOC_160563	--	-5.36106	Novel_lncRNA	106034384	WWC1	protein KIBRA isoform X3||WW and C2 domain containing 1||protein KIBRA isoform X2||protein KIBRA isoform X1	0.979099
XLOC_160563	--	-5.36106	Novel_lncRNA	106047446	MYO9A	myosin IXA||LOW QUALITY PROTEIN: unconventional myosin-IXa	0.988761
XLOC_160563	--	-5.36106	Novel_lncRNA	106031212	LOC106031212	E1A-binding protein p400-like||E1A-binding protein p400-like isoform X9||E1A-binding protein p400-like isoform X8||E1A-binding protein p400-like isoform X1||E1A-binding protein p400-like isoform X3||E1A-binding protein p400-like isoform X2||E1A-binding protein p400-like isoform X5||E1A-binding protein p400-like isoform X4||E1A-binding protein p400-like isoform X7||E1A-binding protein p400-like is…	0.961031
XLOC_160563	--	-5.36106	Novel_lncRNA	106046343	METTL22	methyltransferase-like protein 22||methyltransferase like 22	0.955859
XLOC_160563	--	-5.36106	Novel_lncRNA	106043695	KIAA0825	uncharacterized protein KIAA0825 homolog isoform X7||uncharacterized protein KIAA0825 homolog isoform X6||uncharacterized protein KIAA0825 homolog isoform X5||uncharacterized protein KIAA0825 homolog isoform X4||uncharacterized protein KIAA0825 homolog isoform X3||uncharacterized protein KIAA0825 homolog isoform X2||uncharacterized protein KIAA0825 homolog isoform X1||KIAA0825 ortholog	0.951405
XLOC_160563	--	-5.36106	Novel_lncRNA	106032624	HACE1	HECT domain and ankyrin repeat containing E3 ubiquitin protein ligase 1||E3 ubiquitin-protein ligase HACE1 isoform X2||E3 ubiquitin-protein ligase HACE1 isoform X3||E3 ubiquitin-protein ligase HACE1 isoform X1	0.993316
XLOC_160563	--	-5.36106	Novel_lncRNA	106043048	LOC106043048	atrial natriuretic peptide receptor 1-like isoform X8||atrial natriuretic peptide receptor 1-like isoform X7||atrial natriuretic peptide receptor 1-like isoform X6||atrial natriuretic peptide receptor 1-like isoform X5||atrial natriuretic peptide receptor 1-like isoform X4||atrial natriuretic peptide receptor 1-like isoform X3||atrial natriuretic peptide receptor 1-like||atrial natriuretic peptid…	0.955326
XLOC_160563	--	-5.36106	Novel_lncRNA	106031221	FBRSL1	fibrosin-1-like protein isoform X18||fibrosin-1-like protein isoform X19||fibrosin-1-like protein isoform X16||fibrosin-1-like protein isoform X17||fibrosin-1-like protein isoform X14||fibrosin-1-like protein isoform X15||fibrosin-1-like protein isoform X12||fibrosin-1-like protein isoform X13||fibrosin-1-like protein isoform X10||fibrosin-1-like protein isoform X11||fibrosin-like 1||fibrosin-1-l…	0.998466
XLOC_160563	--	-5.36106	Novel_lncRNA	106041814	TMPPE	transmembrane protein with metallophosphoesterase domain	0.955326
XLOC_160563	--	-5.36106	Novel_lncRNA	106030097	FAM117B	family with sequence similarity 117||protein FAM117B	-0.972315
XLOC_160563	--	-5.36106	Novel_lncRNA	106032772	JADE2	protein Jade-2 isoform X2||jade family PHD finger 2||protein Jade-2 isoform X1	0.964601
XLOC_160563	--	-5.36106	Novel_lncRNA	106035150	SORBS2	sorbin and SH3 domain-containing protein 2 isoform X12||sorbin and SH3 domain-containing protein 2 isoform X13||sorbin and SH3 domain-containing protein 2 isoform X15||sorbin and SH3 domain-containing protein 2 isoform X8||sorbin and SH3 domain-containing protein 2 isoform X9||sorbin and SH3 domain-containing protein 2 isoform X18||sorbin and SH3 domain-containing protein 2 isoform X19||sorbin an…	0.955326
XLOC_160563	--	-5.36106	Novel_lncRNA	106031561	RAB3GAP2	rab3 GTPase-activating protein non-catalytic subunit isoform X2||RAB3 GTPase activating protein subunit 2 (non-catalytic)||rab3 GTPase-activating protein non-catalytic subunit isoform X1	0.955326
XLOC_160563	--	-5.36106	Novel_lncRNA	106031154	ANAPC7	anaphase-promoting complex subunit 7 isoform X2||anaphase promoting complex subunit 7||anaphase-promoting complex subunit 7 isoform X1	0.952472
XLOC_160563	--	-5.36106	Novel_lncRNA	106039527	SLC22A3	LOW QUALITY PROTEIN: solute carrier family 22 member 3||solute carrier family 22 (organic cation transporter)	0.975507
XLOC_160563	--	-5.36106	Novel_lncRNA	106046883	CCT2	T-complex protein 1 subunit beta isoform X1||chaperonin containing TCP1||T-complex protein 1 subunit beta isoform X3||T-complex protein 1 subunit beta isoform X2	-0.983933
XLOC_160563	--	-5.36106	Novel_lncRNA	106037420	PCDH11X	protocadherin 11 X-linked||LOW QUALITY PROTEIN: protocadherin-11 X-linked	0.969066
XLOC_160563	--	-5.36106	Novel_lncRNA	106041053	BZRAP1	peripheral-type benzodiazepine receptor-associated protein 1 isoform X3||peripheral-type benzodiazepine receptor-associated protein 1 isoform X2||peripheral-type benzodiazepine receptor-associated protein 1 isoform X1||peripheral-type benzodiazepine receptor-associated protein 1 isoform X7||peripheral-type benzodiazepine receptor-associated protein 1 isoform X6||peripheral-type benzodiazepine rec…	0.964541
XLOC_160563	--	-5.36106	Novel_lncRNA	106039054	LOC106039054	transmembrane protein 68-like isoform X1||transmembrane protein 68-like isoform X2||transmembrane protein 68-like	0.959579
XLOC_160563	--	-5.36106	Novel_lncRNA	106032024	GPRIN2	G protein regulated inducer of neurite outgrowth 2||G protein-regulated inducer of neurite outgrowth 2 isoform X2||G protein-regulated inducer of neurite outgrowth 2 isoform X3||G protein-regulated inducer of neurite outgrowth 2 isoform X1	0.955326
XLOC_160563	--	-5.36106	Novel_lncRNA	106030421	BMP5	bone morphogenetic protein 5||bone morphogenetic protein 5 isoform X1||bone morphogenetic protein 5 isoform X2||bone morphogenetic protein 5 isoform X3||bone morphogenetic protein 5 isoform X4||bone morphogenetic protein 5 isoform X5	0.955326
XLOC_160563	--	-5.36106	Novel_lncRNA	106038881	TTC6	tetratricopeptide repeat domain 6||tetratricopeptide repeat protein 6 isoform X4||tetratricopeptide repeat protein 6 isoform X5||tetratricopeptide repeat protein 6 isoform X1||tetratricopeptide repeat protein 6 isoform X2||tetratricopeptide repeat protein 6 isoform X3	-0.9524
XLOC_160563	--	-5.36106	Novel_lncRNA	106031670	TMEM229B	transmembrane protein 229B	0.952738
XLOC_160563	--	-5.36106	Novel_lncRNA	106047552	ELMOD1	ELMO domain-containing protein 1 isoform X2||ELMO domain-containing protein 1 isoform X3||ELMO domain-containing protein 1 isoform X1||ELMO/CED-12 domain containing 1	0.990269
XLOC_160563	--	-5.36106	Novel_lncRNA	106042217	LOC106042217	circumsporozoite protein-like	0.955326
XLOC_160563	--	-5.36106	Novel_lncRNA	106048581	PCNXL2	pecanex-like 2 (Drosophila)||pecanex-like protein 2 isoform X1||pecanex-like protein 2 isoform X3||pecanex-like protein 2 isoform X2||pecanex-like protein 2 isoform X5||pecanex-like protein 2 isoform X4||pecanex-like protein 2 isoform X7||pecanex-like protein 2 isoform X6	0.971532
XLOC_160563	--	-5.36106	Novel_lncRNA	106047284	SPTAN1	spectrin||spectrin alpha chain	0.956451
XLOC_160563	--	-5.36106	Novel_lncRNA	106036028	LOC106036028	chromosome unknown open reading frame||uncharacterized protein C18orf63 homolog isoform X4||uncharacterized protein C18orf63 homolog isoform X2||uncharacterized protein C18orf63 homolog isoform X3||uncharacterized protein C18orf63 homolog isoform X1	0.970854
XLOC_160563	--	-5.36106	Novel_lncRNA	106042630	SAA2	serum amyloid A2||serum amyloid A-2 protein	0.959992
XLOC_160563	--	-5.36106	Novel_lncRNA	106038746	PRKCQ	protein kinase C||protein kinase C theta type	0.955326
XLOC_160563	--	-5.36106	Novel_lncRNA	106031670	TMEM229B	transmembrane protein 229B	0.997192
XLOC_160563	--	-5.36106	Novel_lncRNA	106035106	MED4	mediator complex subunit 4||mediator of RNA polymerase II transcription subunit 4	0.954695
XLOC_160563	--	-5.36106	Novel_lncRNA	106030426	HCRTR2	orexin receptor type 2||hypocretin (orexin) receptor 2	0.973506
XLOC_160563	--	-5.36106	Novel_lncRNA	106046267	2019-09-03	neuronal-specific septin-3 isoform X2||neuronal-specific septin-3 isoform X3||septin 3||neuronal-specific septin-3 isoform X1	0.955326
XLOC_160563	--	-5.36106	Novel_lncRNA	106036342	PRLR	prolactin receptor isoform X2||prolactin receptor||prolactin receptor isoform X1	0.998858
XLOC_160563	--	-5.36106	Novel_lncRNA	106039924	RNF152	E3 ubiquitin-protein ligase RNF152||ring finger protein 152	0.95928
XLOC_160563	--	-5.36106	Novel_lncRNA	106040936	OVCH2	ovochymase 2||ovochymase-2 isoform X4||ovochymase-2 isoform X1||ovochymase-2 isoform X3||ovochymase-2 isoform X2	0.955326
XLOC_160563	--	-5.36106	Novel_lncRNA	106040010	LOC106040010	uncharacterized protein LOC106040010 isoform X3||uncharacterized protein LOC106040010 isoform X2||uncharacterized protein LOC106040010 isoform X1||uncharacterized LOC106040010	0.955326
XLOC_160563	--	-5.36106	Novel_lncRNA	106038811	LOC106038811	ribonuclease inhibitor-like	0.973823
XLOC_160563	--	-5.36106	Novel_lncRNA	106042260	ACYP2	acylphosphatase 2||acylphosphatase-2 isoform X1||acylphosphatase-2 isoform X3||acylphosphatase-2 isoform X2	-0.956488
XLOC_160563	--	-5.36106	Novel_lncRNA	106031759	SLC25A22	mitochondrial glutamate carrier 1 isoform X2||mitochondrial glutamate carrier 1 isoform X1||solute carrier family 25 (mitochondrial carrier: glutamate)	0.953388
XLOC_160563	--	-5.36106	Novel_lncRNA	106047508	ZNF185	zinc finger protein 185 (LIM domain)||zinc finger protein 185 isoform X1||zinc finger protein 185 isoform X3||zinc finger protein 185 isoform X2	0.955326
XLOC_160563	--	-5.36106	Novel_lncRNA	106032178	CDHR1	cadherin-related family member 1||cadherin-related family member 1 isoform X2||cadherin-related family member 1 isoform X1	0.955326
XLOC_160563	--	-5.36106	Novel_lncRNA	106040528	CACNA2D3	calcium channel||voltage-dependent calcium channel subunit alpha-2/delta-3 isoform X1||voltage-dependent calcium channel subunit alpha-2/delta-3 isoform X2||voltage-dependent calcium channel subunit alpha-2/delta-3 isoform X3||voltage-dependent calcium channel subunit alpha-2/delta-3 isoform X4||voltage-dependent calcium channel subunit alpha-2/delta-3 isoform X5	0.95364
XLOC_160563	--	-5.36106	Novel_lncRNA	106046885	LYPD6B	LY6/PLAUR domain containing 6B||ly6/PLAUR domain-containing protein 6B	0.95167
XLOC_160563	--	-5.36106	Novel_lncRNA	106040891	RNF141	RING finger protein 141 isoform X2||RING finger protein 141 isoform X1||ring finger protein 141	-0.969768
XLOC_160563	--	-5.36106	Novel_lncRNA	106040839	SYCP2	synaptonemal complex protein 2||synaptonemal complex protein 2 isoform X4||synaptonemal complex protein 2 isoform X5||synaptonemal complex protein 2 isoform X6||synaptonemal complex protein 2 isoform X1||synaptonemal complex protein 2 isoform X2||synaptonemal complex protein 2 isoform X3	-0.979321
XLOC_160563	--	-5.36106	Novel_lncRNA	106038088	CHCHD6	MICOS complex subunit MIC25 isoform X2||MICOS complex subunit MIC25 isoform X3||MICOS complex subunit MIC25 isoform X1||MICOS complex subunit MIC25 isoform X4||coiled-coil-helix-coiled-coil-helix domain containing 6	0.955243
XLOC_160563	--	-5.36106	Novel_lncRNA	106046261	LOC106046261	serine/threonine-protein phosphatase 2A 55 kDa regulatory subunit B alpha isoform isoform X2||serine/threonine-protein phosphatase 2A 55 kDa regulatory subunit B alpha isoform isoform X3||serine/threonine-protein phosphatase 2A 55 kDa regulatory subunit B alpha isoform||serine/threonine-protein phosphatase 2A 55 kDa regulatory subunit B alpha isoform isoform X1||serine/threonine-protein phosphata…	0.998958
XLOC_160563	--	-5.36106	Novel_lncRNA	106041023	LOC106041023	fibrinogen-like protein A isoform X2||fibrinogen-like protein A||fibrinogen-like protein A isoform X1	0.992338
XLOC_160563	--	-5.36106	Novel_lncRNA	106049603	LOC106049603	olfactory receptor 14A16-like	0.994091
XLOC_160563	--	-5.36106	Novel_lncRNA	106046261	LOC106046261	serine/threonine-protein phosphatase 2A 55 kDa regulatory subunit B alpha isoform isoform X2||serine/threonine-protein phosphatase 2A 55 kDa regulatory subunit B alpha isoform isoform X3||serine/threonine-protein phosphatase 2A 55 kDa regulatory subunit B alpha isoform||serine/threonine-protein phosphatase 2A 55 kDa regulatory subunit B alpha isoform isoform X1||serine/threonine-protein phosphata…	0.99073
XLOC_160563	--	-5.36106	Novel_lncRNA	106035618	SREK1	splicing regulatory glutamine/lysine-rich protein 1	0.987829
XLOC_160563	--	-5.36106	Novel_lncRNA	106042782	CXXC5	CXXC-type zinc finger protein 5 isoform X2||CXXC-type zinc finger protein 5 isoform X1||CXXC finger protein 5	0.950238
XLOC_160563	--	-5.36106	Novel_lncRNA	106035405	SNAP91	synaptosomal-associated protein||clathrin coat assembly protein AP180 isoform X6||clathrin coat assembly protein AP180 isoform X11||clathrin coat assembly protein AP180 isoform X9||clathrin coat assembly protein AP180 isoform X8||clathrin coat assembly protein AP180 isoform X4||clathrin coat assembly protein AP180 isoform X5||clathrin coat assembly protein AP180 isoform X10||clathrin coat assembl…	0.955326
XLOC_160563	--	-5.36106	Novel_lncRNA	106049269	ARNT	aryl hydrocarbon receptor nuclear translocator||aryl hydrocarbon receptor nuclear translocator isoform X8||aryl hydrocarbon receptor nuclear translocator isoform X1||aryl hydrocarbon receptor nuclear translocator isoform X3||aryl hydrocarbon receptor nuclear translocator isoform X2||aryl hydrocarbon receptor nuclear translocator isoform X5||aryl hydrocarbon receptor nuclear translocator isoform X…	0.992038
XLOC_160563	--	-5.36106	Novel_lncRNA	106041593	LOC106041593	uncharacterized protein C14orf80 homolog isoform X5||uncharacterized protein C14orf80 homolog isoform X4||uncharacterized protein C14orf80 homolog isoform X7||uncharacterized protein C14orf80 homolog isoform X6||uncharacterized protein C14orf80 homolog isoform X1||uncharacterized protein C14orf80 homolog isoform X3||uncharacterized protein C14orf80 homolog isoform X2||chromosome unknown open read…	0.950039
XLOC_160563	--	-5.36106	Novel_lncRNA	106040126	AGMAT	agmatinase||agmatine ureohydrolase (agmatinase)	0.956332
XLOC_160563	--	-5.36106	Novel_lncRNA	106041838	BRD9	bromodomain-containing protein 9 isoform X1||bromodomain-containing protein 9 isoform X2||bromodomain-containing protein 9 isoform X3||bromodomain-containing protein 9 isoform X4||bromodomain-containing protein 9 isoform X5||bromodomain-containing protein 9 isoform X6||bromodomain-containing protein 9 isoform X7||bromodomain-containing protein 9 isoform X8||bromodomain-containing protein 9 isofor…	0.99692
XLOC_160563	--	-5.36106	Novel_lncRNA	106039210	LOC106039210	D-beta-hydroxybutyrate dehydrogenase	0.966485
XLOC_160563	--	-5.36106	Novel_lncRNA	106038599	SH2D1A	SH2 domain-containing protein 1A isoform X2||SH2 domain-containing protein 1A isoform X1||SH2 domain containing 1A	0.997759
XLOC_160563	--	-5.36106	Novel_lncRNA	106036285	C1QTNF3	complement C1q tumor necrosis factor-related protein 3 isoform X2||complement C1q tumor necrosis factor-related protein 3 isoform X1||C1q and tumor necrosis factor related protein 3	0.971734
XLOC_160563	--	-5.36106	Novel_lncRNA	106036842	LOC106036842	mitogen-activated protein kinase kinase kinase 3-like isoform X4||mitogen-activated protein kinase kinase kinase 3-like isoform X3||mitogen-activated protein kinase kinase kinase 3-like||mitogen-activated protein kinase kinase kinase 3-like isoform X1||mitogen-activated protein kinase kinase kinase 3-like isoform X2	0.964992
XLOC_160563	--	-5.36106	Novel_lncRNA	106033783	NRG4	neuregulin 4||pro-neuregulin-4	0.955326
XLOC_160563	--	-5.36106	Novel_lncRNA	106040315	PXYLP1	2-phosphoxylose phosphatase 1||2-phosphoxylose phosphatase 1 isoform X1||2-phosphoxylose phosphatase 1 isoform X2||2-phosphoxylose phosphatase 1 isoform X3	0.96961
XLOC_160563	--	-5.36106	Novel_lncRNA	106036476	NTRK3	neurotrophic tyrosine kinase||NT-3 growth factor receptor isoform X5||NT-3 growth factor receptor isoform X4||NT-3 growth factor receptor isoform X7||NT-3 growth factor receptor isoform X6||NT-3 growth factor receptor isoform X1||NT-3 growth factor receptor isoform X3||NT-3 growth factor receptor isoform X2	0.997473
XLOC_160563	--	-5.36106	Novel_lncRNA	106041933	HELQ	helicase POLQ-like isoform X4||helicase POLQ-like isoform X5||helicase POLQ-like isoform X6||helicase POLQ-like isoform X1||helicase POLQ-like isoform X2||helicase POLQ-like isoform X3||helicase	0.958623
XLOC_160563	--	-5.36106	Novel_lncRNA	106033266	WWOX	WW domain-containing oxidoreductase isoform X5||WW domain-containing oxidoreductase isoform X4||WW domain-containing oxidoreductase isoform X3||WW domain-containing oxidoreductase isoform X2||WW domain-containing oxidoreductase isoform X1||WW domain containing oxidoreductase	0.954777
XLOC_160563	--	-5.36106	Novel_lncRNA	106048399	ZNF414	zinc finger protein 414	0.984211
XLOC_160563	--	-5.36106	Novel_lncRNA	106041322	PFKFB2	6-phosphofructo-2-kinase/fructose-2	0.954182
XLOC_160563	--	-5.36106	Novel_lncRNA	106036341	GHR	growth hormone receptor	0.965077
XLOC_160563	--	-5.36106	Novel_lncRNA	106044024	LOC106044024	uncharacterized protein LOC106044024 isoform X1||uncharacterized protein LOC106044024 isoform X2||uncharacterized LOC106044024||uncharacterized protein LOC106044024 isoform X3	0.998814
XLOC_160563	--	-5.36106	Novel_lncRNA	106039088	APBB2	amyloid beta A4 precursor protein-binding family B member 2 isoform X9||amyloid beta A4 precursor protein-binding family B member 2 isoform X8||amyloid beta A4 precursor protein-binding family B member 2 isoform X1||amyloid beta A4 precursor protein-binding family B member 2 isoform X3||amyloid beta A4 precursor protein-binding family B member 2 isoform X2||amyloid beta A4 precursor protein-bindi…	0.965249
XLOC_160563	--	-5.36106	Novel_lncRNA	106043048	LOC106043048	atrial natriuretic peptide receptor 1-like isoform X8||atrial natriuretic peptide receptor 1-like isoform X7||atrial natriuretic peptide receptor 1-like isoform X6||atrial natriuretic peptide receptor 1-like isoform X5||atrial natriuretic peptide receptor 1-like isoform X4||atrial natriuretic peptide receptor 1-like isoform X3||atrial natriuretic peptide receptor 1-like||atrial natriuretic peptid…	0.955326
XLOC_160563	--	-5.36106	Novel_lncRNA	106047036	DNAJC17	dnaJ homolog subfamily C member 17 isoform X2||dnaJ homolog subfamily C member 17 isoform X1||DnaJ (Hsp40) homolog	0.95469
XLOC_160563	--	-5.36106	Novel_lncRNA	106048234	GPM6B	glycoprotein M6B||neuronal membrane glycoprotein M6-b isoform X7||neuronal membrane glycoprotein M6-b isoform X6||neuronal membrane glycoprotein M6-b isoform X5||neuronal membrane glycoprotein M6-b isoform X4||neuronal membrane glycoprotein M6-b isoform X3||neuronal membrane glycoprotein M6-b isoform X2||neuronal membrane glycoprotein M6-b isoform X1||neuronal membrane glycoprotein M6-b isoform X…	0.982637
XLOC_160563	--	-5.36106	Novel_lncRNA	106038654	SENP7	sentrin-specific protease 7 isoform X5||sentrin-specific protease 7 isoform X4||sentrin-specific protease 7 isoform X6||sentrin-specific protease 7 isoform X1||sentrin-specific protease 7 isoform X3||sentrin-specific protease 7 isoform X2||SUMO1/sentrin specific peptidase 7	0.989628
XLOC_160563	--	-5.36106	Novel_lncRNA	106043538	RSRC1	serine/Arginine-related protein 53 isoform X2||arginine/serine-rich coiled-coil 1||serine/Arginine-related protein 53 isoform X1	0.955326
XLOC_160563	--	-5.36106	Novel_lncRNA	106045618	WDPCP	WD repeat containing planar cell polarity effector||WD repeat-containing and planar cell polarity effector protein fritz homolog isoform X2||WD repeat-containing and planar cell polarity effector protein fritz homolog isoform X1	0.955326
XLOC_160563	--	-5.36106	Novel_lncRNA	106040025	HRH1	histamine H1 receptor||histamine receptor H1	0.955326
XLOC_160563	--	-5.36106	Novel_lncRNA	106033681	PRTG	protogenin isoform X1||protogenin isoform X3||protogenin isoform X2||protogenin isoform X5||protogenin isoform X4||protogenin isoform X7||protogenin isoform X6||protogenin	0.97698
XLOC_160563	--	-5.36106	Novel_lncRNA	106039773	BCO2	beta-carotene oxygenase 2||beta	0.963483
XLOC_160563	--	-5.36106	Novel_lncRNA	106039983	SLC39A10	zinc transporter ZIP10 isoform X4||solute carrier family 39 (zinc transporter)||zinc transporter ZIP10 isoform X1||zinc transporter ZIP10 isoform X2||zinc transporter ZIP10 isoform X3	0.955326
XLOC_160563	--	-5.36106	Novel_lncRNA	106035640	KCNIP4	Kv channel-interacting protein 4 isoform X2||Kv channel-interacting protein 4 isoform X3||Kv channel-interacting protein 4 isoform X1||Kv channel-interacting protein 4 isoform X6||Kv channel interacting protein 4||Kv channel-interacting protein 4 isoform X4||Kv channel-interacting protein 4 isoform X7||Kv channel-interacting protein 4 isoform X5	0.955326
XLOC_160563	--	-5.36106	Novel_lncRNA	106042774	SFXN1	sideroflexin-1 isoform X1||sideroflexin-1 isoform X2||sideroflexin 1	0.952518
XLOC_160563	--	-5.36106	Novel_lncRNA	106038172	LOC106038172	cell surface glycoprotein CD200 receptor 1-A-like||LOW QUALITY PROTEIN: cell surface glycoprotein CD200 receptor 1-A-like	0.958602
XLOC_160563	--	-5.36106	Novel_lncRNA	106036102	PRDM15	PR domain zinc finger protein 15 isoform X8||PR domain zinc finger protein 15 isoform X9||PR domain zinc finger protein 15 isoform X4||PR domain zinc finger protein 15 isoform X5||PR domain zinc finger protein 15 isoform X6||PR domain zinc finger protein 15 isoform X7||PR domain zinc finger protein 15 isoform X1||PR domain zinc finger protein 15 isoform X2||PR domain zinc finger protein 15 isofor…	0.974496
XLOC_160563	--	-5.36106	Novel_lncRNA	106049193	SHISA5	shisa family member 5||protein shisa-5 isoform X4||protein shisa-5 isoform X2||protein shisa-5 isoform X3||protein shisa-5 isoform X1	0.960612
XLOC_160563	--	-5.36106	Novel_lncRNA	106035742	TSGA10	testis-specific gene 10 protein isoform X3||testis-specific gene 10 protein isoform X2||testis-specific gene 10 protein isoform X1||testis specific||testis-specific gene 10 protein isoform X4	0.953667
XLOC_160563	--	-5.36106	Novel_lncRNA	106043661	IQCH	IQ domain-containing protein H isoform X1||IQ domain-containing protein H isoform X2||IQ domain-containing protein H isoform X3||IQ motif containing H||IQ domain-containing protein H isoform X4	0.99703
XLOC_160563	--	-5.36106	Novel_lncRNA	106041251	LOC106041251	uncharacterized LOC106041251||uncharacterized protein LOC106041251 isoform X7||uncharacterized protein LOC106041251 isoform X6||uncharacterized protein LOC106041251 isoform X5||uncharacterized protein LOC106041251 isoform X4||uncharacterized protein LOC106041251 isoform X3||uncharacterized protein LOC106041251 isoform X2||uncharacterized protein LOC106041251 isoform X1	0.955764
XLOC_160563	--	-5.36106	Novel_lncRNA	106042503	NPL	N-acetylneuraminate lyase isoform X3||N-acetylneuraminate pyruvate lyase (dihydrodipicolinate synthase)||N-acetylneuraminate lyase isoform X1||N-acetylneuraminate lyase isoform X6||N-acetylneuraminate lyase isoform X5||N-acetylneuraminate lyase isoform X4||N-acetylneuraminate lyase isoform X2	0.996189
XLOC_160563	--	-5.36106	Novel_lncRNA	106045268	LOC106045268	uncharacterized protein LOC106045268 isoform X3||uncharacterized protein LOC106045268 isoform X2||uncharacterized protein LOC106045268 isoform X1||uncharacterized protein LOC106045268 isoform X7||uncharacterized protein LOC106045268 isoform X6||uncharacterized protein LOC106045268 isoform X5||uncharacterized protein LOC106045268 isoform X4||uncharacterized LOC106045268||uncharacterized protein LO…	0.955326
XLOC_160563	--	-5.36106	Novel_lncRNA	106043696	MADD	MAP kinase-activating death domain protein isoform X17||MAP kinase-activating death domain protein isoform X16||MAP kinase-activating death domain protein isoform X15||MAP kinase-activating death domain protein isoform X14||MAP kinase-activating death domain protein isoform X13||MAP-kinase activating death domain||MAP kinase-activating death domain protein isoform X11||MAP kinase-activating death…	0.997492
XLOC_160563	--	-5.36106	Novel_lncRNA	106031479	PLEKHH2	pleckstrin homology domain-containing family H member 2 isoform X3||pleckstrin homology domain-containing family H member 2 isoform X2||pleckstrin homology domain-containing family H member 2 isoform X1||pleckstrin homology domain-containing family H member 2 isoform X6||pleckstrin homology domain-containing family H member 2 isoform X5||pleckstrin homology domain-containing family H member 2 iso…	0.955326
XLOC_160563	--	-5.36106	Novel_lncRNA	106029990	SORBS1	sorbin and SH3 domain-containing protein 1 isoform X9||sorbin and SH3 domain-containing protein 1 isoform X8||sorbin and SH3 domain-containing protein 1 isoform X2||sorbin and SH3 domain-containing protein 1 isoform X1||sorbin and SH3 domain-containing protein 1 isoform X3||sorbin and SH3 domain containing 1||sorbin and SH3 domain-containing protein 1 isoform X5||sorbin and SH3 domain-containing …	0.955326
XLOC_160563	--	-5.36106	Novel_lncRNA	106039563	PLEKHF1	pleckstrin homology domain-containing family F member 1 isoform X1||pleckstrin homology domain-containing family F member 1 isoform X2||pleckstrin homology domain containing	0.955326
XLOC_160563	--	-5.36106	Novel_lncRNA	106043115	LTK	leukocyte receptor tyrosine kinase||leukocyte tyrosine kinase receptor isoform X5||leukocyte tyrosine kinase receptor isoform X4||leukocyte tyrosine kinase receptor isoform X6||leukocyte tyrosine kinase receptor isoform X1||leukocyte tyrosine kinase receptor isoform X3||leukocyte tyrosine kinase receptor isoform X2	0.977477
XLOC_160563	--	-5.36106	Novel_lncRNA	106042427	SPATA5	spermatogenesis-associated protein 5 isoform X1||spermatogenesis-associated protein 5 isoform X2||spermatogenesis-associated protein 5 isoform X3||spermatogenesis-associated protein 5 isoform X4||spermatogenesis-associated protein 5 isoform X5||spermatogenesis-associated protein 5 isoform X6||spermatogenesis associated 5	0.964248
XLOC_160563	--	-5.36106	Novel_lncRNA	106044024	LOC106044024	uncharacterized protein LOC106044024 isoform X1||uncharacterized protein LOC106044024 isoform X2||uncharacterized LOC106044024||uncharacterized protein LOC106044024 isoform X3	0.999913
XLOC_160563	--	-5.36106	Novel_lncRNA	106047275	LOC106047275	SLIT-ROBO Rho GTPase-activating protein 1||SLIT-ROBO Rho GTPase-activating protein 1 isoform X1||SLIT-ROBO Rho GTPase-activating protein 1 isoform X2	0.955406
XLOC_160563	--	-5.36106	Novel_lncRNA	106030961	CAPRIN2	caprin family member 2||caprin-2 isoform X4||caprin-2 isoform X2||caprin-2 isoform X3||caprin-2 isoform X1	0.962125
XLOC_160563	--	-5.36106	Novel_lncRNA	106047972	ELAVL2	ELAV like neuron-specific RNA binding protein 2||ELAV-like protein 2 isoform X2||ELAV-like protein 2 isoform X3||ELAV-like protein 2 isoform X1||ELAV-like protein 2 isoform X6||ELAV-like protein 2 isoform X4||ELAV-like protein 2 isoform X5	0.98021
XLOC_160563	--	-5.36106	Novel_lncRNA	106049274	GABPB2	GA-binding protein subunit beta-2 isoform X3||GA-binding protein subunit beta-2 isoform X2||GA-binding protein subunit beta-2 isoform X1||GA binding protein transcription factor	0.966059
XLOC_160563	--	-5.36106	Novel_lncRNA	106041662	LOC106041662	LIM and senescent cell antigen-like-containing domain protein 3-like	0.955326
XLOC_160563	--	-5.36106	Novel_lncRNA	106049756	LOC106049756	killer cell lectin-like receptor subfamily B member 1B allele B isoform X4||killer cell lectin-like receptor subfamily F member 1 isoform X2||killer cell lectin-like receptor subfamily F member 1 isoform X3||killer cell lectin-like receptor subfamily F member 1||killer cell lectin-like receptor subfamily F member 1 isoform X1	0.955326
XLOC_160563	--	-5.36106	Novel_lncRNA	106043812	MED31	mediator of RNA polymerase II transcription subunit 31 isoform X2||mediator complex subunit 31||mediator of RNA polymerase II transcription subunit 31 isoform X1	0.955326
XLOC_160563	--	-5.36106	Novel_lncRNA	106043305	LOC106043305	chromosome unknown open reading frame||uncharacterized protein CXorf21 homolog isoform X2||uncharacterized protein CXorf21 homolog isoform X1	0.955326
XLOC_160563	--	-5.36106	Novel_lncRNA	106041383	LOC106041383	apoptosis-inducing factor 3-like isoform X2||apoptosis-inducing factor 3-like isoform X3||apoptosis-inducing factor 3-like||apoptosis-inducing factor 3-like isoform X1||apoptosis-inducing factor 3-like isoform X4	0.951288
XLOC_160563	--	-5.36106	Novel_lncRNA	106049451	LOC106049451	CD209 antigen-like protein C	-0.961729
XLOC_160563	--	-5.36106	Novel_lncRNA	106039197	YEATS2	YEATS domain-containing protein 2 isoform X5||YEATS domain-containing protein 2 isoform X4||YEATS domain containing 2||YEATS domain-containing protein 2 isoform X1||YEATS domain-containing protein 2 isoform X3||YEATS domain-containing protein 2 isoform X2	0.955326
XLOC_160563	--	-5.36106	Novel_lncRNA	106035280	OXR1	oxidation resistance 1||oxidation resistance protein 1 isoform X6||oxidation resistance protein 1 isoform X7||oxidation resistance protein 1 isoform X4||oxidation resistance protein 1 isoform X5||oxidation resistance protein 1 isoform X2||oxidation resistance protein 1 isoform X3||oxidation resistance protein 1 isoform X1	0.955326
XLOC_160563	--	-5.36106	Novel_lncRNA	106040693	GARNL3	GTPase-activating Rap/Ran-GAP domain-like protein 3 isoform X8||GTPase-activating Rap/Ran-GAP domain-like protein 3 isoform X2||GTPase-activating Rap/Ran-GAP domain-like protein 3 isoform X3||GTPase-activating Rap/Ran-GAP domain-like protein 3 isoform X1||GTPase-activating Rap/Ran-GAP domain-like protein 3 isoform X6||GTPase-activating Rap/Ran-GAP domain-like protein 3 isoform X7||GTPase-activati…	0.97824
XLOC_160563	--	-5.36106	Novel_lncRNA	106034047	TSEN15	TSEN15 tRNA splicing endonuclease subunit||tRNA-splicing endonuclease subunit Sen15	0.987955
XLOC_160563	--	-5.36106	Novel_lncRNA	106042243	NKX2-2	homeobox protein Nkx-2.2||NK2 homeobox 2	0.997728
XLOC_160563	--	-5.36106	Novel_lncRNA	106049215	LCE5A	late cornified envelope 5A||late cornified envelope protein 5A	0.955326
XLOC_160563	--	-5.36106	Novel_lncRNA	106038017	LOC106038017	splicing factor 3A subunit 3||four and a half LIM domains protein 3 isoform X1||splicing factor 3A subunit 3 isoform X2	0.965538
XLOC_160563	--	-5.36106	Novel_lncRNA	106037734	LOC106037734	uncharacterized protein LOC106037734 isoform X1||uncharacterized protein LOC106037734 isoform X2||uncharacterized LOC106037734||uncharacterized protein LOC106037734 isoform X3	0.987947
XLOC_160563	--	-5.36106	Novel_lncRNA	106048447	LOC106048447	chromosome unknown open reading frame||bombesin receptor-activated protein C6orf89 homolog isoform X1||bombesin receptor-activated protein C6orf89 homolog isoform X3||bombesin receptor-activated protein C6orf89 homolog isoform X2	0.960788
XLOC_160563	--	-5.36106	Novel_lncRNA	106046031	TNRC6A	trinucleotide repeat-containing gene 6A protein isoform X1||trinucleotide repeat-containing gene 6A protein isoform X3||trinucleotide repeat-containing gene 6A protein isoform X2||trinucleotide repeat-containing gene 6A protein isoform X5||trinucleotide repeat-containing gene 6A protein isoform X4||trinucleotide repeat containing 6A	0.955326
XLOC_160563	--	-5.36106	Novel_lncRNA	106042194	TSNARE1	t-SNARE domain-containing protein 1 isoform X2||t-SNARE domain containing 1||t-SNARE domain-containing protein 1 isoform X1	0.95096
XLOC_160563	--	-5.36106	Novel_lncRNA	106049757	TFB2M	transcription factor B2||dimethyladenosine transferase 2	-0.977294
XLOC_160563	--	-5.36106	Novel_lncRNA	106034388	LOC106034388	uncharacterized LOC106034388||uncharacterized protein LOC106034388	0.953089
XLOC_160563	--	-5.36106	Novel_lncRNA	106035455	MAGI1	membrane associated guanylate kinase||membrane-associated guanylate kinase	0.960406
XLOC_160563	--	-5.36106	Novel_lncRNA	106038311	SALL3	spalt-like transcription factor 3||sal-like protein 3	0.96222
XLOC_160563	--	-5.36106	Novel_lncRNA	106044959	PTPRS	receptor-type tyrosine-protein phosphatase S isoform X1||receptor-type tyrosine-protein phosphatase S isoform X3||receptor-type tyrosine-protein phosphatase S isoform X2||receptor-type tyrosine-protein phosphatase S isoform X5||receptor-type tyrosine-protein phosphatase S isoform X4||receptor-type tyrosine-protein phosphatase S isoform X7||receptor-type tyrosine-protein phosphatase S isoform X6||…	0.954622
XLOC_160563	--	-5.36106	Novel_lncRNA	106035397	RNGTT	mRNA-capping enzyme isoform X1||RNA guanylyltransferase and 5'-phosphatase||mRNA-capping enzyme isoform X2	0.959379
XLOC_160563	--	-5.36106	Novel_lncRNA	106042499	SMG7	protein SMG7 isoform X2||protein SMG7 isoform X1||SMG7 nonsense mediated mRNA decay factor	0.955482
XLOC_160563	--	-5.36106	Novel_lncRNA	106034208	RGS17	regulator of G-protein signaling 17||regulator of G-protein signaling 17 isoform X1||regulator of G-protein signaling 17 isoform X2	0.955326
XLOC_160563	--	-5.36106	Novel_lncRNA	106038589	KIAA2022	KIAA2022 ortholog||protein KIAA2022 homolog isoform X2||protein KIAA2022 homolog isoform X3||protein KIAA2022 homolog isoform X1	0.955326
XLOC_160563	--	-5.36106	Novel_lncRNA	106032858	CYFIP2	cytoplasmic FMR1-interacting protein 2 isoform X1||cytoplasmic FMR1-interacting protein 2 isoform X2||cytoplasmic FMR1 interacting protein 2	0.955326
XLOC_160563	--	-5.36106	Novel_lncRNA	106040463	PIM3	Pim-3 proto-oncogene||serine/threonine-protein kinase pim-3	0.95256
XLOC_160563	--	-5.36106	Novel_lncRNA	106031072	TPST2	tyrosylprotein sulfotransferase 2||protein-tyrosine sulfotransferase 2	0.955326
XLOC_160563	--	-5.36106	Novel_lncRNA	106043486	PLCG1	phospholipase C||1-phosphatidylinositol 4	0.960816
XLOC_160563	--	-5.36106	Novel_lncRNA	106041917	LOC106041917	uncharacterized LOC106041917||uncharacterized protein LOC106041917 isoform X1||uncharacterized protein LOC106041917 isoform X2	0.96291
XLOC_160563	--	-5.36106	Novel_lncRNA	106045268	LOC106045268	uncharacterized protein LOC106045268 isoform X3||uncharacterized protein LOC106045268 isoform X2||uncharacterized protein LOC106045268 isoform X1||uncharacterized protein LOC106045268 isoform X7||uncharacterized protein LOC106045268 isoform X6||uncharacterized protein LOC106045268 isoform X5||uncharacterized protein LOC106045268 isoform X4||uncharacterized LOC106045268||uncharacterized protein LO…	0.955874
XLOC_160563	--	-5.36106	Novel_lncRNA	106035185	STK32B	serine/threonine kinase 32B||serine/threonine-protein kinase 32B isoform X4||serine/threonine-protein kinase 32B isoform X5||serine/threonine-protein kinase 32B isoform X6||serine/threonine-protein kinase 32B isoform X1||serine/threonine-protein kinase 32B isoform X2||serine/threonine-protein kinase 32B isoform X3	0.97322
XLOC_160563	--	-5.36106	Novel_lncRNA	106032006	NAALADL2	inactive N-acetylated-alpha-linked acidic dipeptidase-like protein 2 isoform X1||N-acetylated alpha-linked acidic dipeptidase-like 2||inactive N-acetylated-alpha-linked acidic dipeptidase-like protein 2 isoform X2	0.955326
XLOC_160563	--	-5.36106	Novel_lncRNA	106032841	GRIA1	glutamate receptor 1 isoform X3||glutamate receptor 1 isoform X2||glutamate receptor||glutamate receptor 1 isoform X1	0.950951
XLOC_160563	--	-5.36106	Novel_lncRNA	106044469	SMC5	structural maintenance of chromosomes 5||structural maintenance of chromosomes protein 5 isoform X1||structural maintenance of chromosomes protein 5 isoform X2	0.955326
XLOC_160563	--	-5.36106	Novel_lncRNA	106037984	LOC106037984	uncharacterized LOC106037984||uncharacterized protein LOC106037984	0.986586
XLOC_160563	--	-5.36106	Novel_lncRNA	106037557	TYMS	thymidylate synthase||thymidylate synthetase	0.952958
XLOC_160563	--	-5.36106	Novel_lncRNA	106046027	PRKCB	protein kinase C beta type isoform X2||protein kinase C beta type isoform X1||protein kinase C beta type isoform X3||protein kinase C	0.955326
XLOC_160563	--	-5.36106	Novel_lncRNA	106046987	ZNF839	zinc finger protein 839	0.960967
XLOC_160563	--	-5.36106	Novel_lncRNA	106042534	PLCE1	phospholipase C||1-phosphatidylinositol 4	0.955326
XLOC_160563	--	-5.36106	Novel_lncRNA	106040223	PTCHD2	patched domain containing 2||patched domain-containing protein 2 isoform X1||patched domain-containing protein 2 isoform X2||patched domain-containing protein 2 isoform X3	0.958571
XLOC_160563	--	-5.36106	Novel_lncRNA	106030889	PIK3C2G	phosphatidylinositol 4-phosphate 3-kinase C2 domain-containing subunit gamma isoform X3||phosphatidylinositol-4-phosphate 3-kinase||phosphatidylinositol 4-phosphate 3-kinase C2 domain-containing subunit gamma isoform X2||phosphatidylinositol 4-phosphate 3-kinase C2 domain-containing subunit gamma isoform X1||phosphatidylinositol 4-phosphate 3-kinase C2 domain-containing subunit gamma isoform X6||…	0.954466
XLOC_160563	--	-5.36106	Novel_lncRNA	106046212	SEC61A2	protein transport protein Sec61 subunit alpha isoform 2||Sec61 alpha 2 subunit (S. cerevisiae)	0.962431
XLOC_160563	--	-5.36106	Novel_lncRNA	106042498	RASAL2	ras GTPase-activating protein nGAP isoform X8||RAS protein activator like 2||ras GTPase-activating protein nGAP isoform X9||ras GTPase-activating protein nGAP isoform X1||ras GTPase-activating protein nGAP isoform X2||ras GTPase-activating protein nGAP isoform X3||ras GTPase-activating protein nGAP isoform X4||ras GTPase-activating protein nGAP isoform X5||ras GTPase-activating protein nGAP isofo…	0.955635
XLOC_160563	--	-5.36106	Novel_lncRNA	106043115	LTK	leukocyte receptor tyrosine kinase||leukocyte tyrosine kinase receptor isoform X5||leukocyte tyrosine kinase receptor isoform X4||leukocyte tyrosine kinase receptor isoform X6||leukocyte tyrosine kinase receptor isoform X1||leukocyte tyrosine kinase receptor isoform X3||leukocyte tyrosine kinase receptor isoform X2	0.955326
XLOC_160563	--	-5.36106	Novel_lncRNA	106047774	NRCAM	neuronal cell adhesion molecule isoform X10||neuronal cell adhesion molecule isoform X3||neuronal cell adhesion molecule isoform X11||neuronal cell adhesion molecule isoform X6||neuronal cell adhesion molecule isoform X7||neuronal cell adhesion molecule isoform X4||neuronal cell adhesion molecule isoform X5||neuronal cell adhesion molecule isoform X2||neuronal cell adhesion molecule||neuronal cel…	0.955326
XLOC_160563	--	-5.36106	Novel_lncRNA	106034425	C1QTNF2	C1q and tumor necrosis factor related protein 2||complement C1q tumor necrosis factor-related protein 2 isoform X2||complement C1q tumor necrosis factor-related protein 2 isoform X1	0.954727
XLOC_160563	--	-5.36106	Novel_lncRNA	106036822	ALS2CL	ALS2 C-terminal like||ALS2 C-terminal-like protein isoform X4||ALS2 C-terminal-like protein isoform X3||ALS2 C-terminal-like protein isoform X2||ALS2 C-terminal-like protein isoform X1	0.955326
XLOC_160563	--	-5.36106	Novel_lncRNA	106047258	LOC106047258	chromosome unknown open reading frame||uncharacterized protein C9orf78 homolog	0.963553
XLOC_160563	--	-5.36106	Novel_lncRNA	106046138	KIF21B	kinesin family member 21B||kinesin-like protein KIF21B	0.959596
XLOC_160563	--	-5.36106	Novel_lncRNA	106041998	HENMT1	HEN1 methyltransferase homolog 1 (Arabidopsis)||small RNA 2'-O-methyltransferase	0.992048
XLOC_160563	--	-5.36106	Novel_lncRNA	106044004	SLITRK6	SLIT and NTRK-like protein 6 isoform X1||SLIT and NTRK-like family||SLIT and NTRK-like protein 6 isoform X3||SLIT and NTRK-like protein 6 isoform X2	0.964984
XLOC_160563	--	-5.36106	Novel_lncRNA	106047647	SLC23A2	solute carrier family 23 member 2||solute carrier family 23 (ascorbic acid transporter)	0.973754
XLOC_160563	--	-5.36106	Novel_lncRNA	106032483	ECHDC1	ethylmalonyl-CoA decarboxylase isoform X2||ethylmalonyl-CoA decarboxylase isoform X3||ethylmalonyl-CoA decarboxylase isoform X1||ethylmalonyl-CoA decarboxylase 1	0.974505
XLOC_160563	--	-5.36106	Novel_lncRNA	106037080	EHMT1	euchromatic histone-lysine N-methyltransferase 1||histone-lysine N-methyltransferase EHMT1 isoform X8||histone-lysine N-methyltransferase EHMT1 isoform X9||histone-lysine N-methyltransferase EHMT1 isoform X6||histone-lysine N-methyltransferase EHMT1 isoform X7||histone-lysine N-methyltransferase EHMT1 isoform X4||histone-lysine N-methyltransferase EHMT1 isoform X5||histone-lysine N-methyltransfer…	0.955326
XLOC_160563	--	-5.36106	Novel_lncRNA	106046502	ANKRD11	ankyrin repeat domain 11||ankyrin repeat domain-containing protein 11 isoform X2||ankyrin repeat domain-containing protein 11 isoform X3||ankyrin repeat domain-containing protein 11 isoform X1	0.954677
XLOC_160563	--	-5.36106	Novel_lncRNA	106033308	ELMO3	engulfment and cell motility 3||engulfment and cell motility protein 3 isoform X2||engulfment and cell motility protein 3 isoform X1	-0.955372
XLOC_160563	--	-5.36106	Novel_lncRNA	106044360	2019-09-07	septin 7||septin-7 isoform X3||septin-7 isoform X2||septin-7 isoform X1	0.99634
XLOC_160563	--	-5.36106	Novel_lncRNA	106029475	LOC106029475	integrin alpha-X-like	-0.952497
XLOC_160563	--	-5.36106	Novel_lncRNA	106034545	USP40	ubiquitin carboxyl-terminal hydrolase 40 isoform X2||ubiquitin carboxyl-terminal hydrolase 40 isoform X1||ubiquitin specific peptidase 40	0.963541
XLOC_160563	--	-5.36106	Novel_lncRNA	106043936	SCEL	sciellin isoform X2||sciellin isoform X1||sciellin	0.972091
XLOC_160563	--	-5.36106	Novel_lncRNA	106043200	EXD1	exonuclease 3'-5' domain-containing protein 1 isoform X3||exonuclease 3'-5' domain containing 1||exonuclease 3'-5' domain-containing protein 1 isoform X1||exonuclease 3'-5' domain-containing protein 1 isoform X2	0.971315
XLOC_160563	--	-5.36106	Novel_lncRNA	106029952	GALNT3	polypeptide N-acetylgalactosaminyltransferase 3||polypeptide N-acetylgalactosaminyltransferase 3 isoform X4||polypeptide N-acetylgalactosaminyltransferase 3 isoform X5||polypeptide N-acetylgalactosaminyltransferase 3 isoform X6||polypeptide N-acetylgalactosaminyltransferase 3 isoform X7||polypeptide N-acetylgalactosaminyltransferase 3 isoform X1||polypeptide N-acetylgalactosaminyltransferase 3 is…	0.955326
XLOC_160563	--	-5.36106	Novel_lncRNA	106049847	LOC106049847	class I histocompatibility antigen	0.975376
XLOC_160563	--	-5.36106	Novel_lncRNA	106038647	LOC106038647	bifunctional heparan sulfate N-deacetylase/N-sulfotransferase 3-like	0.954059
XLOC_160563	--	-5.36106	Novel_lncRNA	106037710	LOC106037710	H(+)/Cl(-) exchange transporter 5||H(+)/Cl(-) exchange transporter 5 isoform X6||H(+)/Cl(-) exchange transporter 5 isoform X5||H(+)/Cl(-) exchange transporter 5 isoform X4||H(+)/Cl(-) exchange transporter 5 isoform X3||H(+)/Cl(-) exchange transporter 5 isoform X2||H(+)/Cl(-) exchange transporter 5 isoform X1	0.956033
XLOC_160563	--	-5.36106	Novel_lncRNA	106029840	HOXD9	homeobox protein Hox-D9||homeobox D9	0.960786
XLOC_160563	--	-5.36106	Novel_lncRNA	106034269	PTPN4	tyrosine-protein phosphatase non-receptor type 4 isoform X4||tyrosine-protein phosphatase non-receptor type 4 isoform X3||tyrosine-protein phosphatase non-receptor type 4 isoform X1||protein tyrosine phosphatase||tyrosine-protein phosphatase non-receptor type 4 isoform X2	0.954585
XLOC_160563	--	-5.36106	Novel_lncRNA	106047303	PTGES	prostaglandin E synthase isoform X2||prostaglandin E synthase isoform X3||prostaglandin E synthase||prostaglandin E synthase isoform X1	0.955326
XLOC_160563	--	-5.36106	Novel_lncRNA	106041651	NCK2	NCK adaptor protein 2||cytoplasmic protein NCK2	0.955173
XLOC_160563	--	-5.36106	Novel_lncRNA	106044578	COG2	conserved oligomeric Golgi complex subunit 2 isoform X3||conserved oligomeric Golgi complex subunit 2 isoform X2||conserved oligomeric Golgi complex subunit 2 isoform X1||component of oligomeric golgi complex 2	-0.958081
XLOC_160563	--	-5.36106	Novel_lncRNA	106046176	SLC26A8	solute carrier family 26 (anion exchanger)||testis anion transporter 1 isoform X1||testis anion transporter 1 isoform X2||testis anion transporter 1 isoform X3||testis anion transporter 1 isoform X4||testis anion transporter 1 isoform X5||testis anion transporter 1 isoform X6||testis anion transporter 1 isoform X7	0.955326
XLOC_160563	--	-5.36106	Novel_lncRNA	106034401	POLN	DNA polymerase nu isoform X2||DNA polymerase nu isoform X1||polymerase (DNA directed) nu	0.967971
XLOC_160563	--	-5.36106	Novel_lncRNA	106031411	VPS29	vacuolar protein sorting-associated protein 29||VPS29 retromer complex component	0.990999
XLOC_160563	--	-5.36106	Novel_lncRNA	106040706	RALGPS1	Ral GEF with PH domain and SH3 binding motif 1||ras-specific guanine nucleotide-releasing factor RalGPS1 isoform X2||ras-specific guanine nucleotide-releasing factor RalGPS1 isoform X3||ras-specific guanine nucleotide-releasing factor RalGPS1 isoform X1||ras-specific guanine nucleotide-releasing factor RalGPS1 isoform X6||ras-specific guanine nucleotide-releasing factor RalGPS1 isoform X4||ras-sp…	0.98258
XLOC_160563	--	-5.36106	Novel_lncRNA	106049228	LOC106049228	SLAM family member 5-like||SLAM family member 5-like isoform X1||SLAM family member 5-like isoform X4||CD48 antigen-like isoform X2||CD48 antigen-like isoform X3	0.959117
XLOC_160563	--	-5.36106	Novel_lncRNA	106030247	PLEKHA8	pleckstrin homology domain-containing family A member 8 isoform X1||pleckstrin homology domain-containing family A member 8 isoform X2||pleckstrin homology domain containing	0.991532
XLOC_160563	--	-5.36106	Novel_lncRNA	106044011	LOC106044011	zinc finger protein 862-like isoform X1||zinc finger protein 862-like isoform X2||zinc finger protein 862-like isoform X3||zinc finger protein 862-like||zinc finger protein 862-like isoform X4	0.958227
XLOC_160563	--	-5.36106	Novel_lncRNA	106036668	SPTLC3	serine palmitoyltransferase 3 isoform X1||serine palmitoyltransferase 3 isoform X3||serine palmitoyltransferase||serine palmitoyltransferase 3 isoform X2	0.954569
XLOC_160563	--	-5.36106	Novel_lncRNA	106041350	DYRK3	dual specificity tyrosine-phosphorylation-regulated kinase 3 isoform X1||dual specificity tyrosine-phosphorylation-regulated kinase 3 isoform X3||dual-specificity tyrosine-(Y)-phosphorylation regulated kinase 3||dual specificity tyrosine-phosphorylation-regulated kinase 3 isoform X2	0.971737
XLOC_160563	--	-5.36106	Novel_lncRNA	106037106	TNC	tenascin isoform X3||tenascin isoform X2||tenascin isoform X1||tenascin isoform X5||tenascin isoform X4||tenascin C	0.968468
XLOC_160563	--	-5.36106	Novel_lncRNA	106044603	MXRA8	matrix-remodelling associated 8||matrix-remodeling-associated protein 8	0.986382
XLOC_160563	--	-5.36106	Novel_lncRNA	106043543	GFM1	G elongation factor||elongation factor G	0.956865
XLOC_160563	--	-5.36106	Novel_lncRNA	106031281	LOC106031281	uncharacterized LOC106031281||uncharacterized protein LOC106031281 isoform X3||uncharacterized protein LOC106031281 isoform X2||uncharacterized protein LOC106031281 isoform X1	0.955047
XLOC_160563	--	-5.36106	Novel_lncRNA	106040999	GTDC1	glycosyltransferase-like domain-containing protein 1 isoform X1||glycosyltransferase-like domain-containing protein 1 isoform X3||glycosyltransferase-like domain-containing protein 1 isoform X2||glycosyltransferase-like domain-containing protein 1 isoform X5||glycosyltransferase-like domain-containing protein 1 isoform X4||glycosyltransferase-like domain-containing protein 1 isoform X7||glycosylt…	0.955326
XLOC_160563	--	-5.36106	Novel_lncRNA	106044344	NME8	thioredoxin domain-containing protein 3 isoform X3||thioredoxin domain-containing protein 3 isoform X2||thioredoxin domain-containing protein 3 isoform X1||thioredoxin domain-containing protein 3 isoform X7||thioredoxin domain-containing protein 3 isoform X6||thioredoxin domain-containing protein 3 isoform X5||NME/NM23 family member 8||thioredoxin domain-containing protein 3 isoform X4	0.955326
XLOC_160563	--	-5.36106	Novel_lncRNA	106047791	RGS8	regulator of G-protein signaling 8 isoform X9||regulator of G-protein signaling 8 isoform X8||regulator of G-protein signaling 8 isoform X2||regulator of G-protein signaling 8 isoform X1||regulator of G-protein signaling 8 isoform X3||regulator of G-protein signaling 8||regulator of G-protein signaling 8 isoform X5||regulator of G-protein signaling 8 isoform X4||regulator of G-protein signaling 8…	0.955234
XLOC_160563	--	-5.36106	Novel_lncRNA	106046181	TCF20	transcription factor 20 isoform X2||transcription factor 20 isoform X3||transcription factor 20 isoform X1||transcription factor 20 (AR1)	0.955326
XLOC_160563	--	-5.36106	Novel_lncRNA	106039770	NCAM1	neural cell adhesion molecule 1 isoform X8||neural cell adhesion molecule 1 isoform X6||neural cell adhesion molecule 1 isoform X7||neural cell adhesion molecule 1 isoform X4||neural cell adhesion molecule 1 isoform X5||neural cell adhesion molecule 1 isoform X2||neural cell adhesion molecule 1 isoform X3||neural cell adhesion molecule 1 isoform X1||neural cell adhesion molecule 1	0.955326
XLOC_160563	--	-5.36106	Novel_lncRNA	106038349	TMEM108	transmembrane protein 108 isoform X8||transmembrane protein 108 isoform X9||transmembrane protein 108 isoform X4||transmembrane protein 108 isoform X5||transmembrane protein 108 isoform X6||transmembrane protein 108 isoform X7||transmembrane protein 108||transmembrane protein 108 isoform X1||transmembrane protein 108 isoform X10||transmembrane protein 108 isoform X3||transmembrane protein 108 iso…	0.955326
XLOC_160563	--	-5.36106	Novel_lncRNA	106035537	DMTF1	cyclin D binding myb-like transcription factor 1||cyclin-D-binding Myb-like transcription factor 1 isoform X1||cyclin-D-binding Myb-like transcription factor 1 isoform X3||cyclin-D-binding Myb-like transcription factor 1 isoform X2	0.976427
XLOC_160563	--	-5.36106	Novel_lncRNA	106036135	ERG	transcriptional regulator ERG isoform X4||transcriptional regulator ERG isoform X2||transcriptional regulator ERG isoform X1||transcriptional regulator ERG isoform X3||v-ets avian erythroblastosis virus E26 oncogene homolog	0.955326
XLOC_160563	--	-5.36106	Novel_lncRNA	106044030	SLC35F4	solute carrier family 35 member F4 isoform X1||solute carrier family 35 member F4 isoform X2||solute carrier family 35 member F4 isoform X3||solute carrier family 35 member F4 isoform X4||solute carrier family 35 member F4 isoform X5||solute carrier family 35 member F4 isoform X6||solute carrier family 35 member F4 isoform X7||solute carrier family 35	0.955326
XLOC_160563	--	-5.36106	Novel_lncRNA	106049203	BIN3	bridging integrator 3 isoform X4||bridging integrator 3||bridging integrator 3 isoform X1||bridging integrator 3 isoform X3||bridging integrator 3 isoform X2	0.950871
XLOC_160563	--	-5.36106	Novel_lncRNA	106048180	JADE1	jade family PHD finger 1||protein Jade-1 isoform X2||protein Jade-1 isoform X1	0.979713
XLOC_160563	--	-5.36106	Novel_lncRNA	106042402	SIPA1L1	signal-induced proliferation-associated 1-like protein 1 isoform X2||signal-induced proliferation-associated 1-like protein 1 isoform X1||signal-induced proliferation-associated 1-like protein 1 isoform X3||signal-induced proliferation-associated 1 like 1	0.955326
XLOC_160563	--	-5.36106	Novel_lncRNA	106032571	NT5DC1	5'-nucleotidase domain containing 1||5'-nucleotidase domain-containing protein 1 isoform X1||5'-nucleotidase domain-containing protein 1 isoform X2	0.955326
XLOC_160563	--	-5.36106	Novel_lncRNA	106030777	OCIAD2	OCIA domain-containing protein 2 isoform X4||OCIA domain-containing protein 2 isoform X2||OCIA domain-containing protein 2 isoform X3||OCIA domain containing 2||OCIA domain-containing protein 2 isoform X1	0.963206
XLOC_160563	--	-5.36106	Novel_lncRNA	106038412	ASXL3	additional sex combs like transcriptional regulator 3||putative Polycomb group protein ASXL3 isoform X7||putative Polycomb group protein ASXL3 isoform X6||putative Polycomb group protein ASXL3 isoform X5||putative Polycomb group protein ASXL3 isoform X4||putative Polycomb group protein ASXL3 isoform X3||putative Polycomb group protein ASXL3 isoform X2||putative Polycomb group protein ASXL3 isofor…	0.955326
XLOC_160563	--	-5.36106	Novel_lncRNA	106032241	LOC106032241	uncharacterized protein LOC106032241||uncharacterized LOC106032241	0.955326
XLOC_160563	--	-5.36106	Novel_lncRNA	106038955	DOCK1	LOW QUALITY PROTEIN: dedicator of cytokinesis protein 1||dedicator of cytokinesis 1	0.953503
XLOC_160563	--	-5.36106	Novel_lncRNA	106035941	LOC106035941	BPI fold-containing family C protein-like||BPI fold-containing family C protein-like isoform X4||BPI fold-containing family C protein-like isoform X5||BPI fold-containing family C protein-like isoform X2||BPI fold-containing family C protein-like isoform X3||BPI fold-containing family C protein-like isoform X1	0.953469
XLOC_160563	--	-5.36106	Novel_lncRNA	106032690	THOC3	THO complex subunit 3||THO complex 3	-0.968682
XLOC_160563	--	-5.36106	Novel_lncRNA	106048901	NPC1L1	NPC1-like 1||LOW QUALITY PROTEIN: Niemann-Pick C1-like protein 1	0.97706
XLOC_160563	--	-5.36106	Novel_lncRNA	106039103	RFC1	replication factor C (activator 1) 1||replication factor C subunit 1 isoform X4||replication factor C subunit 1 isoform X1||replication factor C subunit 1 isoform X3||replication factor C subunit 1 isoform X2	-0.963551
XLOC_160563	--	-5.36106	Novel_lncRNA	106047903	SFN	stratifin||14-3-3 protein sigma	0.967176
XLOC_160563	--	-5.36106	Novel_lncRNA	106041244	BMPR1B	bone morphogenetic protein receptor type-1B||bone morphogenetic protein receptor	0.955326
XLOC_160563	--	-5.36106	Novel_lncRNA	106046839	BCAS3	breast carcinoma-amplified sequence 3 isoform X1||breast carcinoma-amplified sequence 3 isoform X3||breast carcinoma-amplified sequence 3 isoform X2||breast carcinoma-amplified sequence 3 isoform X5||breast carcinoma-amplified sequence 3 isoform X4||breast carcinoma-amplified sequence 3 isoform X7||breast carcinoma-amplified sequence 3 isoform X6||breast carcinoma-amplified sequence 3 isoform X9|…	0.955326
XLOC_160563	--	-5.36106	Novel_lncRNA	106040041	IQSEC1	IQ motif and SEC7 domain-containing protein 1 isoform X10||IQ motif and SEC7 domain-containing protein 1 isoform X11||IQ motif and SEC7 domain-containing protein 1 isoform X12||IQ motif and SEC7 domain-containing protein 1 isoform X13||IQ motif and SEC7 domain-containing protein 1 isoform X14||IQ motif and SEC7 domain-containing protein 1 isoform X15||IQ motif and SEC7 domain-containing protein 1…	0.952322
XLOC_160563	--	-5.36106	Novel_lncRNA	106038969	LHPP	phospholysine phosphohistidine inorganic pyrophosphate phosphatase isoform X5||phospholysine phosphohistidine inorganic pyrophosphate phosphatase isoform X4||phospholysine phosphohistidine inorganic pyrophosphate phosphatase isoform X6||phospholysine phosphohistidine inorganic pyrophosphate phosphatase isoform X1||phospholysine phosphohistidine inorganic pyrophosphate phosphatase isoform X3||phos…	0.954935
XLOC_160563	--	-5.36106	Novel_lncRNA	106036649	LOC106036649	chromosome unknown open reading frame||UPF0317 protein C14orf159 homolog	0.954932
XLOC_160563	--	-5.36106	Novel_lncRNA	106031303	SMPD4	sphingomyelin phosphodiesterase 4||sphingomyelin phosphodiesterase 4 isoform X1||sphingomyelin phosphodiesterase 4 isoform X3||sphingomyelin phosphodiesterase 4 isoform X2	-0.970823
XLOC_160563	--	-5.36106	Novel_lncRNA	106036659	VRK2	serine/threonine-protein kinase VRK2 isoform X4||serine/threonine-protein kinase VRK2 isoform X1||vaccinia related kinase 2||serine/threonine-protein kinase VRK2 isoform X3||serine/threonine-protein kinase VRK2 isoform X2	0.955895
XLOC_160563	--	-5.36106	Novel_lncRNA	106039827	LOC106039827	FXYD domain-containing ion transport regulator 6-like isoform X1||FXYD domain-containing ion transport regulator 6-like isoform X3||FXYD domain-containing ion transport regulator 6-like isoform X2||FXYD domain-containing ion transport regulator 6-like	0.997953
XLOC_160563	--	-5.36106	Novel_lncRNA	106036243	LOC106036243	phospholipid scramblase 1-like||phospholipid scramblase 1-like isoform X1||phospholipid scramblase 1-like isoform X2	0.984365
XLOC_160563	--	-5.36106	Novel_lncRNA	106038412	ASXL3	additional sex combs like transcriptional regulator 3||putative Polycomb group protein ASXL3 isoform X7||putative Polycomb group protein ASXL3 isoform X6||putative Polycomb group protein ASXL3 isoform X5||putative Polycomb group protein ASXL3 isoform X4||putative Polycomb group protein ASXL3 isoform X3||putative Polycomb group protein ASXL3 isoform X2||putative Polycomb group protein ASXL3 isofor…	0.955326
XLOC_160563	--	-5.36106	Novel_lncRNA	106035910	LOC106035910	chromosome unknown open reading frame||uncharacterized protein C12orf45 homolog isoform X1||uncharacterized protein C12orf45 homolog isoform X2||uncharacterized protein C12orf45 homolog isoform X3	0.982237
XLOC_160563	--	-5.36106	Novel_lncRNA	106038265	KIAA1644	KIAA1644 ortholog||uncharacterized protein KIAA1644 homolog isoform X5||uncharacterized protein KIAA1644 homolog isoform X4||uncharacterized protein KIAA1644 homolog isoform X7||uncharacterized protein KIAA1644 homolog isoform X6||uncharacterized protein KIAA1644 homolog isoform X1||uncharacterized protein KIAA1644 homolog isoform X3||uncharacterized protein KIAA1644 homolog isoform X2	0.963785
XLOC_160563	--	-5.36106	Novel_lncRNA	106049050	ASCC2	activating signal cointegrator 1 complex subunit 2 isoform X2||activating signal cointegrator 1 complex subunit 2||activating signal cointegrator 1 complex subunit 2 isoform X1	0.968885
XLOC_160563	--	-5.36106	Novel_lncRNA	106031212	LOC106031212	E1A-binding protein p400-like||E1A-binding protein p400-like isoform X9||E1A-binding protein p400-like isoform X8||E1A-binding protein p400-like isoform X1||E1A-binding protein p400-like isoform X3||E1A-binding protein p400-like isoform X2||E1A-binding protein p400-like isoform X5||E1A-binding protein p400-like isoform X4||E1A-binding protein p400-like isoform X7||E1A-binding protein p400-like is…	0.95782
XLOC_160563	--	-5.36106	Novel_lncRNA	106039699	LOC106039699	neurabin-1-like isoform X1||neurabin-1-like isoform X3||neurabin-1-like||neurabin-1-like isoform X2	0.955326
XLOC_160563	--	-5.36106	Novel_lncRNA	106034939	BTRC	F-box/WD repeat-containing protein 1A isoform X6||F-box/WD repeat-containing protein 1A isoform X7||F-box/WD repeat-containing protein 1A isoform X4||F-box/WD repeat-containing protein 1A isoform X5||F-box/WD repeat-containing protein 1A isoform X2||F-box/WD repeat-containing protein 1A isoform X3||F-box/WD repeat-containing protein 1A isoform X1||F-box/WD repeat-containing protein 1A isoform X10…	0.97801
XLOC_160563	--	-5.36106	Novel_lncRNA	106035151	TLR3	toll-like receptor 3	0.962244
XLOC_160563	--	-5.36106	Novel_lncRNA	106031653	PHYHIPL	phytanoyl-CoA hydroxylase-interacting protein-like||phytanoyl-CoA 2-hydroxylase interacting protein-like	0.991015
XLOC_160563	--	-5.36106	Novel_lncRNA	106045142	LOC106045142	lethal(3)malignant brain tumor-like protein 4||lethal(3)malignant brain tumor-like protein 4 isoform X1||lethal(3)malignant brain tumor-like protein 4 isoform X2||lethal(3)malignant brain tumor-like protein 4 isoform X3||lethal(3)malignant brain tumor-like protein 4 isoform X4	0.955326
XLOC_160563	--	-5.36106	Novel_lncRNA	106040538	IL17RD	interleukin-17 receptor D isoform X1||interleukin-17 receptor D isoform X2||interleukin 17 receptor D	0.955182
XLOC_160563	--	-5.36106	Novel_lncRNA	106039770	NCAM1	neural cell adhesion molecule 1 isoform X8||neural cell adhesion molecule 1 isoform X6||neural cell adhesion molecule 1 isoform X7||neural cell adhesion molecule 1 isoform X4||neural cell adhesion molecule 1 isoform X5||neural cell adhesion molecule 1 isoform X2||neural cell adhesion molecule 1 isoform X3||neural cell adhesion molecule 1 isoform X1||neural cell adhesion molecule 1	0.955326
XLOC_160563	--	-5.36106	Novel_lncRNA	106044108	ADAMTS13	ADAM metallopeptidase with thrombospondin type 1 motif||A disintegrin and metalloproteinase with thrombospondin motifs 13 isoform X1||A disintegrin and metalloproteinase with thrombospondin motifs 13 isoform X2	0.962697
XLOC_160563	--	-5.36106	Novel_lncRNA	106042985	LOC106042985	cytosolic phospholipase A2 epsilon-like||cytosolic phospholipase A2 epsilon-like isoform X1||cytosolic phospholipase A2 epsilon-like isoform X2||cytosolic phospholipase A2 epsilon-like isoform X3	0.955326
XLOC_160563	--	-5.36106	Novel_lncRNA	106048714	SLC4A8	solute carrier family 4||electroneutral sodium bicarbonate exchanger 1 isoform X3||electroneutral sodium bicarbonate exchanger 1 isoform X2||electroneutral sodium bicarbonate exchanger 1 isoform X1	0.955326
XLOC_160563	--	-5.36106	Novel_lncRNA	106035828	TNRC6B	trinucleotide repeat-containing gene 6B protein isoform X7||trinucleotide repeat-containing gene 6B protein isoform X8||trinucleotide repeat-containing gene 6B protein isoform X13||trinucleotide repeat-containing gene 6B protein isoform X4||trinucleotide repeat-containing gene 6B protein isoform X5||trinucleotide repeat-containing gene 6B protein isoform X6||trinucleotide repeat-containing gene 6…	0.975983
XLOC_160563	--	-5.36106	Novel_lncRNA	106043767	LOC106043767	uncharacterized protein LOC106043767 isoform X3||uncharacterized protein LOC106043767 isoform X2||uncharacterized protein LOC106043767 isoform X1||uncharacterized protein LOC106043767 isoform X5||uncharacterized protein LOC106043767 isoform X4||uncharacterized LOC106043767	0.985351
XLOC_160563	--	-5.36106	Novel_lncRNA	106031127	CTNNA3	catenin alpha-3 isoform X1||catenin alpha-3 isoform X3||catenin alpha-3 isoform X2||catenin alpha-3 isoform X5||catenin alpha-3 isoform X4||catenin alpha-3 isoform X7||catenin alpha-3 isoform X6||catenin alpha-3 isoform X8||catenin (cadherin-associated protein)	0.969956
XLOC_160563	--	-5.36106	Novel_lncRNA	106048538	FAM214B	family with sequence similarity 214||protein FAM214B isoform X1||protein FAM214B isoform X2	0.951749
XLOC_160563	--	-5.36106	Novel_lncRNA	106031768	TSPAN4	tetraspanin 4||tetraspanin-4 isoform X5||tetraspanin-4 isoform X4||tetraspanin-4 isoform X6||tetraspanin-4 isoform X1||tetraspanin-4 isoform X3||tetraspanin-4 isoform X2	0.95804
XLOC_160563	--	-5.36106	Novel_lncRNA	106040880	NRIP3	nuclear receptor interacting protein 3||nuclear receptor-interacting protein 3 isoform X1||nuclear receptor-interacting protein 3 isoform X2	0.951957
XLOC_160563	--	-5.36106	Novel_lncRNA	106040085	VGLL3	vestigial-like family member 3||transcription cofactor vestigial-like protein 3 isoform X1||transcription cofactor vestigial-like protein 3 isoform X2	0.972899
XLOC_160563	--	-5.36106	Novel_lncRNA	106049319	LOC106049319	E3 ubiquitin-protein ligase RNF19B-like isoform X4||E3 ubiquitin-protein ligase RNF19B-like||E3 ubiquitin-protein ligase RNF19B-like isoform X1||E3 ubiquitin-protein ligase RNF19B-like isoform X2||E3 ubiquitin-protein ligase RNF19B-like isoform X3	-0.973572
XLOC_160563	--	-5.36106	Novel_lncRNA	106044337	ELMO1	engulfment and cell motility 1||engulfment and cell motility protein 1 isoform X1||engulfment and cell motility protein 1 isoform X3||engulfment and cell motility protein 1 isoform X2	0.955594
XLOC_160563	--	-5.36106	Novel_lncRNA	106049377	RAD21L1	double-strand-break repair protein rad21-like protein 1 isoform X2||double-strand-break repair protein rad21-like protein 1 isoform X1||RAD21 cohesin complex component like 1	0.955326
XLOC_160563	--	-5.36106	Novel_lncRNA	106035473	CHL1	neural cell adhesion molecule L1-like protein isoform X4||cell adhesion molecule L1-like||neural cell adhesion molecule L1-like protein isoform X1||neural cell adhesion molecule L1-like protein isoform X3||neural cell adhesion molecule L1-like protein isoform X2	-0.986114
XLOC_160563	--	-5.36106	Novel_lncRNA	106046342	LOC106046342	UPF0488 protein C8orf33 homolog||UPF0488 protein C8orf33 homolog isoform X2||UPF0488 protein C8orf33 homolog isoform X3||uncharacterized protein LOC106046342 isoform X1	0.955326
XLOC_160563	--	-5.36106	Novel_lncRNA	106039194	LOC106039194	T-cell receptor-associated transmembrane adapter 1	0.963323
XLOC_160563	--	-5.36106	Novel_lncRNA	106030816	MSGN1	mesogenin-1||mesogenin 1	0.955326
XLOC_160563	--	-5.36106	Novel_lncRNA	106029952	GALNT3	polypeptide N-acetylgalactosaminyltransferase 3||polypeptide N-acetylgalactosaminyltransferase 3 isoform X4||polypeptide N-acetylgalactosaminyltransferase 3 isoform X5||polypeptide N-acetylgalactosaminyltransferase 3 isoform X6||polypeptide N-acetylgalactosaminyltransferase 3 isoform X7||polypeptide N-acetylgalactosaminyltransferase 3 isoform X1||polypeptide N-acetylgalactosaminyltransferase 3 is…	0.997106
XLOC_160563	--	-5.36106	Novel_lncRNA	106038438	CCDC178	coiled-coil domain-containing protein 178 isoform X6||coiled-coil domain-containing protein 178 isoform X8||coiled-coil domain-containing protein 178 isoform X5||coiled-coil domain-containing protein 178 isoform X4||coiled-coil domain-containing protein 178 isoform X7||coiled-coil domain containing 178||coiled-coil domain-containing protein 178 isoform X1||coiled-coil domain-containing protein 17…	0.964672
XLOC_160563	--	-5.36106	Novel_lncRNA	106042104	F2R	proteinase-activated receptor 1 isoform X2||proteinase-activated receptor 1 isoform X3||coagulation factor II (thrombin) receptor||proteinase-activated receptor 1 isoform X1	0.978972
XLOC_160563	--	-5.36106	Novel_lncRNA	106043714	FAM135B	family with sequence similarity 135||protein FAM135B isoform X5||protein FAM135B isoform X4||protein FAM135B isoform X7||protein FAM135B isoform X6||protein FAM135B isoform X1||protein FAM135B isoform X3||protein FAM135B isoform X2	0.955326
XLOC_160563	--	-5.36106	Novel_lncRNA	106029773	BRE	BRCA1-A complex subunit BRE isoform X5||BRCA1-A complex subunit BRE isoform X3||BRCA1-A complex subunit BRE isoform X2||BRCA1-A complex subunit BRE isoform X1||BRCA1-A complex subunit BRE isoform X6||brain and reproductive organ-expressed (TNFRSF1A modulator)||BRCA1-A complex subunit BRE isoform X4	0.969814
XLOC_160563	--	-5.36106	Novel_lncRNA	106045146	TRNAU1AP	tRNA selenocysteine 1-associated protein 1 isoform X1||tRNA selenocysteine 1 associated protein 1||tRNA selenocysteine 1-associated protein 1 isoform X2||tRNA selenocysteine 1-associated protein 1 isoform X3	0.977827
XLOC_160563	--	-5.36106	Novel_lncRNA	106035480	PROK2	prokineticin 2||prokineticin-2	0.962211
XLOC_160563	--	-5.36106	Novel_lncRNA	106049397	CAPN10	calpain-10 isoform X1||calpain-10 isoform X2||calpain-10 isoform X3||calpain-10 isoform X4||calpain-10 isoform X5||calpain 10	0.954331
XLOC_160563	--	-5.36106	Novel_lncRNA	106041443	ORAI2	protein orai-2 isoform X3||protein orai-2 isoform X2||protein orai-2 isoform X1||ORAI calcium release-activated calcium modulator 2||protein orai-2 isoform X4	0.955326
XLOC_160563	--	-5.36106	Novel_lncRNA	106036479	LRRK1	leucine-rich repeat kinase 1||leucine-rich repeat serine/threonine-protein kinase 1 isoform X4||leucine-rich repeat serine/threonine-protein kinase 1 isoform X3||leucine-rich repeat serine/threonine-protein kinase 1 isoform X2||leucine-rich repeat serine/threonine-protein kinase 1 isoform X1	0.955326
XLOC_160563	--	-5.36106	Novel_lncRNA	106037954	LOC106037954	RH-like protein||RH-like protein isoform X1||RH-like protein isoform X2	0.995229
XLOC_160563	--	-5.36106	Novel_lncRNA	106032713	LOC106032713	interleukin-4-like	0.955326
XLOC_160563	--	-5.36106	Novel_lncRNA	106033668	MYO5A	unconventional myosin-Va isoform X8||unconventional myosin-Va isoform X9||unconventional myosin-Va isoform X2||unconventional myosin-Va isoform X10||unconventional myosin-Va isoform X1||unconventional myosin-Va isoform X6||unconventional myosin-Va isoform X7||myosin VA (heavy chain 12||unconventional myosin-Va isoform X5||unconventional myosin-Va isoform X4||unconventional myosin-Va isoform X3	0.989916
XLOC_160563	--	-5.36106	Novel_lncRNA	106043295	DMD	dystrophin isoform X8||dystrophin isoform X14||dystrophin isoform X10||dystrophin isoform X11||dystrophin isoform X12||dystrophin isoform X13||dystrophin||dystrophin isoform X9||dystrophin isoform X2||dystrophin isoform X3||dystrophin isoform X1||dystrophin isoform X6||dystrophin isoform X7||dystrophin isoform X4||dystrophin isoform X5	0.955326
XLOC_160563	--	-5.36106	Novel_lncRNA	106039846	DRD2	D(2) dopamine receptor isoform X1||dopamine receptor D2||D(2) dopamine receptor isoform X2||D(2) dopamine receptor isoform X3	0.955326
XLOC_160563	--	-5.36106	Novel_lncRNA	106035993	INVS	inversin isoform X2||inversin isoform X3||inversin||inversin isoform X1	-0.955727
XLOC_160563	--	-5.36106	Novel_lncRNA	106033010	GPX7	glutathione peroxidase 7	0.955326
XLOC_160563	--	-5.36106	Novel_lncRNA	106031514	TRERF1	transcriptional-regulating factor 1 isoform X2||transcriptional regulating factor 1||transcriptional-regulating factor 1 isoform X1	0.984619
XLOC_160563	--	-5.36106	Novel_lncRNA	106033243	NAE1	NEDD8-activating enzyme E1 regulatory subunit||NEDD8 activating enzyme E1 subunit 1	0.990828
XLOC_160563	--	-5.36106	Novel_lncRNA	106033005	ZYG11B	protein zyg-11 homolog B||zyg-11 family member B	0.955256
XLOC_160563	--	-5.36106	Novel_lncRNA	106045186	CELF4	CUGBP||LOW QUALITY PROTEIN: CUGBP Elav-like family member 4	0.951127
XLOC_160563	--	-5.36106	Novel_lncRNA	106032183	NT5M	5'(3')-deoxyribonucleotidase||5'	-0.967595
XLOC_160563	--	-5.36106	Novel_lncRNA	106047554	SLC35F2	solute carrier family 35 member F2||solute carrier family 35	0.96163
XLOC_160563	--	-5.36106	Novel_lncRNA	106036332	PDZD2	PDZ domain containing 2||PDZ domain-containing protein 2 isoform X8||PDZ domain-containing protein 2 isoform X1||PDZ domain-containing protein 2 isoform X3||PDZ domain-containing protein 2 isoform X2||PDZ domain-containing protein 2 isoform X5||PDZ domain-containing protein 2 isoform X4||PDZ domain-containing protein 2 isoform X7||PDZ domain-containing protein 2 isoform X6	0.952096
XLOC_160563	--	-5.36106	Novel_lncRNA	106029878	LOC106029878	2-hydroxyacylsphingosine 1-beta-galactosyltransferase-like||2-hydroxyacylsphingosine 1-beta-galactosyltransferase-like isoform X1||2-hydroxyacylsphingosine 1-beta-galactosyltransferase-like isoform X2||2-hydroxyacylsphingosine 1-beta-galactosyltransferase-like isoform X3	0.953138
XLOC_160563	--	-5.36106	Novel_lncRNA	106039088	APBB2	amyloid beta A4 precursor protein-binding family B member 2 isoform X9||amyloid beta A4 precursor protein-binding family B member 2 isoform X8||amyloid beta A4 precursor protein-binding family B member 2 isoform X1||amyloid beta A4 precursor protein-binding family B member 2 isoform X3||amyloid beta A4 precursor protein-binding family B member 2 isoform X2||amyloid beta A4 precursor protein-bindi…	0.954854
XLOC_160563	--	-5.36106	Novel_lncRNA	106042922	GCNT4	glucosaminyl (N-acetyl) transferase 4||beta-1	0.969449
XLOC_160563	--	-5.36106	Novel_lncRNA	106038551	LOC106038551	prefoldin subunit 3 isoform X5||phosphatidylinositol-binding clathrin assembly protein isoform X1||phosphatidylinositol-binding clathrin assembly protein isoform X2||phosphatidylinositol-binding clathrin assembly protein isoform X3||phosphatidylinositol-binding clathrin assembly protein isoform X4||phosphatidylinositol-binding clathrin assembly protein isoform X6||prefoldin subunit 3	0.981081
XLOC_160563	--	-5.36106	Novel_lncRNA	106039427	DPYD	dihydropyrimidine dehydrogenase [NADP(+)] isoform X6||dihydropyrimidine dehydrogenase [NADP(+)] isoform X5||dihydropyrimidine dehydrogenase [NADP(+)] isoform X4||dihydropyrimidine dehydrogenase [NADP(+)] isoform X3||dihydropyrimidine dehydrogenase [NADP(+)] isoform X2||dihydropyrimidine dehydrogenase [NADP(+)] isoform X1||dihydropyrimidine dehydrogenase	0.956825
XLOC_160563	--	-5.36106	Novel_lncRNA	106045066	KLF15	Krueppel-like factor 15 isoform X1||Krueppel-like factor 15 isoform X2||Kruppel-like factor 15	0.955674
XLOC_160563	--	-5.36106	Novel_lncRNA	106040142	EPHB2	EPH receptor B2||ephrin type-B receptor 2 isoform X3||ephrin type-B receptor 2 isoform X2||ephrin type-B receptor 2 isoform X1	0.950846
XLOC_160563	--	-5.36106	Novel_lncRNA	106035495	LOC106035495	uncharacterized protein C3orf67 homolog isoform X3||uncharacterized protein C3orf67 homolog isoform X2||uncharacterized protein C3orf67 homolog isoform X1||uncharacterized protein C3orf67 homolog isoform X7||uncharacterized protein C3orf67 homolog isoform X6||uncharacterized protein C3orf67 homolog isoform X5||uncharacterized protein C3orf67 homolog isoform X4||chromosome unknown open reading fra…	0.955326
XLOC_160563	--	-5.36106	Novel_lncRNA	106047378	LOC106047378	uncharacterized protein LOC106047378 isoform X3||uncharacterized protein LOC106047378 isoform X2||uncharacterized protein LOC106047378 isoform X1||uncharacterized protein LOC106047378 isoform X7||uncharacterized protein LOC106047378 isoform X6||uncharacterized protein LOC106047378 isoform X5||uncharacterized protein LOC106047378 isoform X4||uncharacterized protein LOC106047378 isoform X9||unchara…	0.955326
XLOC_160563	--	-5.36106	Novel_lncRNA	106045618	WDPCP	WD repeat containing planar cell polarity effector||WD repeat-containing and planar cell polarity effector protein fritz homolog isoform X2||WD repeat-containing and planar cell polarity effector protein fritz homolog isoform X1	0.955326
XLOC_160563	--	-5.36106	Novel_lncRNA	106038364	TOPBP1	DNA topoisomerase 2-binding protein 1 isoform X2||topoisomerase (DNA) II binding protein 1||DNA topoisomerase 2-binding protein 1 isoform X1	0.983256
XLOC_160563	--	-5.36106	Novel_lncRNA	106031121	RSRC2	arginine/serine-rich coiled-coil 2||arginine/serine-rich coiled-coil protein 2 isoform X2||arginine/serine-rich coiled-coil protein 2 isoform X3||arginine/serine-rich coiled-coil protein 2 isoform X1	0.977773
XLOC_160563	--	-5.36106	Novel_lncRNA	106036002	MSANTD3	myb/SANT-like DNA-binding domain-containing protein 3 isoform X2||Myb/SANT-like DNA-binding domain containing 3||myb/SANT-like DNA-binding domain-containing protein 3 isoform X1	0.95377
XLOC_160563	--	-5.36106	Novel_lncRNA	106044506	EHF	ets homologous factor||ETS homologous factor isoform X1||ETS homologous factor isoform X2	0.991293
XLOC_160563	--	-5.36106	Novel_lncRNA	106032617	PRDM1	PR domain zinc finger protein 1 isoform X1||PR domain zinc finger protein 1 isoform X2||PR domain zinc finger protein 1 isoform X3||PR domain zinc finger protein 1 isoform X4||PR domain zinc finger protein 1 isoform X5||PR domain zinc finger protein 1 isoform X6||PR domain containing 1	0.958994
XLOC_160563	--	-5.36106	Novel_lncRNA	106037832	APOO	apolipoprotein O isoform X4||apolipoprotein O isoform X5||apolipoprotein O isoform X2||apolipoprotein O isoform X3||apolipoprotein O isoform X1||apolipoprotein O	-0.957921
XLOC_160563	--	-5.36106	Novel_lncRNA	106040897	ASIP	LOW QUALITY PROTEIN: agouti-signaling protein||agouti signaling protein	0.955326
XLOC_160563	--	-5.36106	Novel_lncRNA	106032986	FGGY	FGGY carbohydrate kinase domain containing||FGGY carbohydrate kinase domain-containing protein isoform X4||FGGY carbohydrate kinase domain-containing protein isoform X5||FGGY carbohydrate kinase domain-containing protein isoform X1||FGGY carbohydrate kinase domain-containing protein isoform X2||FGGY carbohydrate kinase domain-containing protein isoform X3	0.976607
XLOC_160563	--	-5.36106	Novel_lncRNA	106040699	LOC106040699	uncharacterized LOC106040699||uncharacterized protein LOC106040699 isoform X10||uncharacterized protein LOC106040699 isoform X6||uncharacterized protein LOC106040699 isoform X7||uncharacterized protein LOC106040699 isoform X4||uncharacterized protein LOC106040699 isoform X5||uncharacterized protein LOC106040699 isoform X2||uncharacterized protein LOC106040699 isoform X3||uncharacterized protein L…	0.955326
XLOC_160563	--	-5.36106	Novel_lncRNA	106039441	LOC106039441	zinc finger protein 654-like isoform X4||zinc finger protein 654-like||zinc finger protein 654-like isoform X1||zinc finger protein 654-like isoform X3||zinc finger protein 654-like isoform X2	0.953568
XLOC_160563	--	-5.36106	Novel_lncRNA	106035673	LOC106035673	regucalcin-like	0.955326
XLOC_160563	--	-5.36106	Novel_lncRNA	106031714	LOC106031714	chromosome unknown open reading frame||uncharacterized protein C15orf41 homolog isoform X2||uncharacterized protein C15orf41 homolog isoform X1||uncharacterized protein C15orf41 homolog isoform X3	0.980577
XLOC_160563	--	-5.36106	Novel_lncRNA	106039088	APBB2	amyloid beta A4 precursor protein-binding family B member 2 isoform X9||amyloid beta A4 precursor protein-binding family B member 2 isoform X8||amyloid beta A4 precursor protein-binding family B member 2 isoform X1||amyloid beta A4 precursor protein-binding family B member 2 isoform X3||amyloid beta A4 precursor protein-binding family B member 2 isoform X2||amyloid beta A4 precursor protein-bindi…	0.984267
XLOC_160563	--	-5.36106	Novel_lncRNA	106044817	TP63	tumor protein 63 isoform X8||tumor protein p63||tumor protein 63 isoform X6||tumor protein 63 isoform X5||tumor protein 63 isoform X4||tumor protein 63 isoform X3||tumor protein 63 isoform X2||tumor protein 63 isoform X1||tumor protein 63 isoform X7	0.955172
XLOC_160563	--	-5.36106	Novel_lncRNA	106033641	SEMA6D	semaphorin-6D isoform X10||sema domain||semaphorin-6D isoform X11||semaphorin-6D isoform X8||semaphorin-6D isoform X9||semaphorin-6D isoform X2||semaphorin-6D isoform X3||semaphorin-6D isoform X1||semaphorin-6D isoform X6||semaphorin-6D isoform X7||semaphorin-6D isoform X4||semaphorin-6D isoform X5	0.955326
XLOC_160563	--	-5.36106	Novel_lncRNA	106030769	NIPAL1	magnesium transporter NIPA3||NIPA-like domain containing 1	0.971025
XLOC_160563	--	-5.36106	Novel_lncRNA	106036229	XRN1	5'-3' exoribonuclease 1||5'-3' exoribonuclease 1 isoform X3||5'-3' exoribonuclease 1 isoform X2||5'-3' exoribonuclease 1 isoform X1	0.951455
XLOC_160563	--	-5.36106	Novel_lncRNA	106036610	PAK7	p21 protein (Cdc42/Rac)-activated kinase 7||serine/threonine-protein kinase PAK 7	0.955326
XLOC_160563	--	-5.36106	Novel_lncRNA	106029732	TJAP1	tight junction-associated protein 1 isoform X4||tight junction associated protein 1 (peripheral)||tight junction-associated protein 1 isoform X1||tight junction-associated protein 1 isoform X2||tight junction-associated protein 1 isoform X3	0.955326
XLOC_160563	--	-5.36106	Novel_lncRNA	106048543	UNC13B	unc-13 homolog B (C. elegans)||protein unc-13 homolog B	0.9813
XLOC_160563	--	-5.36106	Novel_lncRNA	106037853	PRDX4	peroxiredoxin-4 isoform X2||peroxiredoxin 4||peroxiredoxin-4 isoform X1||peroxiredoxin-4 isoform X4||peroxiredoxin-4 isoform X3	0.976892
XLOC_160563	--	-5.36106	Novel_lncRNA	106030861	BCL2L14	apoptosis facilitator Bcl-2-like protein 14 isoform X2||apoptosis facilitator Bcl-2-like protein 14 isoform X1||BCL2-like 14 (apoptosis facilitator)	0.989999
XLOC_160563	--	-5.36106	Novel_lncRNA	106035091	CCDC122	coiled-coil domain-containing protein 122 isoform X2||coiled-coil domain-containing protein 122 isoform X1||coiled-coil domain containing 122	0.952925
XLOC_160563	--	-5.36106	Novel_lncRNA	106040151	RNF186	ring finger protein 186||RING finger protein 186	0.994575
XLOC_160563	--	-5.36106	Novel_lncRNA	106041067	GATSL2	GATS protein-like 2||GATS-like protein 2 isoform X6||GATS-like protein 2 isoform X5||GATS-like protein 2 isoform X4||GATS-like protein 2 isoform X3||GATS-like protein 2 isoform X2||GATS-like protein 2 isoform X1	0.964034
XLOC_160563	--	-5.36106	Novel_lncRNA	106036610	PAK7	p21 protein (Cdc42/Rac)-activated kinase 7||serine/threonine-protein kinase PAK 7	0.954902
XLOC_160563	--	-5.36106	Novel_lncRNA	106036845	XYLB	xylulose kinase isoform X2||xylulose kinase isoform X8||xylulose kinase isoform X7||xylulose kinase isoform X6||xylulose kinase isoform X5||xylulose kinase isoform X4||xylulose kinase isoform X3||xylulokinase homolog (H. influenzae)||xylulose kinase isoform X1	0.955326
XLOC_160563	--	-5.36106	Novel_lncRNA	106035699	INPP4A	type I inositol 3||inositol polyphosphate-4-phosphatase	0.958261
XLOC_160563	--	-5.36106	Novel_lncRNA	106043037	UGCG	ceramide glucosyltransferase isoform X2||ceramide glucosyltransferase isoform X1||UDP-glucose ceramide glucosyltransferase	0.955356
XLOC_160563	--	-5.36106	Novel_lncRNA	106040839	SYCP2	synaptonemal complex protein 2||synaptonemal complex protein 2 isoform X4||synaptonemal complex protein 2 isoform X5||synaptonemal complex protein 2 isoform X6||synaptonemal complex protein 2 isoform X1||synaptonemal complex protein 2 isoform X2||synaptonemal complex protein 2 isoform X3	-0.966725
XLOC_160563	--	-5.36106	Novel_lncRNA	106035065	PPP2R2C	protein phosphatase 2	0.955326
XLOC_160563	--	-5.36106	Novel_lncRNA	106044469	SMC5	structural maintenance of chromosomes 5||structural maintenance of chromosomes protein 5 isoform X1||structural maintenance of chromosomes protein 5 isoform X2	-0.974006
XLOC_160563	--	-5.36106	Novel_lncRNA	106032800	COL23A1	collagen alpha-1(XXIII) chain isoform X3||collagen alpha-1(XXIII) chain isoform X2||collagen alpha-1(XXIII) chain isoform X1||collagen||collagen alpha-1(XXIII) chain isoform X7||collagen alpha-1(XXIII) chain isoform X6||collagen alpha-1(XXIII) chain isoform X5||collagen alpha-1(XXIII) chain isoform X4	0.955326
XLOC_160563	--	-5.36106	Novel_lncRNA	106047523	LOC106047523	proline-rich receptor-like protein kinase PERK8	0.996061
XLOC_160563	--	-5.36106	Novel_lncRNA	106035411	FHL5	four and a half LIM domains 5||four and a half LIM domains protein 5	0.955326
XLOC_160563	--	-5.36106	Novel_lncRNA	106036741	TRH	thyrotropin releasing hormone isoform X1||thyrotropin releasing hormone isoform X2||thyrotropin-releasing hormone	0.955326
XLOC_160563	--	-5.36106	Novel_lncRNA	106044777	LOC106044777	cytochrome P450 2J6-like isoform X2||cytochrome P450 2J6-like isoform X3||cytochrome P450 2J6-like||cytochrome P450 2J6-like isoform X1	0.978643
XLOC_160563	--	-5.36106	Novel_lncRNA	106030031	PDE11A	phosphodiesterase 11A||dual 3'	0.952363
XLOC_160563	--	-5.36106	Novel_lncRNA	106045618	WDPCP	WD repeat containing planar cell polarity effector||WD repeat-containing and planar cell polarity effector protein fritz homolog isoform X2||WD repeat-containing and planar cell polarity effector protein fritz homolog isoform X1	0.955326
XLOC_160563	--	-5.36106	Novel_lncRNA	106031329	LOC106031329	melanotransferrin-like	0.951635
XLOC_160563	--	-5.36106	Novel_lncRNA	106046363	TMEM71	transmembrane protein 71||transmembrane protein 71 isoform X4||transmembrane protein 71 isoform X1||transmembrane protein 71 isoform X2||transmembrane protein 71 isoform X3	0.996366
XLOC_160563	--	-5.36106	Novel_lncRNA	106033009	ZCCHC11	zinc finger||terminal uridylyltransferase 4 isoform X4||terminal uridylyltransferase 4 isoform X5||terminal uridylyltransferase 4 isoform X2||terminal uridylyltransferase 4 isoform X3||terminal uridylyltransferase 4 isoform X1	0.955326
XLOC_160563	--	-5.36106	Novel_lncRNA	106047482	AIFM3	apoptosis-inducing factor 3 isoform X7||apoptosis-inducing factor 3 isoform X3||apoptosis-inducing factor 3 isoform X2||apoptosis-inducing factor 3 isoform X1||apoptosis-inducing factor||apoptosis-inducing factor 3 isoform X6||apoptosis-inducing factor 3 isoform X5||apoptosis-inducing factor 3 isoform X4	0.955326
XLOC_160563	--	-5.36106	Novel_lncRNA	106044232	PPCDC	phosphopantothenoylcysteine decarboxylase||phosphopantothenoylcysteine decarboxylase isoform X1||phosphopantothenoylcysteine decarboxylase isoform X2	0.955326
XLOC_160563	--	-5.36106	Novel_lncRNA	106030993	KIAA1147	protein LCHN||KIAA1147 ortholog	0.955862
XLOC_160563	--	-5.36106	Novel_lncRNA	106048742	SCRIB	scribbled planar cell polarity protein||protein scribble homolog isoform X4||protein scribble homolog isoform X5||protein scribble homolog isoform X6||protein scribble homolog isoform X7||protein scribble homolog isoform X1||protein scribble homolog isoform X2||protein scribble homolog isoform X3||protein scribble homolog isoform X8	0.955326
XLOC_160563	--	-5.36106	Novel_lncRNA	106037218	LOC106037218	putative uncharacterized protein ENSP00000383407||uncharacterized LOC106037218	0.967814
XLOC_160563	--	-5.36106	Novel_lncRNA	106037319	CTIF	CBP80/20-dependent translation initiation factor isoform X2||CBP80/20-dependent translation initiation factor isoform X3||CBP80/20-dependent translation initiation factor||CBP80/20-dependent translation initiation factor isoform X1||CBP80/20-dependent translation initiation factor isoform X4||CBP80/20-dependent translation initiation factor isoform X5	0.955326
XLOC_160563	--	-5.36106	Novel_lncRNA	106046672	INPP4B	type II inositol 3||inositol polyphosphate-4-phosphatase	0.963219
XLOC_160563	--	-5.36106	Novel_lncRNA	106044919	STARD6	StAR-related lipid transfer (START) domain containing 6||stAR-related lipid transfer protein 6 isoform X3||stAR-related lipid transfer protein 6 isoform X2||stAR-related lipid transfer protein 6 isoform X1	0.955326
XLOC_160563	--	-5.36106	Novel_lncRNA	106032483	ECHDC1	ethylmalonyl-CoA decarboxylase isoform X2||ethylmalonyl-CoA decarboxylase isoform X3||ethylmalonyl-CoA decarboxylase isoform X1||ethylmalonyl-CoA decarboxylase 1	0.983756
XLOC_160563	--	-5.36106	Novel_lncRNA	106048344	SNF8	vacuolar-sorting protein SNF8||SNF8	0.980147
XLOC_160563	--	-5.36106	Novel_lncRNA	106036368	AMACR	alpha-methylacyl-CoA racemase	0.955326
XLOC_160563	--	-5.36106	Novel_lncRNA	106042824	LOC106042824	uncharacterized LOC106042824||uncharacterized protein LOC106042824	0.97113
XLOC_160563	--	-5.36106	Novel_lncRNA	106044294	RAG2	recombination activating gene 2||V(D)J recombination-activating protein 2 isoform X2||V(D)J recombination-activating protein 2 isoform X1	0.955326
XLOC_160563	--	-5.36106	Novel_lncRNA	106043535	TRIM59	tripartite motif-containing protein 59||tripartite motif containing 59	-0.964865
XLOC_160563	--	-5.36106	Novel_lncRNA	106038349	TMEM108	transmembrane protein 108 isoform X8||transmembrane protein 108 isoform X9||transmembrane protein 108 isoform X4||transmembrane protein 108 isoform X5||transmembrane protein 108 isoform X6||transmembrane protein 108 isoform X7||transmembrane protein 108||transmembrane protein 108 isoform X1||transmembrane protein 108 isoform X10||transmembrane protein 108 isoform X3||transmembrane protein 108 iso…	0.997093
XLOC_160563	--	-5.36106	Novel_lncRNA	106043048	LOC106043048	atrial natriuretic peptide receptor 1-like isoform X8||atrial natriuretic peptide receptor 1-like isoform X7||atrial natriuretic peptide receptor 1-like isoform X6||atrial natriuretic peptide receptor 1-like isoform X5||atrial natriuretic peptide receptor 1-like isoform X4||atrial natriuretic peptide receptor 1-like isoform X3||atrial natriuretic peptide receptor 1-like||atrial natriuretic peptid…	0.955326
XLOC_160563	--	-5.36106	Novel_lncRNA	106035828	TNRC6B	trinucleotide repeat-containing gene 6B protein isoform X7||trinucleotide repeat-containing gene 6B protein isoform X8||trinucleotide repeat-containing gene 6B protein isoform X13||trinucleotide repeat-containing gene 6B protein isoform X4||trinucleotide repeat-containing gene 6B protein isoform X5||trinucleotide repeat-containing gene 6B protein isoform X6||trinucleotide repeat-containing gene 6…	0.957065
XLOC_160563	--	-5.36106	Novel_lncRNA	106036632	PLCB1	phospholipase C||1-phosphatidylinositol 4	0.955326
XLOC_160563	--	-5.36106	Novel_lncRNA	106048742	SCRIB	scribbled planar cell polarity protein||protein scribble homolog isoform X4||protein scribble homolog isoform X5||protein scribble homolog isoform X6||protein scribble homolog isoform X7||protein scribble homolog isoform X1||protein scribble homolog isoform X2||protein scribble homolog isoform X3||protein scribble homolog isoform X8	-0.951361
XLOC_160563	--	-5.36106	Novel_lncRNA	106048793	SPOP	speckle-type POZ protein	0.996123
XLOC_160563	--	-5.36106	Novel_lncRNA	106029933	SLC4A10	solute carrier family 4||sodium-driven chloride bicarbonate exchanger isoform X5||sodium-driven chloride bicarbonate exchanger isoform X4||sodium-driven chloride bicarbonate exchanger isoform X7||sodium-driven chloride bicarbonate exchanger isoform X6||sodium-driven chloride bicarbonate exchanger isoform X1||sodium-driven chloride bicarbonate exchanger isoform X3||sodium-driven chloride bicarbona…	0.990322
XLOC_160563	--	-5.36106	Novel_lncRNA	106040693	GARNL3	GTPase-activating Rap/Ran-GAP domain-like protein 3 isoform X8||GTPase-activating Rap/Ran-GAP domain-like protein 3 isoform X2||GTPase-activating Rap/Ran-GAP domain-like protein 3 isoform X3||GTPase-activating Rap/Ran-GAP domain-like protein 3 isoform X1||GTPase-activating Rap/Ran-GAP domain-like protein 3 isoform X6||GTPase-activating Rap/Ran-GAP domain-like protein 3 isoform X7||GTPase-activati…	0.966277
XLOC_160563	--	-5.36106	Novel_lncRNA	106035585	LOC106035585	LOW QUALITY PROTEIN: uncharacterized protein LOC106035585||uncharacterized LOC106035585	0.968792
XLOC_160563	--	-5.36106	Novel_lncRNA	106036611	PPP4R3A	protein phosphatase 4||serine/threonine-protein phosphatase 4 regulatory subunit 3A isoform X2||serine/threonine-protein phosphatase 4 regulatory subunit 3A isoform X1	0.983735
XLOC_160563	--	-5.36106	Novel_lncRNA	106047231	PARK7	parkinson protein 7||protein deglycase DJ-1 isoform X2||protein deglycase DJ-1 isoform X1	0.962127
XLOC_160563	--	-5.36106	Novel_lncRNA	106041006	LOC106041006	von Willebrand factor D and EGF domain-containing protein-like||LOW QUALITY PROTEIN: von Willebrand factor D and EGF domain-containing protein-like	0.964323
XLOC_160563	--	-5.36106	Novel_lncRNA	106040693	GARNL3	GTPase-activating Rap/Ran-GAP domain-like protein 3 isoform X8||GTPase-activating Rap/Ran-GAP domain-like protein 3 isoform X2||GTPase-activating Rap/Ran-GAP domain-like protein 3 isoform X3||GTPase-activating Rap/Ran-GAP domain-like protein 3 isoform X1||GTPase-activating Rap/Ran-GAP domain-like protein 3 isoform X6||GTPase-activating Rap/Ran-GAP domain-like protein 3 isoform X7||GTPase-activati…	0.976808
XLOC_160563	--	-5.36106	Novel_lncRNA	106037808	SH3KBP1	SH3 domain-containing kinase-binding protein 1 isoform X6||SH3 domain-containing kinase-binding protein 1 isoform X4||SH3 domain-containing kinase-binding protein 1 isoform X5||SH3 domain-containing kinase-binding protein 1 isoform X2||SH3 domain-containing kinase-binding protein 1 isoform X3||SH3 domain-containing kinase-binding protein 1 isoform X1||SH3-domain kinase binding protein 1	0.988065
XLOC_160563	--	-5.36106	Novel_lncRNA	106030291	RARB	retinoic acid receptor||retinoic acid receptor beta isoform X1||retinoic acid receptor beta isoform X3||retinoic acid receptor beta isoform X2	0.962695
XLOC_160563	--	-5.36106	Novel_lncRNA	106045009	LOC106045009	ectoderm-neural cortex protein 1-like	0.950176
XLOC_160563	--	-5.36106	Novel_lncRNA	106035067	MTRF1	mitochondrial translational release factor 1||peptide chain release factor 1	0.955326
XLOC_160563	--	-5.36106	Novel_lncRNA	106049269	ARNT	aryl hydrocarbon receptor nuclear translocator||aryl hydrocarbon receptor nuclear translocator isoform X8||aryl hydrocarbon receptor nuclear translocator isoform X1||aryl hydrocarbon receptor nuclear translocator isoform X3||aryl hydrocarbon receptor nuclear translocator isoform X2||aryl hydrocarbon receptor nuclear translocator isoform X5||aryl hydrocarbon receptor nuclear translocator isoform X…	0.995257
XLOC_160563	--	-5.36106	Novel_lncRNA	106045713	LOC106045713	excitatory amino acid transporter 5-like||excitatory amino acid transporter 5-like isoform X1||excitatory amino acid transporter 5-like isoform X2	0.991026
XLOC_160563	--	-5.36106	Novel_lncRNA	106043911	HSCB	iron-sulfur cluster co-chaperone protein HscB||HscB mitochondrial iron-sulfur cluster co-chaperone	-0.963569
XLOC_160563	--	-5.36106	Novel_lncRNA	106040277	ST6GAL1	ST6 beta-galactosamide alpha-2||beta-galactoside alpha-2	0.999171
XLOC_160563	--	-5.36106	Novel_lncRNA	106036342	PRLR	prolactin receptor isoform X2||prolactin receptor||prolactin receptor isoform X1	0.962187
XLOC_160563	--	-5.36106	Novel_lncRNA	106030376	FAM135A	family with sequence similarity 135||protein FAM135A isoform X4||protein FAM135A isoform X5||protein FAM135A isoform X1||protein FAM135A isoform X2||protein FAM135A isoform X3	0.955326
XLOC_160563	--	-5.36106	Novel_lncRNA	106032617	PRDM1	PR domain zinc finger protein 1 isoform X1||PR domain zinc finger protein 1 isoform X2||PR domain zinc finger protein 1 isoform X3||PR domain zinc finger protein 1 isoform X4||PR domain zinc finger protein 1 isoform X5||PR domain zinc finger protein 1 isoform X6||PR domain containing 1	0.955326
XLOC_160563	--	-5.36106	Novel_lncRNA	106042766	PDLIM7	PDZ and LIM domain protein 7 isoform X5||PDZ and LIM domain protein 7 isoform X4||PDZ and LIM domain protein 7 isoform X6||PDZ and LIM domain protein 7 isoform X1||PDZ and LIM domain protein 7 isoform X3||PDZ and LIM domain protein 7 isoform X2||PDZ and LIM domain 7 (enigma)	0.951406
XLOC_160563	--	-5.36106	Novel_lncRNA	106048531	NUP210L	nucleoporin 210kDa-like||nuclear pore membrane glycoprotein 210-like isoform X4||nuclear pore membrane glycoprotein 210-like isoform X5||nuclear pore membrane glycoprotein 210-like isoform X2||nuclear pore membrane glycoprotein 210-like isoform X3||nuclear pore membrane glycoprotein 210-like isoform X1	0.955326
XLOC_160563	--	-5.36106	Novel_lncRNA	106042729	UBR1	ubiquitin protein ligase E3 component n-recognin 1||E3 ubiquitin-protein ligase UBR1 isoform X3||E3 ubiquitin-protein ligase UBR1 isoform X2||E3 ubiquitin-protein ligase UBR1 isoform X1	0.955326
XLOC_160563	--	-5.36106	Novel_lncRNA	106043080	LOC106043080	uncharacterized LOC106043080||uncharacterized protein LOC106043080 isoform X1||uncharacterized protein LOC106043080 isoform X3||uncharacterized protein LOC106043080 isoform X2	0.989118
XLOC_160563	--	-5.36106	Novel_lncRNA	106029897	MYLK	myosin light chain kinase	0.950953
XLOC_160563	--	-5.36106	Novel_lncRNA	106039805	LOC106039805	uncharacterized protein LOC106039805 isoform X1||uncharacterized protein LOC106039805 isoform X2||uncharacterized LOC106039805	0.955326
XLOC_160563	--	-5.36106	Novel_lncRNA	106035671	LOC106035671	arylsulfatase D-like isoform X1||arylsulfatase D-like isoform X2||arylsulfatase D-like||arylsulfatase H-like isoform X3	0.955326
XLOC_160563	--	-5.36106	Novel_lncRNA	106040207	LOC106040207	putative uncharacterized protein C1orf196 isoform X3||uncharacterized protein LOC106040207 isoform X1||uncharacterized protein LOC106040207 isoform X2||putative uncharacterized protein C1orf196 isoform X5||putative uncharacterized protein C1orf196 isoform X4||putative uncharacterized protein C1orf196	0.96445
XLOC_160563	--	-5.36106	Novel_lncRNA	106046989	TRAF3	TNF receptor-associated factor 3 isoform X1||TNF receptor-associated factor 3 isoform X3||TNF receptor-associated factor 3 isoform X2||TNF receptor-associated factor 3	0.968118
XLOC_160563	--	-5.36106	Novel_lncRNA	106030565	IMPA1	inositol(myo)-1(or 4)-monophosphatase 1||inositol monophosphatase 1 isoform X1||inositol monophosphatase 1 isoform X2	0.961346
XLOC_160563	--	-5.36106	Novel_lncRNA	106037758	RAB9B	RAB9B||ras-related protein Rab-9B	0.975047
XLOC_160563	--	-5.36106	Novel_lncRNA	106035725	KIAA1211L	KIAA1211-like ortholog||uncharacterized protein KIAA1211-like homolog isoform X1||uncharacterized protein KIAA1211-like homolog isoform X2||uncharacterized protein KIAA1211-like homolog isoform X3||uncharacterized protein KIAA1211-like homolog isoform X4||uncharacterized protein KIAA1211-like homolog isoform X5||uncharacterized protein KIAA1211-like homolog isoform X6	0.955326
XLOC_160563	--	-5.36106	Novel_lncRNA	106035695	PACRGL	PACRG-like protein isoform X3||PARK2 co-regulated-like||PACRG-like protein isoform X2||PACRG-like protein isoform X1	0.956504
XLOC_160563	--	-5.36106	Novel_lncRNA	106033916	PPFIBP2	liprin-beta-2 isoform X9||liprin-beta-2 isoform X8||liprin-beta-2 isoform X7||liprin-beta-2 isoform X6||liprin-beta-2 isoform X5||liprin-beta-2 isoform X4||liprin-beta-2 isoform X3||liprin-beta-2 isoform X2||liprin-beta-2 isoform X1||PTPRF interacting protein	0.989649
XLOC_160563	--	-5.36106	Novel_lncRNA	106042498	RASAL2	ras GTPase-activating protein nGAP isoform X8||RAS protein activator like 2||ras GTPase-activating protein nGAP isoform X9||ras GTPase-activating protein nGAP isoform X1||ras GTPase-activating protein nGAP isoform X2||ras GTPase-activating protein nGAP isoform X3||ras GTPase-activating protein nGAP isoform X4||ras GTPase-activating protein nGAP isoform X5||ras GTPase-activating protein nGAP isofo…	0.954459
XLOC_160563	--	-5.36106	Novel_lncRNA	106035222	PPP2CB	serine/threonine-protein phosphatase 2A catalytic subunit beta isoform isoform X1||serine/threonine-protein phosphatase 2A catalytic subunit beta isoform isoform X3||serine/threonine-protein phosphatase 2A catalytic subunit beta isoform isoform X2||protein phosphatase 2	0.961021
XLOC_160563	--	-5.36106	Novel_lncRNA	106034388	LOC106034388	uncharacterized LOC106034388||uncharacterized protein LOC106034388	0.972112
XLOC_160563	--	-5.36106	Novel_lncRNA	106043927	FBXL3	F-box and leucine-rich repeat protein 3||F-box/LRR-repeat protein 3	0.952264
XLOC_160563	--	-5.36106	Novel_lncRNA	106032237	TTC29	tetratricopeptide repeat protein 29||tetratricopeptide repeat domain 29	0.952039
XLOC_160563	--	-5.36106	Novel_lncRNA	106035974	ZNF516	zinc finger protein 516 isoform X2||zinc finger protein 516 isoform X1||zinc finger protein 516	-0.957988
XLOC_160563	--	-5.36106	Novel_lncRNA	106035695	PACRGL	PACRG-like protein isoform X3||PARK2 co-regulated-like||PACRG-like protein isoform X2||PACRG-like protein isoform X1	0.955326
XLOC_160563	--	-5.36106	Novel_lncRNA	106031896	HABP2	hyaluronan binding protein 2||hyaluronan-binding protein 2 isoform X4||hyaluronan-binding protein 2 isoform X5||hyaluronan-binding protein 2 isoform X2||hyaluronan-binding protein 2 isoform X3||hyaluronan-binding protein 2 isoform X1	0.954065
XLOC_160563	--	-5.36106	Novel_lncRNA	106036342	PRLR	prolactin receptor isoform X2||prolactin receptor||prolactin receptor isoform X1	0.955326
XLOC_160563	--	-5.36106	Novel_lncRNA	106048983	LOC106048983	serpin B10-like	0.977409
XLOC_160563	--	-5.36106	Novel_lncRNA	106045427	EPB41L1	band 4.1-like protein 1 isoform X3||band 4.1-like protein 1 isoform X2||band 4.1-like protein 1 isoform X1||band 4.1-like protein 1 isoform X7||band 4.1-like protein 1 isoform X6||band 4.1-like protein 1 isoform X5||band 4.1-like protein 1 isoform X4||band 4.1-like protein 1 isoform X9||band 4.1-like protein 1 isoform X8||band 4.1-like protein 1 isoform X10||erythrocyte membrane protein band 4.1-…	0.955326
XLOC_160563	--	-5.36106	Novel_lncRNA	106042885	RALA	v-ral simian leukemia viral oncogene homolog A (ras related)||ras-related protein Ral-A	0.955042
XLOC_160563	--	-5.36106	Novel_lncRNA	106029568	LOC106029568	uncharacterized LOC106029568||uncharacterized protein LOC106029568 isoform X4||uncharacterized protein LOC106029568 isoform X5||uncharacterized protein LOC106029568 isoform X6||uncharacterized protein LOC106029568 isoform X7||uncharacterized protein LOC106029568 isoform X1||uncharacterized protein LOC106029568 isoform X2||uncharacterized protein LOC106029568 isoform X3	0.955326
XLOC_160563	--	-5.36106	Novel_lncRNA	106033717	FAM189A1	protein FAM189A1 isoform X5||family with sequence similarity 189||protein FAM189A1 isoform X3||protein FAM189A1 isoform X2||protein FAM189A1 isoform X1||protein FAM189A1 isoform X14||protein FAM189A1 isoform X7||protein FAM189A1 isoform X12||protein FAM189A1 isoform X11||protein FAM189A1 isoform X10||protein FAM189A1 isoform X13||protein FAM189A1 isoform X9||protein FAM189A1 isoform X8||protein F…	0.989408
XLOC_160563	--	-5.36106	Novel_lncRNA	106045742	HAO2	hydroxyacid oxidase 2||hydroxyacid oxidase 2 (long chain)	0.98818
XLOC_160563	--	-5.36106	Novel_lncRNA	106043328	AZI2	5-azacytidine-induced protein 2||5-azacytidine induced 2	0.955907
XLOC_160563	--	-5.36106	Novel_lncRNA	106031464	PLA2G1B	phospholipase A2	-0.961097
XLOC_160563	--	-5.36106	Novel_lncRNA	106049627	EFCAB2	EF-hand calcium-binding domain-containing protein 2 isoform X4||EF-hand calcium binding domain 2||EF-hand calcium-binding domain-containing protein 2 isoform X5||EF-hand calcium-binding domain-containing protein 2 isoform X2||EF-hand calcium-binding domain-containing protein 2 isoform X3||EF-hand calcium-binding domain-containing protein 2 isoform X1	0.955326
XLOC_160563	--	-5.36106	Novel_lncRNA	106036226	TFDP2	transcription factor Dp-2 isoform X1||transcription factor Dp-2 isoform X3||transcription factor Dp-2 (E2F dimerization partner 2)||transcription factor Dp-2 isoform X2	0.962098
XLOC_160563	--	-5.36106	Novel_lncRNA	106044268	TAGAP	T-cell activation RhoGTPase activating protein||T-cell activation Rho GTPase-activating protein	-0.97145
XLOC_160563	--	-5.36106	Novel_lncRNA	106029431	LOC106029431	ankyrin repeat domain-containing protein 26-like isoform X7||ankyrin repeat domain-containing protein 30A-like isoform X1||ankyrin repeat domain-containing protein 30A-like isoform X2||ankyrin repeat domain-containing protein 30A-like isoform X3||ankyrin repeat domain-containing protein 30A-like isoform X4||ankyrin repeat domain-containing protein 30A-like isoform X5||ankyrin repeat domain-contai…	0.98698
XLOC_160563	--	-5.36106	Novel_lncRNA	106038876	MIPOL1	mirror-image polydactyly gene 1 protein isoform X8||mirror-image polydactyly 1||mirror-image polydactyly gene 1 protein isoform X2||mirror-image polydactyly gene 1 protein isoform X1||mirror-image polydactyly gene 1 protein isoform X7||mirror-image polydactyly gene 1 protein isoform X6||mirror-image polydactyly gene 1 protein isoform X5||mirror-image polydactyly gene 1 protein isoform X4||mirror-…	0.957678
XLOC_160563	--	-5.36106	Novel_lncRNA	106034894	LOC106034894	uncharacterized protein K02A2.6-like	0.954207
XLOC_160563	--	-5.36106	Novel_lncRNA	106047675	PPHLN1	periphilin 1||periphilin-1 isoform X4||periphilin-1 isoform X5||periphilin-1 isoform X2||periphilin-1 isoform X3||periphilin-1 isoform X1	0.954805
XLOC_160563	--	-5.36106	Novel_lncRNA	106040698	GPSM1	G-protein-signaling modulator 1 isoform X1||G-protein signaling modulator 1||G-protein-signaling modulator 1 isoform X3||G-protein-signaling modulator 1 isoform X2	0.955326
XLOC_160563	--	-5.36106	Novel_lncRNA	106048968	LOC106048968	dnaJ homolog subfamily A member 1-like	0.972045
XLOC_160563	--	-5.36106	Novel_lncRNA	106031198	PIWIL1	piwi-like protein 1 isoform X3||piwi-like RNA-mediated gene silencing 1||piwi-like protein 1 isoform X2||piwi-like protein 1 isoform X1	0.955035
XLOC_160563	--	-5.36106	Novel_lncRNA	106043790	SLC39A13	zinc transporter ZIP13||solute carrier family 39 (zinc transporter)	0.980751
XLOC_160563	--	-5.36106	Novel_lncRNA	106043781	KSR1	kinase suppressor of ras 1||kinase suppressor of Ras 1 isoform X1||kinase suppressor of Ras 1 isoform X3||kinase suppressor of Ras 1 isoform X2||kinase suppressor of Ras 1 isoform X5||kinase suppressor of Ras 1 isoform X4	0.95817
XLOC_160563	--	-5.36106	Novel_lncRNA	106033717	FAM189A1	protein FAM189A1 isoform X5||family with sequence similarity 189||protein FAM189A1 isoform X3||protein FAM189A1 isoform X2||protein FAM189A1 isoform X1||protein FAM189A1 isoform X14||protein FAM189A1 isoform X7||protein FAM189A1 isoform X12||protein FAM189A1 isoform X11||protein FAM189A1 isoform X10||protein FAM189A1 isoform X13||protein FAM189A1 isoform X9||protein FAM189A1 isoform X8||protein F…	0.955326
XLOC_160563	--	-5.36106	Novel_lncRNA	106047734	LIMA1	LIM domain and actin binding 1||LIM domain and actin-binding protein 1 isoform X2||LIM domain and actin-binding protein 1 isoform X3||LIM domain and actin-binding protein 1 isoform X1	0.960405
XLOC_160563	--	-5.36106	Novel_lncRNA	106033897	DNAJC24	dnaJ homolog subfamily C member 24 isoform X1||dnaJ homolog subfamily C member 24 isoform X3||dnaJ homolog subfamily C member 24 isoform X2||dnaJ homolog subfamily C member 24 isoform X5||dnaJ homolog subfamily C member 24 isoform X4||dnaJ homolog subfamily C member 24 isoform X7||dnaJ homolog subfamily C member 24 isoform X6||DnaJ (Hsp40) homolog	0.955326
XLOC_160563	--	-5.36106	Novel_lncRNA	106043936	SCEL	sciellin isoform X2||sciellin isoform X1||sciellin	0.959205
XLOC_160563	--	-5.36106	Novel_lncRNA	106047112	LOC106047112	uncharacterized LOC106047112||uncharacterized protein LOC106047112	0.976185
XLOC_160563	--	-5.36106	Novel_lncRNA	106043479	PTPRT	receptor-type tyrosine-protein phosphatase T isoform X4||receptor-type tyrosine-protein phosphatase T isoform X5||receptor-type tyrosine-protein phosphatase T isoform X6||receptor-type tyrosine-protein phosphatase T isoform X7||receptor-type tyrosine-protein phosphatase T isoform X1||receptor-type tyrosine-protein phosphatase T isoform X2||receptor-type tyrosine-protein phosphatase T isoform X3||…	0.991499
XLOC_160563	--	-5.36106	Novel_lncRNA	106044524	TSPAN12	tetraspanin 12||tetraspanin-12 isoform X2||tetraspanin-12 isoform X1	0.96735
XLOC_160563	--	-5.36106	Novel_lncRNA	106043988	LOC106043988	transmembrane protease serine 11E-like	0.955326
XLOC_160563	--	-5.36106	Novel_lncRNA	106046455	ADCY1	adenylate cyclase 1 (brain)||adenylate cyclase type 1 isoform X2||adenylate cyclase type 1 isoform X1	0.955326
XLOC_160563	--	-5.36106	Novel_lncRNA	106045618	WDPCP	WD repeat containing planar cell polarity effector||WD repeat-containing and planar cell polarity effector protein fritz homolog isoform X2||WD repeat-containing and planar cell polarity effector protein fritz homolog isoform X1	-0.958334
XLOC_160563	--	-5.36106	Novel_lncRNA	106035942	RBPJ	recombining binding protein suppressor of hairless isoform X4||recombining binding protein suppressor of hairless isoform X3||recombining binding protein suppressor of hairless isoform X2||recombining binding protein suppressor of hairless isoform X1||recombination signal binding protein for immunoglobulin kappa J region	0.955704
XLOC_160563	--	-5.36106	Novel_lncRNA	106036817	FOXN3	forkhead box N3||forkhead box protein N3 isoform X6||forkhead box protein N3 isoform X4||forkhead box protein N3 isoform X5||forkhead box protein N3 isoform X2||forkhead box protein N3 isoform X3||forkhead box protein N3 isoform X1	0.955241
XLOC_180503	--	-5.02671	Novel_lncRNA	106032052	SENP5	sentrin-specific protease 5 isoform X2||sentrin-specific protease 5 isoform X1||SUMO1/sentrin specific peptidase 5	-0.956153
XLOC_180503	--	-5.02671	Novel_lncRNA	106031019	SVOPL	SVOP-like||LOW QUALITY PROTEIN: putative transporter SVOPL	0.956592
XLOC_180503	--	-5.02671	Novel_lncRNA	106042546	RBM25	RNA binding motif protein 25||RNA-binding protein 25 isoform X3||RNA-binding protein 25 isoform X2||RNA-binding protein 25 isoform X1	-0.973254
XLOC_180503	--	-5.02671	Novel_lncRNA	106045694	MBD3	methyl-CpG-binding domain protein 3 isoform X1||methyl-CpG binding domain protein 3||methyl-CpG-binding domain protein 3 isoform X2	0.976074
XLOC_180503	--	-5.02671	Novel_lncRNA	106035558	SEMA3C	sema domain||semaphorin-3C	-0.9832
XLOC_180503	--	-5.02671	Novel_lncRNA	106036577	ATXN3	ataxin 3||ataxin-3 isoform X2||ataxin-3 isoform X1	-0.97629
XLOC_180503	--	-5.02671	Novel_lncRNA	106037118	MAN1B1	endoplasmic reticulum mannosyl-oligosaccharide 1||mannosidase	-0.953869
XLOC_180503	--	-5.02671	Novel_lncRNA	106044197	NPTN	neuroplastin	-0.959003
XLOC_180503	--	-5.02671	Novel_lncRNA	106029911	LOC106029911	TGF-beta receptor type-2-like	0.970305
XLOC_180503	--	-5.02671	Novel_lncRNA	106048932	NRF1	nuclear respiratory factor 1 isoform X2||nuclear respiratory factor 1 isoform X3||nuclear respiratory factor 1||nuclear respiratory factor 1 isoform X1	-0.978178
XLOC_180503	--	-5.02671	Novel_lncRNA	106049546	IQCD	IQ motif containing D||IQ domain-containing protein D	0.986081
XLOC_180503	--	-5.02671	Novel_lncRNA	106047194	TMEM220	transmembrane protein 220	0.955502
XLOC_180503	--	-5.02671	Novel_lncRNA	106049118	S100A16	protein S100-A16||S100 calcium binding protein A16	0.970596
XLOC_180503	--	-5.02671	Novel_lncRNA	106038946	GLRX3	glutaredoxin 3||glutaredoxin-3	0.95027
XLOC_180503	--	-5.02671	Novel_lncRNA	106029898	PIK3AP1	phosphoinositide 3-kinase adapter protein 1 isoform X1||phosphoinositide 3-kinase adapter protein 1 isoform X2||phosphoinositide 3-kinase adapter protein 1 isoform X3||phosphoinositide 3-kinase adapter protein 1 isoform X4||phosphoinositide 3-kinase adapter protein 1 isoform X5||phosphoinositide-3-kinase adaptor protein 1	-0.963408
XLOC_180503	--	-5.02671	Novel_lncRNA	106032217	ANAPC10	anaphase-promoting complex subunit 10 isoform X3||anaphase promoting complex subunit 10||anaphase-promoting complex subunit 10 isoform X2||anaphase-promoting complex subunit 10 isoform X1	-0.958333
XLOC_180503	--	-5.02671	Novel_lncRNA	106042102	IQGAP2	ras GTPase-activating-like protein IQGAP2 isoform X1||ras GTPase-activating-like protein IQGAP2 isoform X3||IQ motif containing GTPase activating protein 2||ras GTPase-activating-like protein IQGAP2 isoform X2||ras GTPase-activating-like protein IQGAP2 isoform X4	-0.968764
XLOC_180503	--	-5.02671	Novel_lncRNA	106036928	VEZT	vezatin isoform X2||vezatin isoform X3||vezatin||vezatin isoform X1||vezatin isoform X4	0.976177
XLOC_180503	--	-5.02671	Novel_lncRNA	106049045	ZMAT5	zinc finger||zinc finger matrin-type protein 5	0.952413
XLOC_180503	--	-5.02671	Novel_lncRNA	106047882	GPR3	G protein-coupled receptor 3||LOW QUALITY PROTEIN: G-protein coupled receptor 3	0.96486
XLOC_180503	--	-5.02671	Novel_lncRNA	106034070	LRRC8B	volume-regulated anion channel subunit LRRC8B||leucine rich repeat containing 8 family	-0.977575
XLOC_180503	--	-5.02671	Novel_lncRNA	106030020	KIAA1715	KIAA1715 ortholog||protein lunapark isoform X2||protein lunapark isoform X1	-0.950169
XLOC_180503	--	-5.02671	Novel_lncRNA	106029322	ANKRD13D	ankyrin repeat domain 13 family||ankyrin repeat domain-containing protein 13D	0.959119
XLOC_180503	--	-5.02671	Novel_lncRNA	106039305	ABCB6	ATP-binding cassette||LOW QUALITY PROTEIN: ATP-binding cassette sub-family B member 6	0.969106
XLOC_180503	--	-5.02671	Novel_lncRNA	106038759	LOC106038759	tubulin alpha-3 chain	0.984066
XLOC_180503	--	-5.02671	Novel_lncRNA	106034001	LOC106034001	calcium-activated chloride channel regulator 2-like	0.950841
XLOC_180503	--	-5.02671	Novel_lncRNA	106038686	LOC106038686	PR domain zinc finger protein 5-like||PR domain zinc finger protein 5-like isoform X2||PR domain zinc finger protein 5-like isoform X1	0.97382
XLOC_180503	--	-5.02671	Novel_lncRNA	106037456	RAP2C	RAP2C||ras-related protein Rap-2c	-0.954263
XLOC_180503	--	-5.02671	Novel_lncRNA	106031802	SLC15A1	solute carrier family 15 member 1||solute carrier family 15 (oligopeptide transporter)	-0.958113
XLOC_180503	--	-5.02671	Novel_lncRNA	106044241	CD276	CD276 molecule||CD276 antigen	0.96918
XLOC_180503	--	-5.02671	Novel_lncRNA	106047608	LOC106047608	P2Y purinoceptor 1-like	0.951276
XLOC_180503	--	-5.02671	Novel_lncRNA	106044096	MED27	mediator of RNA polymerase II transcription subunit 27 isoform X1||mediator of RNA polymerase II transcription subunit 27 isoform X3||mediator of RNA polymerase II transcription subunit 27 isoform X2||mediator complex subunit 27	0.965068
XLOC_180503	--	-5.02671	Novel_lncRNA	106042081	CRHBP	corticotropin releasing hormone binding protein||corticotropin-releasing factor-binding protein	0.968498
XLOC_180503	--	-5.02671	Novel_lncRNA	106038613	PLA2G12A	phospholipase A2||group XIIA secretory phospholipase A2	0.951573
XLOC_180503	--	-5.02671	Novel_lncRNA	106044174	TSPAN3	tetraspanin-3||tetraspanin 3	-0.950367
XLOC_180503	--	-5.02671	Novel_lncRNA	106043924	NDFIP2	Nedd4 family interacting protein 2||NEDD4 family-interacting protein 2	-0.98057
XLOC_180503	--	-5.02671	Novel_lncRNA	106046473	TRIM14	tripartite motif-containing protein 14||tripartite motif containing 14	0.966625
XLOC_180503	--	-5.02671	Novel_lncRNA	106042605	NAP1L4	nucleosome assembly protein 1-like 4 isoform X2||nucleosome assembly protein 1-like 4 isoform X3||nucleosome assembly protein 1-like 4||nucleosome assembly protein 1-like 4 isoform X1	0.988135
XLOC_180503	--	-5.02671	Novel_lncRNA	106037681	RAB33A	ras-related protein Rab-33A||RAB33A	0.984144
XLOC_180503	--	-5.02671	Novel_lncRNA	106029399	LOC106029399	uncharacterized LOC106029399||uncharacterized protein LOC106029399	-0.953842
XLOC_180503	--	-5.02671	Novel_lncRNA	106047818	VAMP1	vesicle-associated membrane protein 1 isoform X1||vesicle-associated membrane protein 1 (synaptobrevin 1)||vesicle-associated membrane protein 1 isoform X2	0.953268
XLOC_180503	--	-5.02671	Novel_lncRNA	106044388	MAK16	protein MAK16 homolog||MAK16 homolog	-0.971715
XLOC_180503	--	-5.02671	Novel_lncRNA	106041301	IKBKE	inhibitor of nuclear factor kappa-B kinase subunit epsilon isoform X1||inhibitor of nuclear factor kappa-B kinase subunit epsilon isoform X3||inhibitor of kappa light polypeptide gene enhancer in B-cells||inhibitor of nuclear factor kappa-B kinase subunit epsilon isoform X2	0.986098
XLOC_180503	--	-5.02671	Novel_lncRNA	106043878	CCDC117	coiled-coil domain containing 117||coiled-coil domain-containing protein 117	0.988818
XLOC_180503	--	-5.02671	Novel_lncRNA	106048843	NEFL	neurofilament light polypeptide||neurofilament	-0.962392
XLOC_180503	--	-5.02671	Novel_lncRNA	106045442	GGT7	gamma-glutamyltransferase 7 isoform X1||gamma-glutamyltransferase 7 isoform X2||gamma-glutamyltransferase 7	-0.951932
XLOC_180503	--	-5.02671	Novel_lncRNA	106030764	COMMD8	COMM domain-containing protein 8||COMM domain containing 8	-0.954625
XLOC_180503	--	-5.02671	Novel_lncRNA	106047476	LOC106047476	uncharacterized protein LOC106047476||uncharacterized LOC106047476	-0.95346
XLOC_180503	--	-5.02671	Novel_lncRNA	106029533	SAE1	SUMO-activating enzyme subunit 1||SUMO1 activating enzyme subunit 1	0.951589
XLOC_180503	--	-5.02671	Novel_lncRNA	106049485	RRP9	U3 small nucleolar RNA-interacting protein 2||ribosomal RNA processing 9	0.953176
XLOC_180503	--	-5.02671	Novel_lncRNA	106044345	ACTA2	actin	-0.963654
XLOC_180503	--	-5.02671	Novel_lncRNA	106038358	KIAA0319	dyslexia-associated protein KIAA0319 homolog isoform X1||KIAA0319 ortholog||dyslexia-associated protein KIAA0319 homolog isoform X2	0.957764
XLOC_180503	--	-5.02671	Novel_lncRNA	106043109	TRADD	TNFRSF1A-associated via death domain||tumor necrosis factor receptor type 1-associated DEATH domain protein isoform X1||tumor necrosis factor receptor type 1-associated DEATH domain protein isoform X2	-0.951783
XLOC_180503	--	-5.02671	Novel_lncRNA	106049449	PNPLA6	patatin-like phospholipase domain containing 6||neuropathy target esterase isoform X1||neuropathy target esterase isoform X2||neuropathy target esterase isoform X3||neuropathy target esterase isoform X4||neuropathy target esterase isoform X5	-0.964668
XLOC_180503	--	-5.02671	Novel_lncRNA	106034483	OSGEPL1	probable tRNA N6-adenosine threonylcarbamoyltransferase||O-sialoglycoprotein endopeptidase-like 1	0.965424
XLOC_180503	--	-5.02671	Novel_lncRNA	106047895	LOC106047895	digestive cysteine proteinase 1-like	-0.959945
XLOC_180503	--	-5.02671	Novel_lncRNA	106038656	LEF1	lymphoid enhancer-binding factor 1	0.966686
XLOC_180503	--	-5.02671	Novel_lncRNA	106045318	LOC106045318	radial spoke head protein 4 homolog A-like||LOW QUALITY PROTEIN: radial spoke head protein 4 homolog A-like	-0.97211
XLOC_180503	--	-5.02671	Novel_lncRNA	106034104	CCBL2	kynurenine--oxoglutarate transaminase 3 isoform X1||kynurenine--oxoglutarate transaminase 3 isoform X3||kynurenine--oxoglutarate transaminase 3 isoform X2||kynurenine--oxoglutarate transaminase 3 isoform X4||cysteine conjugate-beta lyase 2	-0.957822
XLOC_180503	--	-5.02671	Novel_lncRNA	106045282	RANGAP1	Ran GTPase activating protein 1||LOW QUALITY PROTEIN: ran GTPase-activating protein 1	-0.970496
XLOC_180503	--	-5.02671	Novel_lncRNA	106030405	PTP4A1	protein tyrosine phosphatase type IVA||protein tyrosine phosphatase type IVA 1	-0.952204
XLOC_180503	--	-5.02671	Novel_lncRNA	106038290	CMAS	N-acylneuraminate cytidylyltransferase||cytidine monophosphate N-acetylneuraminic acid synthetase	-0.977093
XLOC_180503	--	-5.02671	Novel_lncRNA	106040152	LOC106040152	guanylin-like isoform X4||guanylin-like isoform X5||guanylin-like||uncharacterized protein LOC106040152 isoform X2||uncharacterized protein LOC106040152 isoform X3||uncharacterized protein LOC106040152 isoform X1	0.959399
XLOC_180503	--	-5.02671	Novel_lncRNA	106037575	ESCO1	establishment of sister chromatid cohesion N-acetyltransferase 1||N-acetyltransferase ESCO1 isoform X1||N-acetyltransferase ESCO1 isoform X2	0.98448
XLOC_180503	--	-5.02671	Novel_lncRNA	106044498	UBXN2A	UBX domain-containing protein 2A||UBX domain protein 2A	0.953645
XLOC_180503	--	-5.02671	Novel_lncRNA	106044904	ALPK2	alpha-protein kinase 2 isoform X3||alpha-protein kinase 2 isoform X2||alpha-protein kinase 2 isoform X1||alpha-protein kinase 2 isoform X7||alpha-protein kinase 2 isoform X6||alpha-protein kinase 2 isoform X5||alpha-protein kinase 2 isoform X4||alpha-protein kinase 2 isoform X9||alpha-protein kinase 2 isoform X8||alpha-kinase 2||alpha-protein kinase 2 isoform X10	0.950584
XLOC_180503	--	-5.02671	Novel_lncRNA	106039710	OAF	out at first homolog||out at first protein homolog	-0.95694
XLOC_180503	--	-5.02671	Novel_lncRNA	106046663	LOC106046663	prostatic acid phosphatase-like	0.965164
XLOC_180503	--	-5.02671	Novel_lncRNA	106034724	SMIM5	small integral membrane protein 5	0.974846
XLOC_180503	--	-5.02671	Novel_lncRNA	106033453	LOC106033453	cytosolic beta-glucosidase-like||LOW QUALITY PROTEIN: cytosolic beta-glucosidase-like	0.963593
XLOC_180503	--	-5.02671	Novel_lncRNA	106032802	HNRNPAB	heterogeneous nuclear ribonucleoprotein A/B isoform X1||heterogeneous nuclear ribonucleoprotein A/B||heterogeneous nuclear ribonucleoprotein A/B isoform X2	-0.952322
XLOC_180503	--	-5.02671	Novel_lncRNA	106033753	THSD4	thrombospondin||thrombospondin type-1 domain-containing protein 4 isoform X2||thrombospondin type-1 domain-containing protein 4 isoform X1	-0.972029
XLOC_185447	--	-3.68978	Novel_lncRNA	106041653	RNF149	ring finger protein 149||E3 ubiquitin-protein ligase RNF149 isoform X1||E3 ubiquitin-protein ligase RNF149 isoform X2	0.964795
XLOC_185447	--	-3.68978	Novel_lncRNA	106032098	DHRS7B	dehydrogenase/reductase SDR family member 7B isoform X1||dehydrogenase/reductase (SDR family) member 7B||dehydrogenase/reductase SDR family member 7B isoform X2	0.972483
XLOC_185447	--	-3.68978	Novel_lncRNA	106039200	PARL	presenilin associated||presenilins-associated rhomboid-like protein	-0.953826
XLOC_185447	--	-3.68978	Novel_lncRNA	106037988	LOC106037988	uncharacterized LOC106037988||uncharacterized protein LOC106037988 isoform X8||uncharacterized protein LOC106037988 isoform X7||uncharacterized protein LOC106037988 isoform X6||uncharacterized protein LOC106037988 isoform X5||uncharacterized protein LOC106037988 isoform X4||uncharacterized protein LOC106037988 isoform X3||uncharacterized protein LOC106037988 isoform X2||uncharacterized protein LO…	-0.980774
XLOC_185447	--	-3.68978	Novel_lncRNA	106034080	LOC106034080	15 kDa selenoprotein	0.959992
XLOC_185447	--	-3.68978	Novel_lncRNA	106031478	THADA	thyroid adenoma associated||thyroid adenoma-associated protein isoform X1||thyroid adenoma-associated protein isoform X2||thyroid adenoma-associated protein isoform X3	0.954215
XLOC_185447	--	-3.68978	Novel_lncRNA	106049800	LOC106049800	histone acetyltransferase KAT5-like	-0.958933
XLOC_185447	--	-3.68978	Novel_lncRNA	106044809	IQCG	IQ domain-containing protein G isoform X2||IQ domain-containing protein G isoform X1||IQ motif containing G	-0.966205
XLOC_185447	--	-3.68978	Novel_lncRNA	106045362	LOC106045362	uncharacterized protein LOC106045362||uncharacterized LOC106045362	-0.956864
XLOC_185447	--	-3.68978	Novel_lncRNA	106031217	GALNT9	polypeptide N-acetylgalactosaminyltransferase 9 isoform X4||polypeptide N-acetylgalactosaminyltransferase 9 isoform X5||polypeptide N-acetylgalactosaminyltransferase 9 isoform X2||polypeptide N-acetylgalactosaminyltransferase 9 isoform X3||polypeptide N-acetylgalactosaminyltransferase 9 isoform X1||polypeptide N-acetylgalactosaminyltransferase 9	-0.960465
XLOC_185447	--	-3.68978	Novel_lncRNA	106031748	CFL2	cofilin 2 (muscle)||cofilin-2	0.969105
XLOC_185447	--	-3.68978	Novel_lncRNA	106041385	RPAIN	RPA-interacting protein isoform X1||RPA-interacting protein isoform X2||RPA interacting protein	-0.960685
XLOC_185447	--	-3.68978	Novel_lncRNA	106032869	UBLCP1	ubiquitin-like domain containing CTD phosphatase 1||ubiquitin-like domain-containing CTD phosphatase 1	0.973971
XLOC_185447	--	-3.68978	Novel_lncRNA	106035964	TDP2	tyrosyl-DNA phosphodiesterase 2	0.96729
XLOC_185447	--	-3.68978	Novel_lncRNA	106045353	KCNC2	potassium voltage-gated channel subfamily C member 2||potassium channel	0.970039
XLOC_185447	--	-3.68978	Novel_lncRNA	106041496	TMEM120A	transmembrane protein 120A	-0.988573
XLOC_185447	--	-3.68978	Novel_lncRNA	106048129	CRACR2A	calcium release activated channel regulator 2A||EF-hand calcium-binding domain-containing protein 4B isoform X1||EF-hand calcium-binding domain-containing protein 4B isoform X3||EF-hand calcium-binding domain-containing protein 4B isoform X2||EF-hand calcium-binding domain-containing protein 4B isoform X5||EF-hand calcium-binding domain-containing protein 4B isoform X4||EF-hand calcium-binding do…	-0.981591
XLOC_185447	--	-3.68978	Novel_lncRNA	106035925	ATF4	cyclic AMP-dependent transcription factor ATF-4||activating transcription factor 4	0.977628
XLOC_185447	--	-3.68978	Novel_lncRNA	106038512	MAL2	protein MAL2||mal	0.982806
XLOC_185447	--	-3.68978	Novel_lncRNA	106034999	CCDC96	coiled-coil domain containing 96||coiled-coil domain-containing protein 96	-0.95084
XLOC_185447	--	-3.68978	Novel_lncRNA	106033848	LOC106033848	NADH-cytochrome b5 reductase 2	0.953169
XLOC_185447	--	-3.68978	Novel_lncRNA	106033094	MMACHC	methylmalonic aciduria (cobalamin deficiency) cblC type||methylmalonic aciduria and homocystinuria type C protein	0.961154
XLOC_185447	--	-3.68978	Novel_lncRNA	106045798	SPECC1	cytospin-B isoform X4||cytospin-B isoform X5||cytospin-B isoform X1||cytospin-B isoform X2||cytospin-B isoform X3||sperm antigen with calponin homology and coiled-coil domains 1	0.954168
XLOC_185447	--	-3.68978	Novel_lncRNA	106031803	DOCK9	dedicator of cytokinesis protein 9 isoform X9||dedicator of cytokinesis protein 9 isoform X8||dedicator of cytokinesis 9||dedicator of cytokinesis protein 9 isoform X1||dedicator of cytokinesis protein 9 isoform X3||dedicator of cytokinesis protein 9 isoform X2||dedicator of cytokinesis protein 9 isoform X5||dedicator of cytokinesis protein 9 isoform X4||dedicator of cytokinesis protein 9 isoform…	0.953795
XLOC_185447	--	-3.68978	Novel_lncRNA	106030722	ATP6V1C2	ATPase||V-type proton ATPase subunit C 2 isoform X1||V-type proton ATPase subunit C 2 isoform X2	-0.989011
XLOC_185447	--	-3.68978	Novel_lncRNA	106048895	LOC106048895	LOW QUALITY PROTEIN: fer-1-like protein 5||fer-1-like protein 5	-0.973884
XLOC_185447	--	-3.68978	Novel_lncRNA	106035868	POLR3B	DNA-directed RNA polymerase III subunit RPC2||polymerase (RNA) III (DNA directed) polypeptide B	-0.958741
XLOC_185447	--	-3.68978	Novel_lncRNA	106047100	LOC106047100	chromosome unknown open reading frame||uncharacterized protein C17orf62 homolog	0.954994
XLOC_185447	--	-3.68978	Novel_lncRNA	106044263	PEX3	peroxisomal biogenesis factor 3	0.967863
XLOC_185447	--	-3.68978	Novel_lncRNA	106042688	ELMSAN1	ELM2 and Myb/SANT-like domain containing 1||ELM2 and SANT domain-containing protein 1	0.99629
XLOC_185447	--	-3.68978	Novel_lncRNA	106036387	LOC106036387	S-phase kinase-associated protein 2-like	0.958806
XLOC_185447	--	-3.68978	Novel_lncRNA	106049875	NDUFAF7	NADH dehydrogenase [ubiquinone] complex I||NADH dehydrogenase (ubiquinone) complex I	-0.95523
XLOC_185447	--	-3.68978	Novel_lncRNA	106042402	SIPA1L1	signal-induced proliferation-associated 1-like protein 1 isoform X2||signal-induced proliferation-associated 1-like protein 1 isoform X1||signal-induced proliferation-associated 1-like protein 1 isoform X3||signal-induced proliferation-associated 1 like 1	0.963118
XLOC_185447	--	-3.68978	Novel_lncRNA	106030611	LOC106030611	brefeldin A-inhibited guanine nucleotide-exchange protein 1-like	0.950247
XLOC_185447	--	-3.68978	Novel_lncRNA	106030884	PLEKHA5	pleckstrin homology domain containing||pleckstrin homology domain-containing family A member 5 isoform X8||pleckstrin homology domain-containing family A member 5 isoform X3||pleckstrin homology domain-containing family A member 5 isoform X2||pleckstrin homology domain-containing family A member 5 isoform X1||pleckstrin homology domain-containing family A member 5 isoform X7||pleckstrin homology …	0.977186
XLOC_185447	--	-3.68978	Novel_lncRNA	106045242	SREBF2	sterol regulatory element-binding protein 2||sterol regulatory element binding transcription factor 2	-0.954099
XLOC_185447	--	-3.68978	Novel_lncRNA	106043348	BTBD1	BTB (POZ) domain containing 1||BTB/POZ domain-containing protein 1	0.981953
XLOC_185447	--	-3.68978	Novel_lncRNA	106049052	GAL3ST1	galactose-3-O-sulfotransferase 1||galactosylceramide sulfotransferase	-0.972231
XLOC_185447	--	-3.68978	Novel_lncRNA	106032942	RNF11	RING finger protein 11||ring finger protein 11	0.97452
XLOC_185447	--	-3.68978	Novel_lncRNA	106040820	RGS19	regulator of G-protein signaling 19	0.965483
XLOC_185447	--	-3.68978	Novel_lncRNA	106045779	GSG2	germ cell associated 2 (haspin)||serine/threonine-protein kinase haspin	-0.965582
XLOC_185447	--	-3.68978	Novel_lncRNA	106038747	LOC106038747	endonuclease domain-containing 1 protein-like||endonuclease domain-containing 1 protein-like isoform X4||endonuclease domain-containing 1 protein-like isoform X5||endonuclease domain-containing 1 protein-like isoform X1||endonuclease domain-containing 1 protein-like isoform X2||endonuclease domain-containing 1 protein-like isoform X3	0.952369
XLOC_185447	--	-3.68978	Novel_lncRNA	106048298	DAGLA	diacylglycerol lipase||sn1-specific diacylglycerol lipase alpha	-0.963114
XLOC_185447	--	-3.68978	Novel_lncRNA	106029848	LOC106029848	cytochrome P450 20A1	0.964119
XLOC_185447	--	-3.68978	Novel_lncRNA	106032846	CNOT8	CCR4-NOT transcription complex subunit 8||CCR4-NOT transcription complex	0.991109
XLOC_185447	--	-3.68978	Novel_lncRNA	106034145	RAB38	ras-related protein Rab-38||RAB38	0.969809
XLOC_185447	--	-3.68978	Novel_lncRNA	106030368	RIMS1	regulating synaptic membrane exocytosis protein 1 isoform X17||regulating synaptic membrane exocytosis protein 1 isoform X16||regulating synaptic membrane exocytosis protein 1 isoform X15||regulating synaptic membrane exocytosis protein 1 isoform X14||regulating synaptic membrane exocytosis protein 1 isoform X13||regulating synaptic membrane exocytosis protein 1 isoform X12||regulating synaptic m…	0.972516
XLOC_185447	--	-3.68978	Novel_lncRNA	106031798	IPO5	importin 5||importin-5	-0.966319
XLOC_185447	--	-3.68978	Novel_lncRNA	106031268	UBE2L3	ubiquitin-conjugating enzyme E2L 3||ubiquitin-conjugating enzyme E2 L3	0.987318
XLOC_185447	--	-3.68978	Novel_lncRNA	106045239	LOC106045239	uncharacterized LOC106045239||uncharacterized protein LOC106045239	-0.950993
XLOC_185447	--	-3.68978	Novel_lncRNA	106045918	XRCC5	X-ray repair complementing defective repair in Chinese hamster cells 5 (double-strand-break rejoining)||X-ray repair cross-complementing protein 5 isoform X5||X-ray repair cross-complementing protein 5 isoform X4||X-ray repair cross-complementing protein 5 isoform X1||X-ray repair cross-complementing protein 5 isoform X3||X-ray repair cross-complementing protein 5 isoform X2	0.968394
XLOC_185447	--	-3.68978	Novel_lncRNA	106047791	RGS8	regulator of G-protein signaling 8 isoform X9||regulator of G-protein signaling 8 isoform X8||regulator of G-protein signaling 8 isoform X2||regulator of G-protein signaling 8 isoform X1||regulator of G-protein signaling 8 isoform X3||regulator of G-protein signaling 8||regulator of G-protein signaling 8 isoform X5||regulator of G-protein signaling 8 isoform X4||regulator of G-protein signaling 8…	0.97916
XLOC_185447	--	-3.68978	Novel_lncRNA	106042271	RIN2	Ras and Rab interactor 2||ras and Rab interactor 2 isoform X3||ras and Rab interactor 2 isoform X2||ras and Rab interactor 2 isoform X1||ras and Rab interactor 2 isoform X7||ras and Rab interactor 2 isoform X6||ras and Rab interactor 2 isoform X5||ras and Rab interactor 2 isoform X4	0.992875
XLOC_185447	--	-3.68978	Novel_lncRNA	106034320	MAT2B	methionine adenosyltransferase II||methionine adenosyltransferase 2 subunit beta	0.990284
XLOC_185447	--	-3.68978	Novel_lncRNA	106031597	EHD3	EH-domain containing 3||EH domain-containing protein 3	-0.961549
XLOC_185447	--	-3.68978	Novel_lncRNA	106041640	RFX8	RFX family member 8||LOW QUALITY PROTEIN: DNA-binding protein RFX8	-0.962931
XLOC_185447	--	-3.68978	Novel_lncRNA	106030628	KIAA1429	LOW QUALITY PROTEIN: protein virilizer homolog||KIAA1429 ortholog	0.972857
XLOC_185447	--	-3.68978	Novel_lncRNA	106042662	PSEN1	presenilin 1||presenilin-1 isoform X5||presenilin-1 isoform X4||presenilin-1 isoform X1||presenilin-1 isoform X3||presenilin-1 isoform X2	0.957068
XLOC_185447	--	-3.68978	Novel_lncRNA	106038336	CDV3	protein CDV3 homolog isoform X1||protein CDV3 homolog isoform X2||protein CDV3 homolog isoform X3||CDV3 homolog (mouse)	-0.95543
XLOC_185447	--	-3.68978	Novel_lncRNA	106038344	FYCO1	LOW QUALITY PROTEIN: FYVE and coiled-coil domain-containing protein 1||FYVE and coiled-coil domain containing 1	-0.963311
XLOC_185447	--	-3.68978	Novel_lncRNA	106045557	FBXW8	F-box/WD repeat-containing protein 8 isoform X1||F-box and WD repeat domain containing 8||F-box/WD repeat-containing protein 8 isoform X2	0.959389
XLOC_185447	--	-3.68978	Novel_lncRNA	106048131	PARP11	poly (ADP-ribose) polymerase family||poly [ADP-ribose] polymerase 11 isoform X2||poly [ADP-ribose] polymerase 11 isoform X1	-0.971808
XLOC_185447	--	-3.68978	Novel_lncRNA	106040631	ADNP	activity-dependent neuroprotector homeobox||activity-dependent neuroprotector homeobox protein	0.950088
XLOC_185447	--	-3.68978	Novel_lncRNA	106030634	ZFAND1	zinc finger||AN1-type zinc finger protein 1	0.962983
XLOC_185447	--	-3.68978	Novel_lncRNA	106047005	CKB	creatine kinase B-type isoform X1||creatine kinase B-type isoform X2||creatine kinase	-0.991043
XLOC_185447	--	-3.68978	Novel_lncRNA	106038576	ZDHHC15	zinc finger||palmitoyltransferase ZDHHC15	0.961683
XLOC_185447	--	-3.68978	Novel_lncRNA	106036771	CRBN	cereblon||protein cereblon	0.96438
XLOC_185447	--	-3.68978	Novel_lncRNA	106035866	PARPBP	PCNA-interacting partner isoform X2||PCNA-interacting partner isoform X1||PCNA-interacting partner isoform X3||PARP1 binding protein	0.953418
XLOC_185447	--	-3.68978	Novel_lncRNA	106048050	ANKRD42	ankyrin repeat domain-containing protein 42 isoform X8||ankyrin repeat domain 42||ankyrin repeat domain-containing protein 42 isoform X2||ankyrin repeat domain-containing protein 42 isoform X3||ankyrin repeat domain-containing protein 42 isoform X1||ankyrin repeat domain-containing protein 42 isoform X6||ankyrin repeat domain-containing protein 42 isoform X7||ankyrin repeat domain-containing prot…	0.953701
XLOC_185447	--	-3.68978	Novel_lncRNA	106043147	FOXN2	forkhead box protein N2 isoform X1||forkhead box N2||forkhead box protein N2 isoform X2	0.979072
XLOC_185447	--	-3.68978	Novel_lncRNA	106041096	SBDS	Shwachman-Bodian-Diamond syndrome||ribosome maturation protein SBDS	0.974082
XLOC_185447	--	-3.68978	Novel_lncRNA	106034984	CEP76	centrosomal protein of 76 kDa isoform X2||centrosomal protein of 76 kDa isoform X1||centrosomal protein 76kDa	0.985612
XLOC_185447	--	-3.68978	Novel_lncRNA	106032193	LOC106032193	LOW QUALITY PROTEIN: tektin-4-like||tektin-4-like	-0.973021
XLOC_185447	--	-3.68978	Novel_lncRNA	106038818	LRRC74A	leucine-rich repeat-containing protein 74A isoform X5||leucine-rich repeat-containing protein 74A isoform X4||leucine rich repeat containing 74A||leucine-rich repeat-containing protein 74A isoform X1||leucine-rich repeat-containing protein 74A isoform X3||leucine-rich repeat-containing protein 74A isoform X2	-0.960074
XLOC_185447	--	-3.68978	Novel_lncRNA	106033523	LOC106033523	uncharacterized LOC106033523||uncharacterized protein LOC106033523 isoform X1||uncharacterized protein LOC106033523 isoform X2||uncharacterized protein LOC106033523 isoform X3	-0.993654
XLOC_185447	--	-3.68978	Novel_lncRNA	106045252	PRRC1	protein PRRC1||proline-rich coiled-coil 1	0.964361
XLOC_185447	--	-3.68978	Novel_lncRNA	106032518	IFNGR1	interferon gamma receptor 1	0.989879
XLOC_185447	--	-3.68978	Novel_lncRNA	106045555	FBXO21	F-box only protein 21 isoform X2||F-box only protein 21 isoform X1||F-box protein 21	0.977297
XLOC_185447	--	-3.68978	Novel_lncRNA	106040710	RAB14	ras-related protein Rab-14 isoform X2||ras-related protein Rab-14 isoform X1||RAB14	0.950315
XLOC_185447	--	-3.68978	Novel_lncRNA	106031560	MARK1	MAP/microtubule affinity-regulating kinase 1||serine/threonine-protein kinase MARK1 isoform X3||serine/threonine-protein kinase MARK1 isoform X2||serine/threonine-protein kinase MARK1 isoform X1||serine/threonine-protein kinase MARK1 isoform X7||serine/threonine-protein kinase MARK1 isoform X6||serine/threonine-protein kinase MARK1 isoform X5||serine/threonine-protein kinase MARK1 isoform X4||ser…	0.952642
XLOC_185447	--	-3.68978	Novel_lncRNA	106044617	PANK4	LOW QUALITY PROTEIN: pantothenate kinase 4||pantothenate kinase 4	-0.960147
XLOC_185447	--	-3.68978	Novel_lncRNA	106041702	RNF144B	ring finger protein 144B||E3 ubiquitin-protein ligase RNF144B isoform X2||E3 ubiquitin-protein ligase RNF144B isoform X1	0.962232
XLOC_185447	--	-3.68978	Novel_lncRNA	106033356	LOC106033356	chromosome unknown open reading frame||uncharacterized protein C16orf96 homolog	-0.956185
XLOC_185447	--	-3.68978	Novel_lncRNA	106041930	FAM175A	BRCA1-A complex subunit Abraxas isoform X2||BRCA1-A complex subunit Abraxas isoform X3||family with sequence similarity 175||BRCA1-A complex subunit Abraxas isoform X1	0.964404
XLOC_185447	--	-3.68978	Novel_lncRNA	106041724	DEK	protein DEK||DEK proto-oncogene	0.953569
XLOC_185447	--	-3.68978	Novel_lncRNA	106041725	RBM24	RNA binding motif protein 24||RNA-binding protein 24	0.979894
XLOC_185447	--	-3.68978	Novel_lncRNA	106048585	ART5	ADP-ribosyltransferase 5||ecto-ADP-ribosyltransferase 5	0.978433
XLOC_185447	--	-3.68978	Novel_lncRNA	106049238	PLD5	inactive phospholipase D5 isoform X8||inactive phospholipase D5 isoform X9||inactive phospholipase D5 isoform X2||inactive phospholipase D5 isoform X3||inactive phospholipase D5 isoform X1||inactive phospholipase D5 isoform X6||inactive phospholipase D5 isoform X7||inactive phospholipase D5 isoform X4||inactive phospholipase D5 isoform X5||phospholipase D family||inactive phospholipase D5 isoform…	0.955332
XLOC_185447	--	-3.68978	Novel_lncRNA	106032326	MAT1A	S-adenosylmethionine synthase isoform type-1 isoform X2||S-adenosylmethionine synthase isoform type-1 isoform X1||methionine adenosyltransferase I	0.981318
XLOC_185447	--	-3.68978	Novel_lncRNA	106035752	LOC106035752	granulocyte-macrophage colony-stimulating factor receptor subunit alpha-like isoform X2||granulocyte-macrophage colony-stimulating factor receptor subunit alpha-like isoform X3||granulocyte-macrophage colony-stimulating factor receptor subunit alpha-like||granulocyte-macrophage colony-stimulating factor receptor subunit alpha-like isoform X1	0.988376
XLOC_185447	--	-3.68978	Novel_lncRNA	106033378	STX18	syntaxin 18||syntaxin-18	0.983933
XLOC_185447	--	-3.68978	Novel_lncRNA	106042676	ACBD5	acyl-CoA binding domain containing 5||acyl-CoA-binding domain-containing protein 5 isoform X2||acyl-CoA-binding domain-containing protein 5 isoform X1	0.984883
XLOC_185447	--	-3.68978	Novel_lncRNA	106041924	KLHL8	kelch-like protein 8||kelch-like family member 8	-0.967966
XLOC_185447	--	-3.68978	Novel_lncRNA	106038918	NCAPG2	condensin-2 complex subunit G2||non-SMC condensin II complex	0.977836
XLOC_185447	--	-3.68978	Novel_lncRNA	106040072	SLC6A1	sodium- and chloride-dependent GABA transporter 1 isoform X1||sodium- and chloride-dependent GABA transporter 1 isoform X2||solute carrier family 6 (neurotransmitter transporter)	0.969696
XLOC_185447	--	-3.68978	Novel_lncRNA	106041253	GUCA1B	guanylyl cyclase-activating protein 2 isoform X1||guanylyl cyclase-activating protein 2 isoform X2||guanylate cyclase activator 1B (retina)	-0.97023
XLOC_185447	--	-3.68978	Novel_lncRNA	106043245	UFM1	ubiquitin-fold modifier 1	0.950949
XLOC_185447	--	-3.68978	Novel_lncRNA	106041212	USP7	ubiquitin carboxyl-terminal hydrolase 7 isoform X2||ubiquitin carboxyl-terminal hydrolase 7 isoform X1||ubiquitin specific peptidase 7 (herpes virus-associated)	-0.966418
XLOC_185447	--	-3.68978	Novel_lncRNA	106036326	RICTOR	RPTOR independent companion of MTOR||LOW QUALITY PROTEIN: rapamycin-insensitive companion of mTOR	0.959113
XLOC_185447	--	-3.68978	Novel_lncRNA	106041712	CD83	CD83 molecule||CD83 antigen	0.966049
XLOC_185447	--	-3.68978	Novel_lncRNA	106041735	SPATA4	spermatogenesis associated 4||spermatogenesis-associated protein 4	-0.956247
XLOC_185447	--	-3.68978	Novel_lncRNA	106032765	VDAC1	voltage-dependent anion-selective channel protein 1||voltage-dependent anion channel 1	-0.954716
XLOC_185447	--	-3.68978	Novel_lncRNA	106030237	TAX1BP1	tax1-binding protein 1 isoform X2||Tax1 (human T-cell leukemia virus type I) binding protein 1||tax1-binding protein 1 isoform X3||tax1-binding protein 1 isoform X1	0.980679
XLOC_185447	--	-3.68978	Novel_lncRNA	106044435	LETM2	leucine zipper-EF-hand containing transmembrane protein 2||LETM1 domain-containing protein LETM2	0.968923
XLOC_185447	--	-3.68978	Novel_lncRNA	106040971	NAA15	N(alpha)-acetyltransferase 15||N-alpha-acetyltransferase 15	-0.971707
XLOC_185447	--	-3.68978	Novel_lncRNA	106035755	VWA3B	von Willebrand factor A domain containing 3B||von Willebrand factor A domain-containing protein 3B	-0.9871
XLOC_185447	--	-3.68978	Novel_lncRNA	106046816	LOC106046816	GTPase IMAP family member 4-like	0.98391
XLOC_185447	--	-3.68978	Novel_lncRNA	106042317	KLF12	Krueppel-like factor 12 isoform X5||Kruppel-like factor 12||Krueppel-like factor 12 isoform X1||Krueppel-like factor 12 isoform X4||Krueppel-like factor 12 isoform X3||Krueppel-like factor 12 isoform X2	-0.981158
XLOC_185447	--	-3.68978	Novel_lncRNA	106042503	NPL	N-acetylneuraminate lyase isoform X3||N-acetylneuraminate pyruvate lyase (dihydrodipicolinate synthase)||N-acetylneuraminate lyase isoform X1||N-acetylneuraminate lyase isoform X6||N-acetylneuraminate lyase isoform X5||N-acetylneuraminate lyase isoform X4||N-acetylneuraminate lyase isoform X2	0.971649
XLOC_185447	--	-3.68978	Novel_lncRNA	106042368	DNAJB13	dnaJ homolog subfamily B member 13||DnaJ (Hsp40) homolog	-0.95006
XLOC_185447	--	-3.68978	Novel_lncRNA	106046656	ACKR4	atypical chemokine receptor 4	0.981763
XLOC_185447	--	-3.68978	Novel_lncRNA	106035544	CACNA2D1	voltage-dependent calcium channel subunit alpha-2/delta-1 isoform X2||voltage-dependent calcium channel subunit alpha-2/delta-1 isoform X3||voltage-dependent calcium channel subunit alpha-2/delta-1 isoform X1||calcium channel||voltage-dependent calcium channel subunit alpha-2/delta-1 isoform X7||voltage-dependent calcium channel subunit alpha-2/delta-1 isoform X4||voltage-dependent calcium channe…	0.98513
XLOC_185447	--	-3.68978	Novel_lncRNA	106031719	NOVA1	RNA-binding protein Nova-1 isoform X2||RNA-binding protein Nova-1 isoform X3||RNA-binding protein Nova-1 isoform X1||RNA-binding protein Nova-1 isoform X4||neuro-oncological ventral antigen 1	0.979294
XLOC_185447	--	-3.68978	Novel_lncRNA	106033580	RSL1D1	ribosomal L1 domain containing 1||ribosomal L1 domain-containing protein 1	0.975971
XLOC_185447	--	-3.68978	Novel_lncRNA	106031873	SMNDC1	survival motor neuron domain containing 1||survival of motor neuron-related-splicing factor 30	0.972658
XLOC_185447	--	-3.68978	Novel_lncRNA	106045176	UBAP2	ubiquitin associated protein 2||ubiquitin-associated protein 2 isoform X1||ubiquitin-associated protein 2 isoform X2||ubiquitin-associated protein 2 isoform X3	-0.953541
XLOC_185447	--	-3.68978	Novel_lncRNA	106035653	LOC106035653	chondroitin sulfate proteoglycan 4-like	0.95644
XLOC_185447	--	-3.68978	Novel_lncRNA	106033576	LFNG	LFNG O-fucosylpeptide 3-beta-N-acetylglucosaminyltransferase||beta-1	0.955837
XLOC_185447	--	-3.68978	Novel_lncRNA	106033244	CA7	carbonic anhydrase VII||carbonic anhydrase 7	0.956461
XLOC_185447	--	-3.68978	Novel_lncRNA	106041422	GUSB	beta-glucuronidase isoform X2||glucuronidase||beta-glucuronidase isoform X3||beta-glucuronidase isoform X1	0.96308
XLOC_185447	--	-3.68978	Novel_lncRNA	106036758	KCNK13	potassium channel subfamily K member 13||potassium channel	0.972453
XLOC_185447	--	-3.68978	Novel_lncRNA	106030088	WDR12	WD repeat domain 12||ribosome biogenesis protein WDR12	-0.951615
XLOC_185447	--	-3.68978	Novel_lncRNA	106044969	KDM4B	lysine (K)-specific demethylase 4B||LOW QUALITY PROTEIN: lysine-specific demethylase 4B	-0.986894
XLOC_185447	--	-3.68978	Novel_lncRNA	106045670	LOC106045670	butyrophilin subfamily 1 member A1-like isoform X3||butyrophilin subfamily 1 member A1-like isoform X2||butyrophilin subfamily 1 member A1-like isoform X1||butyrophilin subfamily 1 member A1-like	0.954991
XLOC_185447	--	-3.68978	Novel_lncRNA	106042289	LOC106042289	uncharacterized LOC106042289||uncharacterized protein LOC106042289	-0.957912
XLOC_185447	--	-3.68978	Novel_lncRNA	106036104	SLC37A1	glycerol-3-phosphate transporter isoform X2||glycerol-3-phosphate transporter isoform X1||solute carrier family 37 (glucose-6-phosphate transporter)	0.98387
XLOC_185447	--	-3.68978	Novel_lncRNA	106038220	MCAT	malonyl CoA:ACP acyltransferase (mitochondrial)||malonyl-CoA-acyl carrier protein transacylase	-0.978286
XLOC_185447	--	-3.68978	Novel_lncRNA	106037698	ITGB1BP2	integrin beta-1-binding protein 2 isoform X1||integrin beta-1-binding protein 2 isoform X2||integrin beta 1 binding protein (melusin) 2	-0.961551
XLOC_185447	--	-3.68978	Novel_lncRNA	106032174	WIPI2	WD repeat domain||WD repeat domain phosphoinositide-interacting protein 2	-0.967114
XLOC_185447	--	-3.68978	Novel_lncRNA	106035750	TXNDC9	thioredoxin domain-containing protein 9||thioredoxin domain containing 9	-0.976044
XLOC_185447	--	-3.68978	Novel_lncRNA	106030090	CCNYL1	cyclin Y-like 1||cyclin-Y-like protein 1 isoform X2||cyclin-Y-like protein 1 isoform X1	-0.955483
XLOC_185447	--	-3.68978	Novel_lncRNA	106036048	LOC106036048	amine oxidase [flavin-containing] B-like	-0.96573
XLOC_185447	--	-3.68978	Novel_lncRNA	106036835	WDR86	WD repeat domain 86||WD repeat-containing protein 86 isoform X1||WD repeat-containing protein 86 isoform X2	0.967961
XLOC_185447	--	-3.68978	Novel_lncRNA	106040078	IARS	isoleucyl-tRNA synthetase||isoleucine--tRNA ligase	0.978391
XLOC_185447	--	-3.68978	Novel_lncRNA	106039835	NLRX1	LOW QUALITY PROTEIN: NLR family member X1||NLR family member X1	0.984427
XLOC_185447	--	-3.68978	Novel_lncRNA	106037829	MAP7D2	MAP7 domain-containing protein 2 isoform X1||MAP7 domain-containing protein 2 isoform X3||MAP7 domain-containing protein 2 isoform X2||MAP7 domain-containing protein 2 isoform X4||MAP7 domain containing 2	0.978258
XLOC_185447	--	-3.68978	Novel_lncRNA	106043042	SUSD1	sushi domain containing 1||sushi domain-containing protein 1	0.98291
XLOC_185447	--	-3.68978	Novel_lncRNA	106037083	LOC106037083	collagen alpha-1(XXVII) chain-like||collagen alpha-1(XXVII) chain-like isoform X3||collagen alpha-1(XXVII) chain-like isoform X2||collagen alpha-1(XXVII) chain-like isoform X1||collagen alpha-1(XXVII) chain-like isoform X6||collagen alpha-1(XXVII) chain-like isoform X5||collagen alpha-1(XXVII) chain-like isoform X4	0.955923
XLOC_185447	--	-3.68978	Novel_lncRNA	106032573	HDAC2	histone deacetylase 2	0.984475
XLOC_185447	--	-3.68978	Novel_lncRNA	106030373	SMAP1	stromal membrane-associated protein 1||small ArfGAP 1	0.950851
XLOC_185447	--	-3.68978	Novel_lncRNA	106039024	UBXN2B	UBX domain protein 2B||UBX domain-containing protein 2B	-0.95927
XLOC_185447	--	-3.68978	Novel_lncRNA	106044779	CCND1	cyclin D1||G1/S-specific cyclin-D1	0.983064
XLOC_185447	--	-3.68978	Novel_lncRNA	106035107	PCDH8	protocadherin-8 isoform X2||protocadherin 8||protocadherin-8 isoform X1||protocadherin-8 isoform X3	0.957228
XLOC_185447	--	-3.68978	Novel_lncRNA	106031979	LRRC34	leucine-rich repeat-containing protein 34 isoform X3||leucine-rich repeat-containing protein 34 isoform X2||leucine-rich repeat-containing protein 34 isoform X1||leucine-rich repeat-containing protein 34 isoform X7||leucine-rich repeat-containing protein 34 isoform X6||leucine-rich repeat-containing protein 34 isoform X5||leucine-rich repeat-containing protein 34 isoform X4||leucine-rich repeat-c…	0.979411
XLOC_185447	--	-3.68978	Novel_lncRNA	106037917	LOC106037917	cytochrome b-c1 complex subunit 1||LOW QUALITY PROTEIN: cytochrome b-c1 complex subunit 1	-0.960466
XLOC_185447	--	-3.68978	Novel_lncRNA	106042320	PIBF1	progesterone-induced-blocking factor 1 isoform X1||progesterone-induced-blocking factor 1 isoform X2||progesterone immunomodulatory binding factor 1	-0.995188
XLOC_185447	--	-3.68978	Novel_lncRNA	106046846	TUBD1	tubulin||tubulin delta chain	-0.968013
XLOC_185447	--	-3.68978	Novel_lncRNA	106048061	RBM34	RNA binding motif protein 34||RNA-binding protein 34	-0.958771
XLOC_185447	--	-3.68978	Novel_lncRNA	106047458	SENP8	sentrin-specific protease 8||SUMO/sentrin peptidase family member	-0.959887
XLOC_185447	--	-3.68978	Novel_lncRNA	106039391	RDH8	retinol dehydrogenase 8||retinol dehydrogenase 8 (all-trans)	0.96903
XLOC_185447	--	-3.68978	Novel_lncRNA	106038703	TRMT10C	mitochondrial ribonuclease P protein 1||tRNA methyltransferase 10 homolog C (S. cerevisiae)	0.962248
XLOC_185447	--	-3.68978	Novel_lncRNA	106030103	FZD7	LOW QUALITY PROTEIN: frizzled-7||frizzled class receptor 7	0.991787
XLOC_185447	--	-3.68978	Novel_lncRNA	106030876	FAR2	fatty acyl-CoA reductase 2||fatty acyl CoA reductase 2	0.971742
XLOC_185447	--	-3.68978	Novel_lncRNA	106039197	YEATS2	YEATS domain-containing protein 2 isoform X5||YEATS domain-containing protein 2 isoform X4||YEATS domain containing 2||YEATS domain-containing protein 2 isoform X1||YEATS domain-containing protein 2 isoform X3||YEATS domain-containing protein 2 isoform X2	-0.952083
XLOC_185447	--	-3.68978	Novel_lncRNA	106047759	CBFA2T2	core-binding factor||LOW QUALITY PROTEIN: protein CBFA2T2	0.968249
XLOC_185447	--	-3.68978	Novel_lncRNA	106040914	GALNT18	polypeptide N-acetylgalactosaminyltransferase 18||polypeptide N-acetylgalactosaminyltransferase 18 isoform X1||polypeptide N-acetylgalactosaminyltransferase 18 isoform X3||polypeptide N-acetylgalactosaminyltransferase 18 isoform X2	0.951298
XLOC_185447	--	-3.68978	Novel_lncRNA	106029855	NOP58	NOP58 ribonucleoprotein||nucleolar protein 58	0.981252
XLOC_185447	--	-3.68978	Novel_lncRNA	106033166	CMIP	c-Maf inducing protein||C-Maf-inducing protein	0.971665
XLOC_185447	--	-3.68978	Novel_lncRNA	106033785	RAB27A	RAB27A||ras-related protein Rab-27A	0.950774
XLOC_185447	--	-3.68978	Novel_lncRNA	106031831	ACTR1A	alpha-centractin||ARP1 actin-related protein 1 homolog A	-0.970078
XLOC_185447	--	-3.68978	Novel_lncRNA	106047539	TMEM117	transmembrane protein 117||transmembrane protein 117 isoform X4||transmembrane protein 117 isoform X5||transmembrane protein 117 isoform X6||transmembrane protein 117 isoform X7||transmembrane protein 117 isoform X1||transmembrane protein 117 isoform X2||transmembrane protein 117 isoform X3||transmembrane protein 117 isoform X8	0.96159
XLOC_185447	--	-3.68978	Novel_lncRNA	106037444	HPRT1	hypoxanthine-guanine phosphoribosyltransferase||hypoxanthine phosphoribosyltransferase 1	0.978805
XLOC_185447	--	-3.68978	Novel_lncRNA	106034181	CCDC67	deuterosome protein 1 isoform X6||deuterosome protein 1 isoform X1||deuterosome protein 1 isoform X3||deuterosome protein 1 isoform X2||deuterosome protein 1 isoform X5||deuterosome protein 1 isoform X4||coiled-coil domain containing 67	0.998484
XLOC_185447	--	-3.68978	Novel_lncRNA	106035091	CCDC122	coiled-coil domain-containing protein 122 isoform X2||coiled-coil domain-containing protein 122 isoform X1||coiled-coil domain containing 122	0.969208
XLOC_185447	--	-3.68978	Novel_lncRNA	106033001	CPT2	carnitine O-palmitoyltransferase 2||carnitine palmitoyltransferase 2	0.950053
XLOC_185447	--	-3.68978	Novel_lncRNA	106037930	TEKT2	tektin-2 isoform X1||tektin-2 isoform X2||tektin 2 (testicular)	-0.975699
XLOC_185447	--	-3.68978	Novel_lncRNA	106045417	RALGAPB	ral GTPase-activating protein subunit beta isoform X2||ral GTPase-activating protein subunit beta isoform X1||Ral GTPase activating protein	0.962756
XLOC_185447	--	-3.68978	Novel_lncRNA	106041433	DHX33	DEAH (Asp-Glu-Ala-His) box polypeptide 33||putative ATP-dependent RNA helicase DHX33	0.987842
XLOC_185447	--	-3.68978	Novel_lncRNA	106030807	SOX11	SRY (sex determining region Y)-box 11||LOW QUALITY PROTEIN: transcription factor SOX-11	0.975846
XLOC_185447	--	-3.68978	Novel_lncRNA	106048161	ACR	acrosin	-0.954756
XLOC_185447	--	-3.68978	Novel_lncRNA	106038338	ST3GAL6	ST3 beta-galactoside alpha-2||type 2 lactosamine alpha-2	-0.986142
XLOC_185447	--	-3.68978	Novel_lncRNA	106041206	ATF7IP2	activating transcription factor 7-interacting protein 2||activating transcription factor 7 interacting protein 2	-0.960532
XLOC_185447	--	-3.68978	Novel_lncRNA	106030102	ALS2	alsin isoform X2||amyotrophic lateral sclerosis 2 (juvenile)||alsin isoform X1	0.956369
XLOC_185447	--	-3.68978	Novel_lncRNA	106030884	PLEKHA5	pleckstrin homology domain containing||pleckstrin homology domain-containing family A member 5 isoform X8||pleckstrin homology domain-containing family A member 5 isoform X3||pleckstrin homology domain-containing family A member 5 isoform X2||pleckstrin homology domain-containing family A member 5 isoform X1||pleckstrin homology domain-containing family A member 5 isoform X7||pleckstrin homology …	0.962983
XLOC_185447	--	-3.68978	Novel_lncRNA	106030875	CCDC91	coiled-coil domain-containing protein 91||coiled-coil domain containing 91	0.96946
XLOC_185447	--	-3.68978	Novel_lncRNA	106045430	LOC106045430	CMP-N-acetylneuraminate-beta-galactosamide-alpha-2	0.956201
XLOC_185447	--	-3.68978	Novel_lncRNA	106039929	PIGN	GPI ethanolamine phosphate transferase 1||phosphatidylinositol glycan anchor biosynthesis	-0.96824
XLOC_185447	--	-3.68978	Novel_lncRNA	106038149	TAF13	TAF13 RNA polymerase II||transcription initiation factor TFIID subunit 13	0.975508
XLOC_185447	--	-3.68978	Novel_lncRNA	106043169	LOC106043169	homeobox protein not2-like	0.974909
XLOC_185447	--	-3.68978	Novel_lncRNA	106045845	DENND2D	DENN domain-containing protein 2D||DENN/MADD domain containing 2D	0.952167
XLOC_185447	--	-3.68978	Novel_lncRNA	106030942	ERC1	ELKS/RAB6-interacting/CAST family member 1||LOW QUALITY PROTEIN: ELKS/Rab6-interacting/CAST family member 1	-0.955503
XLOC_185447	--	-3.68978	Novel_lncRNA	106030257	OXNAD1	oxidoreductase NAD-binding domain containing 1||oxidoreductase NAD-binding domain-containing protein 1 isoform X2||oxidoreductase NAD-binding domain-containing protein 1 isoform X1	-0.977676
XLOC_185447	--	-3.68978	Novel_lncRNA	106029854	FZD5	frizzled-5||frizzled class receptor 5	0.976124
XLOC_185447	--	-3.68978	Novel_lncRNA	106047992	LOC106047992	serine/threonine-protein kinase 17A-like	-0.974647
XLOC_185447	--	-3.68978	Novel_lncRNA	106032044	MCCC1	methylcrotonoyl-CoA carboxylase subunit alpha||methylcrotonoyl-CoA carboxylase 1 (alpha)	0.962779
XLOC_185447	--	-3.68978	Novel_lncRNA	106034751	LUC7L3	LUC7-like 3 pre-mRNA splicing factor||luc7-like protein 3 isoform X1||luc7-like protein 3 isoform X2||luc7-like protein 3 isoform X3	0.952154
XLOC_185447	--	-3.68978	Novel_lncRNA	106047167	RPRD1B	regulation of nuclear pre-mRNA domain containing 1B||regulation of nuclear pre-mRNA domain-containing protein 1B	0.959577
XLOC_185447	--	-3.68978	Novel_lncRNA	106037969	TSSK3	testis-specific serine kinase 3||testis-specific serine/threonine-protein kinase 3	-0.95614
XLOC_185447	--	-3.68978	Novel_lncRNA	106035439	UBA3	NEDD8-activating enzyme E1 catalytic subunit||ubiquitin-like modifier activating enzyme 3	0.970482
XLOC_185447	--	-3.68978	Novel_lncRNA	106041220	ZMYND8	zinc finger||LOW QUALITY PROTEIN: protein kinase C-binding protein 1	0.98428
XLOC_185447	--	-3.68978	Novel_lncRNA	106032481	RNF146	ring finger protein 146||E3 ubiquitin-protein ligase RNF146 isoform X1||E3 ubiquitin-protein ligase RNF146 isoform X2	0.983892
XLOC_185447	--	-3.68978	Novel_lncRNA	106034153	SESN3	sestrin 3||sestrin-3 isoform X3||sestrin-3 isoform X2||sestrin-3 isoform X1	0.972915
XLOC_185447	--	-3.68978	Novel_lncRNA	106047869	C1R	complement component 1||complement C1r subcomponent	0.980745
XLOC_185447	--	-3.68978	Novel_lncRNA	106035720	UBE3A	ubiquitin protein ligase E3A||ubiquitin-protein ligase E3A isoform X2||ubiquitin-protein ligase E3A isoform X3||ubiquitin-protein ligase E3A isoform X1	0.960081
XLOC_185447	--	-3.68978	Novel_lncRNA	106045166	LOC106045166	chromosome unknown open reading frame||spermatid-specific manchette-related protein 1	-0.970731
XLOC_185447	--	-3.68978	Novel_lncRNA	106042650	YME1L1	YME1-like 1 ATPase||ATP-dependent zinc metalloprotease YME1L1	-0.965228
XLOC_185447	--	-3.68978	Novel_lncRNA	106034366	TTC1	tetratricopeptide repeat protein 1||tetratricopeptide repeat domain 1	-0.990963
XLOC_185447	--	-3.68978	Novel_lncRNA	106045755	LOC106045755	uncharacterized protein LOC106045755||uncharacterized LOC106045755	-0.971986
XLOC_185447	--	-3.68978	Novel_lncRNA	106041861	COQ2	4-hydroxybenzoate polyprenyltransferase||coenzyme Q2 4-hydroxybenzoate polyprenyltransferase	-0.99048
XLOC_185447	--	-3.68978	Novel_lncRNA	106042740	UBE2D2	ubiquitin-conjugating enzyme E2D 2||ubiquitin-conjugating enzyme E2 D2	0.954244
XLOC_185447	--	-3.68978	Novel_lncRNA	106031813	GGACT	gamma-glutamylamine cyclotransferase||gamma-glutamylaminecyclotransferase isoform X1||gamma-glutamylaminecyclotransferase isoform X2||gamma-glutamylaminecyclotransferase isoform X3	-0.963194
XLOC_185447	--	-3.68978	Novel_lncRNA	106034263	UVSSA	UV-stimulated scaffold protein A||LOW QUALITY PROTEIN: UV-stimulated scaffold protein A	0.954002
XLOC_185447	--	-3.68978	Novel_lncRNA	106042103	LOC106042103	chromosome unknown open reading frame||uncharacterized protein C20orf85 homolog	-0.952395
XLOC_185447	--	-3.68978	Novel_lncRNA	106030316	ARMC3	armadillo repeat-containing protein 3 isoform X1||armadillo repeat-containing protein 3 isoform X2||armadillo repeat-containing protein 3 isoform X3||armadillo repeat containing 3	-0.984774
XLOC_185447	--	-3.68978	Novel_lncRNA	106039437	CGGBP1	CGG triplet repeat binding protein 1||CGG triplet repeat-binding protein 1	0.96115
XLOC_185447	--	-3.68978	Novel_lncRNA	106042366	XRRA1	X-ray radiation resistance associated 1||X-ray radiation resistance-associated protein 1	-0.963487
XLOC_185447	--	-3.68978	Novel_lncRNA	106032612	ANXA11	LOW QUALITY PROTEIN: annexin A11||annexin A11	0.958229
XLOC_185447	--	-3.68978	Novel_lncRNA	106033158	TK2	thymidine kinase 2	-0.965838
XLOC_185447	--	-3.68978	Novel_lncRNA	106039239	KLHL24	kelch-like protein 24||kelch-like family member 24	0.973883
XLOC_185447	--	-3.68978	Novel_lncRNA	106039927	ZCCHC2	zinc finger||zinc finger CCHC domain-containing protein 2 isoform X1||zinc finger CCHC domain-containing protein 2 isoform X2||zinc finger CCHC domain-containing protein 2 isoform X3	-0.979002
XLOC_185447	--	-3.68978	Novel_lncRNA	106044150	TRPM6	transient receptor potential cation channel subfamily M member 6||transient receptor potential cation channel	0.966604
XLOC_185447	--	-3.68978	Novel_lncRNA	106045460	LOC106045460	POTE ankyrin domain family member B2-like	-0.961392
XLOC_185447	--	-3.68978	Novel_lncRNA	106035408	LOC106035408	chromosome unknown open reading frame||LOW QUALITY PROTEIN: uncharacterized protein C6orf163 homolog	-0.980548
XLOC_185447	--	-3.68978	Novel_lncRNA	106041190	TVP23A	trans-golgi network vesicle protein 23 homolog A (S. cerevisiae)||Golgi apparatus membrane protein TVP23 homolog A	0.973862
XLOC_185447	--	-3.68978	Novel_lncRNA	106031032	DRAM1	DNA-damage regulated autophagy modulator 1||DNA damage-regulated autophagy modulator protein 1	0.966353
XLOC_185447	--	-3.68978	Novel_lncRNA	106040589	B3GAT1	galactosylgalactosylxylosylprotein 3-beta-glucuronosyltransferase 1 isoform X8||galactosylgalactosylxylosylprotein 3-beta-glucuronosyltransferase 1 isoform X6||galactosylgalactosylxylosylprotein 3-beta-glucuronosyltransferase 1 isoform X7||galactosylgalactosylxylosylprotein 3-beta-glucuronosyltransferase 1 isoform X4||galactosylgalactosylxylosylprotein 3-beta-glucuronosyltransferase 1 isoform X5|…	0.976238
XLOC_185447	--	-3.68978	Novel_lncRNA	106049238	PLD5	inactive phospholipase D5 isoform X8||inactive phospholipase D5 isoform X9||inactive phospholipase D5 isoform X2||inactive phospholipase D5 isoform X3||inactive phospholipase D5 isoform X1||inactive phospholipase D5 isoform X6||inactive phospholipase D5 isoform X7||inactive phospholipase D5 isoform X4||inactive phospholipase D5 isoform X5||phospholipase D family||inactive phospholipase D5 isoform…	-0.959209
XLOC_185447	--	-3.68978	Novel_lncRNA	106041491	LOC106041491	C-C motif chemokine 3-like	-0.968736
XLOC_185447	--	-3.68978	Novel_lncRNA	106037049	RPL12	60S ribosomal protein L12||ribosomal protein L12	-0.954683
XLOC_185447	--	-3.68978	Novel_lncRNA	106044024	LOC106044024	uncharacterized protein LOC106044024 isoform X1||uncharacterized protein LOC106044024 isoform X2||uncharacterized LOC106044024||uncharacterized protein LOC106044024 isoform X3	0.976751
XLOC_185447	--	-3.68978	Novel_lncRNA	106042721	ZFYVE16	zinc finger||zinc finger FYVE domain-containing protein 16	-0.959031
XLOC_185447	--	-3.68978	Novel_lncRNA	106032497	MED23	mediator complex subunit 23||mediator of RNA polymerase II transcription subunit 23	0.954338
XLOC_185447	--	-3.68978	Novel_lncRNA	106039104	UBE2K	ubiquitin-conjugating enzyme E2 K||ubiquitin-conjugating enzyme E2K	-0.966931
XLOC_185447	--	-3.68978	Novel_lncRNA	106048272	TMEM216	transmembrane protein 216	-0.957417
XLOC_185447	--	-3.68978	Novel_lncRNA	106034773	PRKAR1A	cAMP-dependent protein kinase type I-alpha regulatory subunit||protein kinase	-0.957249
XLOC_185447	--	-3.68978	Novel_lncRNA	106037758	RAB9B	RAB9B||ras-related protein Rab-9B	-0.963359
XLOC_185447	--	-3.68978	Novel_lncRNA	106036846	LOC106036846	cryptochrome DASH-like isoform X2||cryptochrome DASH-like isoform X1||cryptochrome DASH-like isoform X3||cryptochrome DASH-like	0.984107
XLOC_185447	--	-3.68978	Novel_lncRNA	106044481	ABHD17B	alpha/beta hydrolase domain-containing protein 17B||abhydrolase domain containing 17B	-0.980402
XLOC_185447	--	-3.68978	Novel_lncRNA	106049464	LOC106049464	LOW QUALITY PROTEIN: protocadherin alpha-C2-like||protocadherin alpha-C2-like	0.988656
XLOC_185447	--	-3.68978	Novel_lncRNA	106039906	LOC106039906	RING-H2 finger protein ATL63-like	-0.95554
XLOC_185447	--	-3.68978	Novel_lncRNA	106039108	KLHL5	kelch-like family member 5||kelch-like protein 5 isoform X1||kelch-like protein 5 isoform X2	0.993647
XLOC_185447	--	-3.68978	Novel_lncRNA	106034967	SPIRE1	protein spire homolog 1 isoform X3||protein spire homolog 1 isoform X2||protein spire homolog 1 isoform X1||spire-type actin nucleation factor 1||protein spire homolog 1 isoform X4	-0.974107
XLOC_185447	--	-3.68978	Novel_lncRNA	106038027	PODXL2	podocalyxin-like protein 2 isoform X1||podocalyxin-like 2||podocalyxin-like protein 2 isoform X2	-0.961166
XLOC_185447	--	-3.68978	Novel_lncRNA	106033369	SNX29	LOW QUALITY PROTEIN: sorting nexin-29||sorting nexin 29	0.980536
XLOC_185447	--	-3.68978	Novel_lncRNA	106038540	LAMP2	lysosomal-associated membrane protein 2||lysosome-associated membrane glycoprotein 2 isoform X1||lysosome-associated membrane glycoprotein 2 isoform X3||lysosome-associated membrane glycoprotein 2 isoform X2	0.951945
XLOC_185447	--	-3.68978	Novel_lncRNA	106044415	LOC106044415	LOW QUALITY PROTEIN: disintegrin and metalloproteinase domain-containing protein 32-like||disintegrin and metalloproteinase domain-containing protein 32-like	-0.983965
XLOC_185447	--	-3.68978	Novel_lncRNA	106039204	STAG1	stromal antigen 1||cohesin subunit SA-1 isoform X1||cohesin subunit SA-1 isoform X3||cohesin subunit SA-1 isoform X2	0.9934
XLOC_185447	--	-3.68978	Novel_lncRNA	106038827	ENTPD5	ectonucleoside triphosphate diphosphohydrolase 5 isoform X2||ectonucleoside triphosphate diphosphohydrolase 5 isoform X1||ectonucleoside triphosphate diphosphohydrolase 5	-0.96973
XLOC_185447	--	-3.68978	Novel_lncRNA	106049922	LOC106049922	HLA class II histocompatibility antigen	0.980067
XLOC_185447	--	-3.68978	Novel_lncRNA	106035411	FHL5	four and a half LIM domains 5||four and a half LIM domains protein 5	0.966808
XLOC_185447	--	-3.68978	Novel_lncRNA	106033792	NEDD4	LOW QUALITY PROTEIN: E3 ubiquitin-protein ligase NEDD4||neural precursor cell expressed	0.967097
XLOC_185447	--	-3.68978	Novel_lncRNA	106045835	TFEB	transcription factor EB	0.95622
XLOC_185447	--	-3.68978	Novel_lncRNA	106032810	HNRNPH1	heterogeneous nuclear ribonucleoprotein H1 (H)||LOW QUALITY PROTEIN: heterogeneous nuclear ribonucleoprotein H	0.979636
XLOC_185447	--	-3.68978	Novel_lncRNA	106036613	SLX4IP	protein SLX4IP||SLX4 interacting protein	0.990493
XLOC_185447	--	-3.68978	Novel_lncRNA	106049470	DSN1	kinetochore-associated protein DSN1 homolog||DSN1 homolog	-0.969821
XLOC_185447	--	-3.68978	Novel_lncRNA	106044015	ERO1A	ERO1-like protein alpha||endoplasmic reticulum oxidoreductase alpha	0.98813
XLOC_185447	--	-3.68978	Novel_lncRNA	106041843	MAK	male germ cell-associated kinase||serine/threonine-protein kinase MAK isoform X6||serine/threonine-protein kinase MAK isoform X4||serine/threonine-protein kinase MAK isoform X5||serine/threonine-protein kinase MAK isoform X2||serine/threonine-protein kinase MAK isoform X3||serine/threonine-protein kinase MAK isoform X1	-0.950231
XLOC_185447	--	-3.68978	Novel_lncRNA	106039557	N4BP1	NEDD4 binding protein 1||NEDD4-binding protein 1	0.960033
XLOC_185447	--	-3.68978	Novel_lncRNA	106041818	SLC25A38	solute carrier family 25 member 38||solute carrier family 25	0.95046
XLOC_185447	--	-3.68978	Novel_lncRNA	106031716	ZNF770	zinc finger protein 770	0.953631
XLOC_185447	--	-3.68978	Novel_lncRNA	106037972	FAM229A	protein FAM229A||family with sequence similarity 229	-0.950653
XLOC_185447	--	-3.68978	Novel_lncRNA	106039550	STX11	syntaxin 11||syntaxin-11 isoform X2||syntaxin-11 isoform X1	0.985149
XLOC_185447	--	-3.68978	Novel_lncRNA	106046532	REEP5	receptor expression-enhancing protein 5||receptor accessory protein 5	-0.971713
XLOC_185447	--	-3.68978	Novel_lncRNA	106041026	MKS1	Meckel syndrome||Meckel syndrome type 1 protein	0.961122
XLOC_185447	--	-3.68978	Novel_lncRNA	106045828	NLE1	notchless homolog 1 (Drosophila)||notchless protein homolog 1	0.972841
XLOC_185447	--	-3.68978	Novel_lncRNA	106037872	MTFR1L	mitochondrial fission regulator 1-like	0.976765
XLOC_185447	--	-3.68978	Novel_lncRNA	106030561	P4HA1	prolyl 4-hydroxylase subunit alpha-1 isoform X1||prolyl 4-hydroxylase||prolyl 4-hydroxylase subunit alpha-1 isoform X3||prolyl 4-hydroxylase subunit alpha-1 isoform X2||prolyl 4-hydroxylase subunit alpha-1 isoform X4	-0.985498
XLOC_185447	--	-3.68978	Novel_lncRNA	106044482	GCNT1	beta-1||glucosaminyl (N-acetyl) transferase 1	0.994846
XLOC_185447	--	-3.68978	Novel_lncRNA	106034645	KIF2B	kinesin family member 2B||LOW QUALITY PROTEIN: kinesin-like protein KIF2B	-0.972857
XLOC_185447	--	-3.68978	Novel_lncRNA	106046746	USP36	ubiquitin specific peptidase 36||ubiquitin carboxyl-terminal hydrolase 36	0.972616
XLOC_185447	--	-3.68978	Novel_lncRNA	106043112	LOC106043112	receptor-interacting serine/threonine-protein kinase 2-like	0.965995
XLOC_185447	--	-3.68978	Novel_lncRNA	106032821	HMGXB3	LOW QUALITY PROTEIN: HMG domain-containing protein 3||HMG box domain containing 3	-0.972251
XLOC_185447	--	-3.68978	Novel_lncRNA	106034066	HS2ST1	heparan sulfate 2-O-sulfotransferase 1	0.957771
XLOC_185447	--	-3.68978	Novel_lncRNA	106046296	LOC106046296	C-type lectin domain family 2 member L-like isoform X2||C-type lectin domain family 2 member L-like isoform X3||C-type lectin domain family 2 member L-like||C-type lectin domain family 2 member L-like isoform X1	0.965988
XLOC_185447	--	-3.68978	Novel_lncRNA	106039603	ARL6	ADP-ribosylation factor-like 6||ADP-ribosylation factor-like protein 6 isoform X2||ADP-ribosylation factor-like protein 6 isoform X1	0.997091
XLOC_185447	--	-3.68978	Novel_lncRNA	106034953	PPP4R1	serine/threonine-protein phosphatase 4 regulatory subunit 1 isoform X3||serine/threonine-protein phosphatase 4 regulatory subunit 1 isoform X2||serine/threonine-protein phosphatase 4 regulatory subunit 1 isoform X1||serine/threonine-protein phosphatase 4 regulatory subunit 1 isoform X7||serine/threonine-protein phosphatase 4 regulatory subunit 1 isoform X6||serine/threonine-protein phosphatase 4 …	-0.973454
XLOC_185447	--	-3.68978	Novel_lncRNA	106042128	CMYA5	cardiomyopathy associated 5||cardiomyopathy-associated protein 5	0.972807
XLOC_185447	--	-3.68978	Novel_lncRNA	106045950	LOC106045950	arf-GAP with GTPase	0.977507
XLOC_185447	--	-3.68978	Novel_lncRNA	106037230	LOC106037230	uncharacterized LOC106037230||uncharacterized protein LOC106037230	-0.950346
XLOC_185447	--	-3.68978	Novel_lncRNA	106041864	NUDT9	nudix (nucleoside diphosphate linked moiety X)-type motif 9||ADP-ribose pyrophosphatase	-0.967425
XLOC_185447	--	-3.68978	Novel_lncRNA	106047344	ERCC6L2	DNA excision repair protein ERCC-6-like 2 isoform X4||DNA excision repair protein ERCC-6-like 2 isoform X5||DNA excision repair protein ERCC-6-like 2 isoform X6||excision repair cross-complementation group 6-like 2||DNA excision repair protein ERCC-6-like 2 isoform X2||DNA excision repair protein ERCC-6-like 2 isoform X3||DNA excision repair protein ERCC-6-like 2 isoform X1	0.976558
XLOC_185447	--	-3.68978	Novel_lncRNA	106041584	KIFAP3	kinesin-associated protein 3	-0.991568
XLOC_185447	--	-3.68978	Novel_lncRNA	106046383	KDM4C	lysine-specific demethylase 4C isoform X2||lysine-specific demethylase 4C isoform X9||lysine-specific demethylase 4C isoform X8||lysine-specific demethylase 4C isoform X1||lysine-specific demethylase 4C isoform X3||lysine (K)-specific demethylase 4C||lysine-specific demethylase 4C isoform X5||lysine-specific demethylase 4C isoform X4||lysine-specific demethylase 4C isoform X7||lysine-specific dem…	0.973761
XLOC_185447	--	-3.68978	Novel_lncRNA	106030528	LOC106030528	chromosome unknown open reading frame||uncharacterized protein C8orf88 homolog	-0.962123
XLOC_185447	--	-3.68978	Novel_lncRNA	106039668	RPP38	ribonuclease P/MRP 38kDa subunit||ribonuclease P protein subunit p38	0.968655
XLOC_185447	--	-3.68978	Novel_lncRNA	106038081	NCDN	LOW QUALITY PROTEIN: neurochondrin||neurochondrin	0.992358
XLOC_185447	--	-3.68978	Novel_lncRNA	106044085	USP19	ubiquitin carboxyl-terminal hydrolase 19||ubiquitin specific peptidase 19	-0.981957
XLOC_185447	--	-3.68978	Novel_lncRNA	106034269	PTPN4	tyrosine-protein phosphatase non-receptor type 4 isoform X4||tyrosine-protein phosphatase non-receptor type 4 isoform X3||tyrosine-protein phosphatase non-receptor type 4 isoform X1||protein tyrosine phosphatase||tyrosine-protein phosphatase non-receptor type 4 isoform X2	-0.954218
XLOC_185447	--	-3.68978	Novel_lncRNA	106041486	LOC106041486	protein spinster homolog 3-like isoform X2||protein spinster homolog 3-like isoform X3||protein spinster homolog 3-like||protein spinster homolog 3-like isoform X1	0.989312
XLOC_185447	--	-3.68978	Novel_lncRNA	106046534	MCC	colorectal mutant cancer protein isoform X2||colorectal mutant cancer protein isoform X3||colorectal mutant cancer protein isoform X1||mutated in colorectal cancers||colorectal mutant cancer protein isoform X4	0.966627
XLOC_185447	--	-3.68978	Novel_lncRNA	106036611	PPP4R3A	protein phosphatase 4||serine/threonine-protein phosphatase 4 regulatory subunit 3A isoform X2||serine/threonine-protein phosphatase 4 regulatory subunit 3A isoform X1	-0.957815
XLOC_185447	--	-3.68978	Novel_lncRNA	106036573	ZPBP	zona pellucida-binding protein 1 isoform X3||zona pellucida binding protein||zona pellucida-binding protein 1 isoform X1||zona pellucida-binding protein 1 isoform X2	-0.957854
XLOC_185447	--	-3.68978	Novel_lncRNA	106045296	CREM	cAMP-responsive element modulator isoform X10||cAMP responsive element modulator||cAMP-responsive element modulator isoform X1||cAMP-responsive element modulator isoform X2||cAMP-responsive element modulator isoform X3||cAMP-responsive element modulator isoform X4||cAMP-responsive element modulator isoform X5||cAMP-responsive element modulator isoform X6||cAMP-responsive element modulator isoform…	-0.974821
XLOC_185447	--	-3.68978	Novel_lncRNA	106038627	UGT8	2-hydroxyacylsphingosine 1-beta-galactosyltransferase isoform X1||UDP glycosyltransferase 8||2-hydroxyacylsphingosine 1-beta-galactosyltransferase isoform X2	-0.961075
XLOC_185447	--	-3.68978	Novel_lncRNA	106048734	CUL1	cullin 1||cullin-1	0.96457
XLOC_185447	--	-3.68978	Novel_lncRNA	106033469	DNAH3	dynein||dynein heavy chain 3	-0.984955
XLOC_185447	--	-3.68978	Novel_lncRNA	106041583	LOC106041583	chromosome unknown open reading frame||uncharacterized protein C1orf112 homolog isoform X2||uncharacterized protein C1orf112 homolog isoform X1	-0.95825
XLOC_185447	--	-3.68978	Novel_lncRNA	106042795	SMIM4	small integral membrane protein 4	-0.974786
XLOC_185447	--	-3.68978	Novel_lncRNA	106033322	LOC106033322	uncharacterized LOC106033322||uncharacterized protein LOC106033322	-0.966323
XLOC_185447	--	-3.68978	Novel_lncRNA	106044857	ZDHHC7	zinc finger||palmitoyltransferase ZDHHC7 isoform X1||palmitoyltransferase ZDHHC7 isoform X2	0.959162
XLOC_185447	--	-3.68978	Novel_lncRNA	106043029	LOC106043029	A-kinase anchor protein 2-like||LOW QUALITY PROTEIN: A-kinase anchor protein 2-like	0.969881
XLOC_185447	--	-3.68978	Novel_lncRNA	106033492	CRYM	ketimine reductase mu-crystallin isoform X1||ketimine reductase mu-crystallin isoform X2||crystallin	-0.980593
XLOC_185447	--	-3.68978	Novel_lncRNA	106037249	LOC106037249	LOW QUALITY PROTEIN: SERTA domain-containing protein 2-like||SERTA domain-containing protein 2-like	0.984454
XLOC_185447	--	-3.68978	Novel_lncRNA	106036216	SPHKAP	SPHK1 interactor||A-kinase anchor protein SPHKAP isoform X1||A-kinase anchor protein SPHKAP isoform X2||A-kinase anchor protein SPHKAP isoform X3||A-kinase anchor protein SPHKAP isoform X4||A-kinase anchor protein SPHKAP isoform X5	0.960252
XLOC_185447	--	-3.68978	Novel_lncRNA	106042582	LSP1	lymphocyte-specific protein 1	0.958527
XLOC_185447	--	-3.68978	Novel_lncRNA	106039252	UBE2G2	ubiquitin-conjugating enzyme E2 G2||ubiquitin-conjugating enzyme E2G 2	-0.953633
XLOC_185447	--	-3.68978	Novel_lncRNA	106035742	TSGA10	testis-specific gene 10 protein isoform X3||testis-specific gene 10 protein isoform X2||testis-specific gene 10 protein isoform X1||testis specific||testis-specific gene 10 protein isoform X4	0.973792
XLOC_185447	--	-3.68978	Novel_lncRNA	106042151	XK	X-linked Kx blood group||membrane transport protein XK	0.958064
XLOC_185447	--	-3.68978	Novel_lncRNA	106042959	LOC106042959	uncharacterized LOC106042959||uncharacterized protein LOC106042959 isoform X1||uncharacterized protein LOC106042959 isoform X3||uncharacterized protein LOC106042959 isoform X2||uncharacterized protein LOC106042959 isoform X4	-0.954813
XLOC_185447	--	-3.68978	Novel_lncRNA	106042791	DUSP7	dual specificity protein phosphatase 7||dual specificity phosphatase 7	0.983545
XLOC_185447	--	-3.68978	Novel_lncRNA	106047234	SLC45A1	LOW QUALITY PROTEIN: proton-associated sugar transporter A||solute carrier family 45	0.961552
XLOC_185447	--	-3.68978	Novel_lncRNA	106038339	NFATC1	nuclear factor of activated T-cells	0.962534
XLOC_185447	--	-3.68978	Novel_lncRNA	106032221	GHITM	growth hormone inducible transmembrane protein||growth hormone-inducible transmembrane protein	-0.978582
XLOC_185447	--	-3.68978	Novel_lncRNA	106034206	LOC106034206	chromosome unknown open reading frame||ester hydrolase C11orf54 homolog	0.959121
XLOC_185447	--	-3.68978	Novel_lncRNA	106033295	ARL2BP	ADP-ribosylation factor-like protein 2-binding protein isoform X1||ADP-ribosylation factor-like protein 2-binding protein isoform X2||ADP-ribosylation factor-like 2 binding protein	-0.97596
XLOC_185447	--	-3.68978	Novel_lncRNA	106034665	HTT	huntingtin||huntingtin isoform X1||huntingtin isoform X2||huntingtin isoform X3	0.965759
XLOC_185447	--	-3.68978	Novel_lncRNA	106031560	MARK1	MAP/microtubule affinity-regulating kinase 1||serine/threonine-protein kinase MARK1 isoform X3||serine/threonine-protein kinase MARK1 isoform X2||serine/threonine-protein kinase MARK1 isoform X1||serine/threonine-protein kinase MARK1 isoform X7||serine/threonine-protein kinase MARK1 isoform X6||serine/threonine-protein kinase MARK1 isoform X5||serine/threonine-protein kinase MARK1 isoform X4||ser…	0.97106
XLOC_185447	--	-3.68978	Novel_lncRNA	106040751	UBAC1	ubiquitin-associated domain-containing protein 1||UBA domain containing 1	0.980317
XLOC_185447	--	-3.68978	Novel_lncRNA	106032098	DHRS7B	dehydrogenase/reductase SDR family member 7B isoform X1||dehydrogenase/reductase (SDR family) member 7B||dehydrogenase/reductase SDR family member 7B isoform X2	-0.985609
XLOC_185447	--	-3.68978	Novel_lncRNA	106029905	MUC13	mucin-13 isoform X3||mucin-13 isoform X2||mucin-13 isoform X1||mucin 13	0.97483
XLOC_185447	--	-3.68978	Novel_lncRNA	106047282	FNBP1	formin-binding protein 1 isoform X1||formin-binding protein 1 isoform X3||formin-binding protein 1 isoform X2||formin-binding protein 1 isoform X5||formin-binding protein 1 isoform X4||formin-binding protein 1 isoform X7||formin-binding protein 1 isoform X6||formin-binding protein 1 isoform X9||formin-binding protein 1 isoform X8||formin-binding protein 1 isoform X15||formin binding protein 1||fo…	0.951065
XLOC_185447	--	-3.68978	Novel_lncRNA	106036925	LOC106036925	chromosome unknown open reading frame||uncharacterized protein C12orf50 homolog isoform X2||uncharacterized protein C12orf50 homolog isoform X1	-0.968841
XLOC_185447	--	-3.68978	Novel_lncRNA	106047342	CDC14B	dual specificity protein phosphatase CDC14B isoform X1||dual specificity protein phosphatase CDC14B isoform X3||cell division cycle 14B||dual specificity protein phosphatase CDC14B isoform X2||dual specificity protein phosphatase CDC14B isoform X4	-0.966541
XLOC_185447	--	-3.68978	Novel_lncRNA	106047220	ACOT7	cytosolic acyl coenzyme A thioester hydrolase||acyl-CoA thioesterase 7	-0.95751
XLOC_185447	--	-3.68978	Novel_lncRNA	106049501	LOC106049501	glutamate dehydrogenase 1	-0.968924
XLOC_185447	--	-3.68978	Novel_lncRNA	106041832	NEDD9	neural precursor cell expressed||enhancer of filamentation 1 isoform X1||enhancer of filamentation 1 isoform X2	0.968983
XLOC_185447	--	-3.68978	Novel_lncRNA	106030891	PLCZ1	phospholipase C||1-phosphatidylinositol 4	-0.974097
XLOC_185447	--	-3.68978	Novel_lncRNA	106031628	NSL1	NSL1||kinetochore-associated protein NSL1 homolog	0.977073
XLOC_185447	--	-3.68978	Novel_lncRNA	106030090	CCNYL1	cyclin Y-like 1||cyclin-Y-like protein 1 isoform X2||cyclin-Y-like protein 1 isoform X1	0.962486
XLOC_185447	--	-3.68978	Novel_lncRNA	106045393	EIF6	LOW QUALITY PROTEIN: eukaryotic translation initiation factor 6||eukaryotic translation initiation factor 6	-0.960095
XLOC_185447	--	-3.68978	Novel_lncRNA	106043916	ACVR1C	activin A receptor||activin receptor type-1C	-0.986758
XLOC_185447	--	-3.68978	Novel_lncRNA	106041493	LOC106041493	schlafen family member 13-like	-0.962045
XLOC_185447	--	-3.68978	Novel_lncRNA	106040778	ADRM1	proteasomal ubiquitin receptor ADRM1||adhesion regulating molecule 1	-0.967857
XLOC_185447	--	-3.68978	Novel_lncRNA	106029789	LOC106029789	uncharacterized protein LOC106029789||uncharacterized LOC106029789	-0.959121
XLOC_185447	--	-3.68978	Novel_lncRNA	106034466	WDR75	WD repeat domain 75||WD repeat-containing protein 75	0.986096
XLOC_185447	--	-3.68978	Novel_lncRNA	106039397	ZNF644	zinc finger protein 644 isoform X2||zinc finger protein 644 isoform X1||zinc finger protein 644	0.953376
XLOC_185447	--	-3.68978	Novel_lncRNA	106034194	CNTN5	contactin-5||contactin 5	0.964008
XLOC_185447	--	-3.68978	Novel_lncRNA	106037130	GOT1	aspartate aminotransferase||glutamic-oxaloacetic transaminase 1	-0.97234
XLOC_185447	--	-3.68978	Novel_lncRNA	106036606	PLCB4	phospholipase C||1-phosphatidylinositol 4	0.95327
XLOC_185447	--	-3.68978	Novel_lncRNA	106031974	MECOM	MDS1 and EVI1 complex locus||MDS1 and EVI1 complex locus protein EVI1 isoform X5||MDS1 and EVI1 complex locus protein EVI1 isoform X4||MDS1 and EVI1 complex locus protein EVI1 isoform X6||MDS1 and EVI1 complex locus protein EVI1 isoform X1||MDS1 and EVI1 complex locus protein EVI1 isoform X3||MDS1 and EVI1 complex locus protein EVI1 isoform X2	0.968909
XLOC_185447	--	-3.68978	Novel_lncRNA	106043143	STON1	stonin-1 isoform X1||stonin-1 isoform X2||stonin 1	0.977512
XLOC_185447	--	-3.68978	Novel_lncRNA	106032726	TCERG1	transcription elongation regulator 1 isoform X2||transcription elongation regulator 1||transcription elongation regulator 1 isoform X1	0.955571
XLOC_185447	--	-3.68978	Novel_lncRNA	106032003	SPATA16	spermatogenesis associated 16||spermatogenesis-associated protein 16	-0.986908
XLOC_185447	--	-3.68978	Novel_lncRNA	106036563	CPSF2	cleavage and polyadenylation specific factor 2||cleavage and polyadenylation specificity factor subunit 2	-0.979654
XLOC_185447	--	-3.68978	Novel_lncRNA	106045032	FRRS1L	DOMON domain-containing protein FRRS1L||ferric-chelate reductase 1-like	0.950777
XLOC_185447	--	-3.68978	Novel_lncRNA	106047730	LOC106047730	methyltransferase-like protein 7A	0.979231
XLOC_185447	--	-3.68978	Novel_lncRNA	106034537	VWC2L	von Willebrand factor C domain containing protein 2-like||von Willebrand factor C domain-containing protein 2-like isoform X1||von Willebrand factor C domain-containing protein 2-like isoform X3||von Willebrand factor C domain-containing protein 2-like isoform X2||von Willebrand factor C domain-containing protein 2-like isoform X5||von Willebrand factor C domain-containing protein 2-like isoform …	0.98619
XLOC_185447	--	-3.68978	Novel_lncRNA	106048647	ZNF710	zinc finger protein 710	0.980571
XLOC_185447	--	-3.68978	Novel_lncRNA	106046759	PYCR1	pyrroline-5-carboxylate reductase 1	0.966311
XLOC_185447	--	-3.68978	Novel_lncRNA	106045743	ARHGDIB	Rho GDP dissociation inhibitor (GDI) beta||rho GDP-dissociation inhibitor 2	0.972771
XLOC_185447	--	-3.68978	Novel_lncRNA	106042175	ZC3H3	zinc finger CCCH-type containing 3||zinc finger CCCH domain-containing protein 3	-0.986009
XLOC_185447	--	-3.68978	Novel_lncRNA	106030345	LOC106030345	macrophage mannose receptor 1-like isoform X5||macrophage mannose receptor 1-like isoform X4||macrophage mannose receptor 1-like isoform X3||macrophage mannose receptor 1-like||macrophage mannose receptor 1-like isoform X1||macrophage mannose receptor 1-like isoform X2	0.972312
XLOC_185447	--	-3.68978	Novel_lncRNA	106047451	LOC106047451	mucosa-associated lymphoid tissue lymphoma translocation protein 1-like	0.97721
XLOC_185447	--	-3.68978	Novel_lncRNA	106034521	GULP1	PTB domain-containing engulfment adapter protein 1 isoform X3||GULP||PTB domain-containing engulfment adapter protein 1 isoform X2||PTB domain-containing engulfment adapter protein 1 isoform X1||PTB domain-containing engulfment adapter protein 1 isoform X5||PTB domain-containing engulfment adapter protein 1 isoform X4	-0.981702
XLOC_185447	--	-3.68978	Novel_lncRNA	106041305	TSPAN2	tetraspanin-2 isoform X3||tetraspanin-2 isoform X1||tetraspanin 2||tetraspanin-2 isoform X2	0.963989
XLOC_185447	--	-3.68978	Novel_lncRNA	106046249	MXD1	MAX dimerization protein 1||max dimerization protein 1	-0.974716
XLOC_185447	--	-3.68978	Novel_lncRNA	106044635	TP73	LOW QUALITY PROTEIN: tumor protein p73||tumor protein p73	0.952505
XLOC_185447	--	-3.68978	Novel_lncRNA	106034985	GRPEL1	grpE protein homolog 1||GrpE-like 1	0.993942
XLOC_185447	--	-3.68978	Novel_lncRNA	106041634	SLC9A4	sodium/hydrogen exchanger 4||solute carrier family 9	-0.970905
XLOC_185447	--	-3.68978	Novel_lncRNA	106033197	NLRC5	NLR family||protein NLRC5	0.950206
XLOC_185447	--	-3.68978	Novel_lncRNA	106045022	ZNF830	zinc finger protein 830	0.977846
XLOC_185447	--	-3.68978	Novel_lncRNA	106041122	N4BP2L2	LOW QUALITY PROTEIN: NEDD4-binding protein 2-like 2||NEDD4 binding protein 2-like 2	0.987441
XLOC_185447	--	-3.68978	Novel_lncRNA	106031258	TOP3B	DNA topoisomerase 3-beta-1||topoisomerase (DNA) III beta	0.987913
XLOC_185447	--	-3.68978	Novel_lncRNA	106031529	INTS7	integrator complex subunit 7	0.954642
XLOC_185447	--	-3.68978	Novel_lncRNA	106045746	FAM46C	family with sequence similarity 46||protein FAM46C	0.993186
XLOC_185447	--	-3.68978	Novel_lncRNA	106031426	TMEM132B	transmembrane protein 132B	-0.983943
XLOC_185447	--	-3.68978	Novel_lncRNA	106033069	DMAP1	DNA methyltransferase 1-associated protein 1 isoform X1||DNA methyltransferase 1-associated protein 1 isoform X2||DNA methyltransferase 1 associated protein 1	0.971415
XLOC_185447	--	-3.68978	Novel_lncRNA	106036560	FIGNL1	fidgetin-like protein 1 isoform X3||fidgetin-like protein 1 isoform X2||fidgetin-like protein 1 isoform X1||fidgetin-like 1||fidgetin-like protein 1 isoform X4	-0.957444
XLOC_185447	--	-3.68978	Novel_lncRNA	106029352	RPRD2	regulation of nuclear pre-mRNA domain containing 2||LOW QUALITY PROTEIN: regulation of nuclear pre-mRNA domain-containing protein 2	-0.962525
XLOC_185447	--	-3.68978	Novel_lncRNA	106036835	WDR86	WD repeat domain 86||WD repeat-containing protein 86 isoform X1||WD repeat-containing protein 86 isoform X2	0.978066
XLOC_185447	--	-3.68978	Novel_lncRNA	106039542	PACRG	LOW QUALITY PROTEIN: parkin coregulated gene protein||PARK2 co-regulated	-0.955433
XLOC_185447	--	-3.68978	Novel_lncRNA	106035666	IL31RA	interleukin-31 receptor subunit alpha isoform X1||interleukin-31 receptor subunit alpha isoform X2||interleukin 31 receptor A	0.952101
XLOC_185447	--	-3.68978	Novel_lncRNA	106043349	HOMER2	homer scaffolding protein 2||homer protein homolog 2	-0.970201
XLOC_185447	--	-3.68978	Novel_lncRNA	106029588	LOC106029588	disintegrin and metalloproteinase domain-containing protein 2-like	-0.964365
XLOC_185447	--	-3.68978	Novel_lncRNA	106042408	P2RY2	purinergic receptor P2Y||P2Y purinoceptor 2	0.953122
XLOC_185447	--	-3.68978	Novel_lncRNA	106032389	HECA	headcase protein homolog||headcase homolog (Drosophila)	0.963502
XLOC_185447	--	-3.68978	Novel_lncRNA	106036108	SETD3	SET domain containing 3||histone-lysine N-methyltransferase setd3 isoform X1||histone-lysine N-methyltransferase setd3 isoform X2	-0.969474
XLOC_185447	--	-3.68978	Novel_lncRNA	106031160	ABCB9	ATP-binding cassette||ATP-binding cassette sub-family B member 9	0.977125
XLOC_185447	--	-3.68978	Novel_lncRNA	106048578	PGAP2	post-GPI attachment to proteins 2||post-GPI attachment to proteins factor 2 isoform X2||post-GPI attachment to proteins factor 2 isoform X3||post-GPI attachment to proteins factor 2 isoform X1	-0.954461
XLOC_185447	--	-3.68978	Novel_lncRNA	106036588	UPP1	uridine phosphorylase 1 isoform X2||uridine phosphorylase 1 isoform X1||uridine phosphorylase 1	-0.97477
XLOC_185447	--	-3.68978	Novel_lncRNA	106046304	LOC106046304	chromosome unknown open reading frame||protein C12orf4 homolog isoform X2||protein C12orf4 homolog isoform X3||protein C12orf4 homolog isoform X1	0.978253
XLOC_185447	--	-3.68978	Novel_lncRNA	106047646	STAMBP	STAM binding protein||STAM-binding protein	-0.957167
XLOC_185447	--	-3.68978	Novel_lncRNA	106045315	SLC9B2	mitochondrial sodium/hydrogen exchanger 9B2||solute carrier family 9	-0.95152
XLOC_185447	--	-3.68978	Novel_lncRNA	106042474	RFWD2	ring finger and WD repeat domain 2||E3 ubiquitin-protein ligase RFWD2	0.957336
XLOC_185447	--	-3.68978	Novel_lncRNA	106036630	REL	v-rel avian reticuloendotheliosis viral oncogene homolog||proto-oncogene c-Rel	0.960293
XLOC_185447	--	-3.68978	Novel_lncRNA	106034530	IQCA1	IQ motif containing with AAA domain 1||IQ and AAA domain-containing protein 1 isoform X2||IQ and AAA domain-containing protein 1 isoform X1	-0.958925
XLOC_185447	--	-3.68978	Novel_lncRNA	106040832	LOC106040832	signal-regulatory protein beta-2-like isoform X1||uncharacterized protein LOC106040832 isoform X3||uncharacterized protein LOC106040832 isoform X2||uncharacterized protein LOC106040832 isoform X4||tyrosine-protein phosphatase non-receptor type substrate 1-like isoform X8||tyrosine-protein phosphatase non-receptor type substrate 1-like||tyrosine-protein phosphatase non-receptor type substrate 1-li…	0.97377
XLOC_185447	--	-3.68978	Novel_lncRNA	106044378	EIF4EBP1	eukaryotic translation initiation factor 4E-binding protein 1||eukaryotic translation initiation factor 4E binding protein 1	-0.970047
XLOC_185447	--	-3.68978	Novel_lncRNA	106048982	LOC106048982	heterochromatin-associated protein MENT-like	-0.954153
XLOC_185447	--	-3.68978	Novel_lncRNA	106032273	GUCY1A3	guanylate cyclase soluble subunit alpha-3 isoform X1||guanylate cyclase soluble subunit alpha-3 isoform X2||guanylate cyclase 1	0.957275
XLOC_185447	--	-3.68978	Novel_lncRNA	106029437	LOC106029437	cilia- and flagella-associated protein 45-like	-0.965121
XLOC_185447	--	-3.68978	Novel_lncRNA	106046304	LOC106046304	chromosome unknown open reading frame||protein C12orf4 homolog isoform X2||protein C12orf4 homolog isoform X3||protein C12orf4 homolog isoform X1	0.972525
XLOC_185447	--	-3.68978	Novel_lncRNA	106038838	TMED8	transmembrane emp24 protein transport domain containing 8||protein TMED8 isoform X5||protein TMED8 isoform X2||protein TMED8 isoform X3||protein TMED8 isoform X1||protein TMED8 isoform X4	-0.957468
XLOC_185447	--	-3.68978	Novel_lncRNA	106041099	PKIG	cAMP-dependent protein kinase inhibitor gamma isoform X2||cAMP-dependent protein kinase inhibitor gamma isoform X1||protein kinase (cAMP-dependent	-0.964515
XLOC_185447	--	-3.68978	Novel_lncRNA	106046077	NOA1	nitric oxide associated 1||nitric oxide-associated protein 1	0.976549
XLOC_185447	--	-3.68978	Novel_lncRNA	106043376	USP8	ubiquitin carboxyl-terminal hydrolase 8 isoform X2||ubiquitin carboxyl-terminal hydrolase 8 isoform X1||ubiquitin specific peptidase 8	0.956681
XLOC_185447	--	-3.68978	Novel_lncRNA	106042946	TBX22	T-box 22||T-box transcription factor TBX22	0.956185
XLOC_185447	--	-3.68978	Novel_lncRNA	106046845	VMP1	vacuole membrane protein 1	0.997485
XLOC_185447	--	-3.68978	Novel_lncRNA	106040487	HDAC10	histone deacetylase 10	0.977789
XLOC_185447	--	-3.68978	Novel_lncRNA	106031739	ARHGAP5	Rho GTPase activating protein 5||rho GTPase-activating protein 5 isoform X2||rho GTPase-activating protein 5 isoform X1	0.950101
XLOC_185447	--	-3.68978	Novel_lncRNA	106040592	GRAMD1B	GRAM domain-containing protein 1B isoform X18||GRAM domain-containing protein 1B isoform X11||GRAM domain-containing protein 1B isoform X10||GRAM domain-containing protein 1B isoform X13||GRAM domain-containing protein 1B isoform X12||GRAM domain-containing protein 1B isoform X15||GRAM domain-containing protein 1B isoform X14||GRAM domain-containing protein 1B isoform X17||GRAM domain-containing …	0.979756
XLOC_185447	--	-3.68978	Novel_lncRNA	106041311	PLXNA2	plexin-A2 isoform X1||plexin-A2 isoform X3||plexin-A2 isoform X2||plexin-A2 isoform X5||plexin-A2 isoform X4||plexin-A2 isoform X7||plexin-A2 isoform X6||plexin A2	0.964507
XLOC_185447	--	-3.68978	Novel_lncRNA	106038500	ENPP2	ectonucleotide pyrophosphatase/phosphodiesterase 2||ectonucleotide pyrophosphatase/phosphodiesterase family member 2 isoform X4||ectonucleotide pyrophosphatase/phosphodiesterase family member 2 isoform X5||ectonucleotide pyrophosphatase/phosphodiesterase family member 2 isoform X6||ectonucleotide pyrophosphatase/phosphodiesterase family member 2 isoform X7||ectonucleotide pyrophosphatase/phosphod…	-0.951508
XLOC_185447	--	-3.68978	Novel_lncRNA	106029884	TSN	translin isoform X1||translin isoform X3||translin isoform X2||translin	0.953386
XLOC_185447	--	-3.68978	Novel_lncRNA	106044872	MPHOSPH6	M-phase phosphoprotein 6	0.975634
XLOC_185447	--	-3.68978	Novel_lncRNA	106031278	TSSK2	testis-specific serine kinase 2||testis-specific serine/threonine-protein kinase 2	-0.960221
XLOC_185447	--	-3.68978	Novel_lncRNA	106030709	CPSF3	cleavage and polyadenylation specificity factor subunit 3||cleavage and polyadenylation specific factor 3	0.950904
XLOC_185447	--	-3.68978	Novel_lncRNA	106047265	ENDOG	LOW QUALITY PROTEIN: endonuclease G||endonuclease G	-0.959283
XLOC_185447	--	-3.68978	Novel_lncRNA	106045227	HSPA12A	heat shock 70 kDa protein 12A isoform X3||heat shock 70 kDa protein 12A isoform X2||heat shock 70 kDa protein 12A isoform X1||heat shock 70kDa protein 12A	0.957941
XLOC_185447	--	-3.68978	Novel_lncRNA	106037984	LOC106037984	uncharacterized LOC106037984||uncharacterized protein LOC106037984	0.976534
XLOC_185447	--	-3.68978	Novel_lncRNA	106031677	ARG2	arginase-2||arginase 2	-0.965742
XLOC_185447	--	-3.68978	Novel_lncRNA	106039136	DBR1	lariat debranching enzyme||debranching RNA lariats 1	0.951313
XLOC_185447	--	-3.68978	Novel_lncRNA	106032955	TOE1	LOW QUALITY PROTEIN: target of EGR1 protein 1||target of EGR1	0.969934
XLOC_185447	--	-3.68978	Novel_lncRNA	106041092	2019-09-04	septin 4||septin-4	-0.961186
XLOC_185447	--	-3.68978	Novel_lncRNA	106033412	HMOX2	heme oxygenase 2	-0.984364
XLOC_185447	--	-3.68978	Novel_lncRNA	106048652	WDR76	WD repeat domain 76||WD repeat-containing protein 76	0.965555
XLOC_185447	--	-3.68978	Novel_lncRNA	106045073	XPC	DNA repair protein complementing XP-C cells||xeroderma pigmentosum	0.985435
XLOC_185447	--	-3.68978	Novel_lncRNA	106034260	GINM1	glycoprotein integral membrane protein 1||glycoprotein integral membrane 1	0.980441
XLOC_185447	--	-3.68978	Novel_lncRNA	106048825	LOC106048825	iroquois-class homeodomain protein IRX-4-like||LOW QUALITY PROTEIN: iroquois-class homeodomain protein IRX-4-like	0.979191
XLOC_185447	--	-3.68978	Novel_lncRNA	106048436	CSF1	colony stimulating factor 1 (macrophage)||macrophage colony-stimulating factor 1	0.978456
XLOC_185447	--	-3.68978	Novel_lncRNA	106032959	LOC106032959	leucine-rich repeat-containing protein C10orf11 homolog isoform X8||chromosome unknown open reading frame||leucine-rich repeat-containing protein C10orf11 homolog isoform X9||leucine-rich repeat-containing protein C10orf11 homolog isoform X1||leucine-rich repeat-containing protein C10orf11 homolog isoform X2||leucine-rich repeat-containing protein C10orf11 homolog isoform X3||leucine-rich repeat-…	0.98457
XLOC_185447	--	-3.68978	Novel_lncRNA	106040396	LOC106040396	multidrug resistance-associated protein 1-like isoform X9||multidrug resistance-associated protein 1-like isoform X8||multidrug resistance-associated protein 1-like isoform X5||multidrug resistance-associated protein 1-like isoform X4||multidrug resistance-associated protein 1-like isoform X7||multidrug resistance-associated protein 1-like isoform X6||multidrug resistance-associated protein 1-lik…	0.978328
XLOC_185447	--	-3.68978	Novel_lncRNA	106039473	SLC44A3	choline transporter-like protein 3||solute carrier family 44	0.975746
XLOC_185447	--	-3.68978	Novel_lncRNA	106034103	BCL10	B-cell lymphoma/leukemia 10||B-cell CLL/lymphoma 10	-0.965283
XLOC_185447	--	-3.68978	Novel_lncRNA	106040246	LOC106040246	group IIE secretory phospholipase A2-like	-0.967636
XLOC_185447	--	-3.68978	Novel_lncRNA	106030898	LMO3	LIM domain only protein 3 isoform X1||LIM domain only 3 (rhombotin-like 2)||LIM domain only protein 3 isoform X2	0.9825
XLOC_185447	--	-3.68978	Novel_lncRNA	106036428	PLIN1	perilipin 1||perilipin-1	-0.963957
XLOC_185447	--	-3.68978	Novel_lncRNA	106049799	LOC106049799	uncharacterized protein LOC106049799||uncharacterized LOC106049799	-0.963709
XLOC_185447	--	-3.68978	Novel_lncRNA	106029834	SP3	Sp3 transcription factor||transcription factor Sp3	0.962101
XLOC_185447	--	-3.68978	Novel_lncRNA	106038876	MIPOL1	mirror-image polydactyly gene 1 protein isoform X8||mirror-image polydactyly 1||mirror-image polydactyly gene 1 protein isoform X2||mirror-image polydactyly gene 1 protein isoform X1||mirror-image polydactyly gene 1 protein isoform X7||mirror-image polydactyly gene 1 protein isoform X6||mirror-image polydactyly gene 1 protein isoform X5||mirror-image polydactyly gene 1 protein isoform X4||mirror-…	-0.950766
XLOC_185447	--	-3.68978	Novel_lncRNA	106030790	CLOCK	clock circadian regulator||circadian locomoter output cycles protein kaput isoform X2||circadian locomoter output cycles protein kaput isoform X1	0.950556
XLOC_185447	--	-3.68978	Novel_lncRNA	106036421	PDCD7	programmed cell death 7||programmed cell death protein 7	-0.962996
XLOC_185447	--	-3.68978	Novel_lncRNA	106035873	HCFC2	host cell factor 2 isoform X1||host cell factor C2||host cell factor 2 isoform X2	0.96043
XLOC_185447	--	-3.68978	Novel_lncRNA	106036166	NCBP2	nuclear cap-binding protein subunit 2||nuclear cap binding protein subunit 2	0.970603
XLOC_185447	--	-3.68978	Novel_lncRNA	106038928	TEX36	testis-expressed sequence 36 protein||testis expressed 36	-0.963192
XLOC_185447	--	-3.68978	Novel_lncRNA	106035168	PRIMPOL	DNA-directed primase/polymerase protein isoform X2||DNA-directed primase/polymerase protein isoform X1||primase and polymerase (DNA-directed)	0.966316
XLOC_185447	--	-3.68978	Novel_lncRNA	106030898	LMO3	LIM domain only protein 3 isoform X1||LIM domain only 3 (rhombotin-like 2)||LIM domain only protein 3 isoform X2	0.99494
XLOC_185447	--	-3.68978	Novel_lncRNA	106045502	GOLGA4	golgin subfamily A member 4 isoform X1||golgin subfamily A member 4 isoform X2||golgin A4||golgin subfamily A member 4 isoform X3	0.971173
XLOC_185447	--	-3.68978	Novel_lncRNA	106037710	LOC106037710	H(+)/Cl(-) exchange transporter 5||H(+)/Cl(-) exchange transporter 5 isoform X6||H(+)/Cl(-) exchange transporter 5 isoform X5||H(+)/Cl(-) exchange transporter 5 isoform X4||H(+)/Cl(-) exchange transporter 5 isoform X3||H(+)/Cl(-) exchange transporter 5 isoform X2||H(+)/Cl(-) exchange transporter 5 isoform X1	0.966685
XLOC_185447	--	-3.68978	Novel_lncRNA	106042628	LOC106042628	secretion-regulating guanine nucleotide exchange factor-like	0.98969
XLOC_185447	--	-3.68978	Novel_lncRNA	106038939	LOC106038939	deleted in malignant brain tumors 1 protein-like	-0.981407
XLOC_185447	--	-3.68978	Novel_lncRNA	106044480	FAM189A2	LOW QUALITY PROTEIN: protein FAM189A2||family with sequence similarity 189	0.991512
XLOC_185447	--	-3.68978	Novel_lncRNA	106041991	PCK1	phosphoenolpyruvate carboxykinase||phosphoenolpyruvate carboxykinase 1 (soluble)	0.965146
XLOC_185447	--	-3.68978	Novel_lncRNA	106043469	DHX35	probable ATP-dependent RNA helicase DHX35||DEAH (Asp-Glu-Ala-His) box polypeptide 35	0.961282
XLOC_185447	--	-3.68978	Novel_lncRNA	106048941	METAP1	methionine aminopeptidase 1||methionyl aminopeptidase 1	0.957666
XLOC_185447	--	-3.68978	Novel_lncRNA	106032269	PLRG1	pleiotropic regulator 1	0.953542
XLOC_185447	--	-3.68978	Novel_lncRNA	106040707	LOC106040707	acyl-coenzyme A amino acid N-acyltransferase 2-like	0.951764
XLOC_185447	--	-3.68978	Novel_lncRNA	106033668	MYO5A	unconventional myosin-Va isoform X8||unconventional myosin-Va isoform X9||unconventional myosin-Va isoform X2||unconventional myosin-Va isoform X10||unconventional myosin-Va isoform X1||unconventional myosin-Va isoform X6||unconventional myosin-Va isoform X7||myosin VA (heavy chain 12||unconventional myosin-Va isoform X5||unconventional myosin-Va isoform X4||unconventional myosin-Va isoform X3	0.971574
XLOC_185447	--	-3.68978	Novel_lncRNA	106031156	ARPC3	actin related protein 2/3 complex||actin-related protein 2/3 complex subunit 3	0.976318
XLOC_185447	--	-3.68978	Novel_lncRNA	106036767	CAND2	cullin-associated and neddylation-dissociated 2 (putative)||LOW QUALITY PROTEIN: cullin-associated NEDD8-dissociated protein 2	-0.960407
XLOC_185447	--	-3.68978	Novel_lncRNA	106035017	SPERT	spermatid-associated protein||spermatid associated	-0.955251
XLOC_185447	--	-3.68978	Novel_lncRNA	106048814	RAB4A	ras-related protein Rab-4A||RAB4A	0.981506
XLOC_185447	--	-3.68978	Novel_lncRNA	106039840	VPS11	vacuolar protein sorting 11 homolog (S. cerevisiae)||vacuolar protein sorting-associated protein 11 homolog	0.959081
XLOC_185447	--	-3.68978	Novel_lncRNA	106038925	RNF32	ring finger protein 32||RING finger protein 32 isoform X1||RING finger protein 32 isoform X2	0.970946
XLOC_185447	--	-3.68978	Novel_lncRNA	106039359	CCDC93	coiled-coil domain-containing protein 93||coiled-coil domain containing 93	-0.956063
XLOC_185447	--	-3.68978	Novel_lncRNA	106047786	LRRC52	leucine-rich repeat-containing protein 52||leucine rich repeat containing 52	-0.961034
XLOC_185447	--	-3.68978	Novel_lncRNA	106034953	PPP4R1	serine/threonine-protein phosphatase 4 regulatory subunit 1 isoform X3||serine/threonine-protein phosphatase 4 regulatory subunit 1 isoform X2||serine/threonine-protein phosphatase 4 regulatory subunit 1 isoform X1||serine/threonine-protein phosphatase 4 regulatory subunit 1 isoform X7||serine/threonine-protein phosphatase 4 regulatory subunit 1 isoform X6||serine/threonine-protein phosphatase 4 …	-0.969385
XLOC_185447	--	-3.68978	Novel_lncRNA	106040016	COQ10B	coenzyme Q-binding protein COQ10 homolog B||coenzyme Q10B	-0.95637
XLOC_185447	--	-3.68978	Novel_lncRNA	106042934	POC5	POC5 centriolar protein||centrosomal protein POC5 isoform X1||centrosomal protein POC5 isoform X3||centrosomal protein POC5 isoform X2||centrosomal protein POC5 isoform X5||centrosomal protein POC5 isoform X4	-0.95422
XLOC_185447	--	-3.68978	Novel_lncRNA	106045179	HEBP1	LOW QUALITY PROTEIN: heme-binding protein 1||heme binding protein 1	0.964356
XLOC_185447	--	-3.68978	Novel_lncRNA	106046181	TCF20	transcription factor 20 isoform X2||transcription factor 20 isoform X3||transcription factor 20 isoform X1||transcription factor 20 (AR1)	0.998347
XLOC_185447	--	-3.68978	Novel_lncRNA	106030553	LOC106030553	carbonic anhydrase 13-like isoform X2||carbonic anhydrase 13-like||carbonic anhydrase 13-like isoform X1	0.959792
XLOC_185447	--	-3.68978	Novel_lncRNA	106047580	CEP85L	LOW QUALITY PROTEIN: centrosomal protein of 85 kDa-like||centrosomal protein 85kDa-like	-0.957449
XLOC_185447	--	-3.68978	Novel_lncRNA	106040053	RAB43	ras-related protein Rab-43||RAB43	0.977688
XLOC_185447	--	-3.68978	Novel_lncRNA	106041983	FAM102B	family with sequence similarity 102||protein FAM102B isoform X4||protein FAM102B isoform X3||protein FAM102B isoform X2||protein FAM102B isoform X1	0.975884
XLOC_185447	--	-3.68978	Novel_lncRNA	106034181	CCDC67	deuterosome protein 1 isoform X6||deuterosome protein 1 isoform X1||deuterosome protein 1 isoform X3||deuterosome protein 1 isoform X2||deuterosome protein 1 isoform X5||deuterosome protein 1 isoform X4||coiled-coil domain containing 67	-0.952625
XLOC_185447	--	-3.68978	Novel_lncRNA	106041189	CIITA	class II||LOW QUALITY PROTEIN: MHC class II transactivator	0.956008
XLOC_185447	--	-3.68978	Novel_lncRNA	106045553	LOC106045553	heat shock factor protein 3-like isoform X2||heat shock factor protein 3-like isoform X1||heat shock factor protein 3-like	0.972973
XLOC_185447	--	-3.68978	Novel_lncRNA	106034688	TNRC6C	trinucleotide repeat containing 6C||trinucleotide repeat-containing gene 6C protein	-0.973177
XLOC_185447	--	-3.68978	Novel_lncRNA	106044825	SLC51A	solute carrier family 51||organic solute transporter subunit alpha	-0.984071
XLOC_185447	--	-3.68978	Novel_lncRNA	106040877	IPO7	LOW QUALITY PROTEIN: importin-7||importin 7	0.951306
XLOC_185447	--	-3.68978	Novel_lncRNA	106036276	HPS6	Hermansky-Pudlak syndrome 6||Hermansky-Pudlak syndrome 6 protein	0.963928
XLOC_185447	--	-3.68978	Novel_lncRNA	106046484	SYT1	synaptotagmin I||synaptotagmin-1	0.954955
XLOC_185447	--	-3.68978	Novel_lncRNA	106040361	EXPH5	LOW QUALITY PROTEIN: exophilin-5||exophilin 5	0.95721
XLOC_185447	--	-3.68978	Novel_lncRNA	106031197	ECD	protein SGT1||ecdysoneless homolog (Drosophila)	-0.958401
XLOC_185447	--	-3.68978	Novel_lncRNA	106048343	UBE2Z	ubiquitin-conjugating enzyme E2 Z||ubiquitin-conjugating enzyme E2Z	-0.95924
XLOC_185447	--	-3.68978	Novel_lncRNA	106035277	CPQ	carboxypeptidase Q isoform X2||carboxypeptidase Q isoform X3||carboxypeptidase Q isoform X1||carboxypeptidase Q isoform X6||carboxypeptidase Q isoform X4||carboxypeptidase Q isoform X5||carboxypeptidase Q	0.987979
XLOC_185447	--	-3.68978	Novel_lncRNA	106039251	RNF168	ring finger protein 168||E3 ubiquitin-protein ligase RNF168	0.957555
XLOC_185447	--	-3.68978	Novel_lncRNA	106031350	ANAPC16	anaphase promoting complex subunit 16||anaphase-promoting complex subunit 16	0.993648
XLOC_185447	--	-3.68978	Novel_lncRNA	106040387	RDX	radixin||LOW QUALITY PROTEIN: radixin	0.974583
XLOC_185447	--	-3.68978	Novel_lncRNA	106038476	TATDN1	putative deoxyribonuclease TATDN1 isoform X1||putative deoxyribonuclease TATDN1 isoform X2||putative deoxyribonuclease TATDN1 isoform X3||TatD DNase domain containing 1	0.991306
XLOC_185447	--	-3.68978	Novel_lncRNA	106043783	FBXO39	F-box only protein 39 isoform X1||F-box only protein 39 isoform X2||F-box protein 39||F-box only protein 39 isoform X3	-0.962975
XLOC_185447	--	-3.68978	Novel_lncRNA	106045211	CACUL1	CDK2-associated and cullin domain-containing protein 1||CDK2-associated	0.957752
XLOC_185447	--	-3.68978	Novel_lncRNA	106044604	LOC106044604	golgin subfamily B member 1-like||golgin subfamily B member 1-like isoform X4||golgin subfamily B member 1-like isoform X3||golgin subfamily B member 1-like isoform X2||golgin subfamily B member 1-like isoform X1	0.97457
XLOC_185447	--	-3.68978	Novel_lncRNA	106031979	LRRC34	leucine-rich repeat-containing protein 34 isoform X3||leucine-rich repeat-containing protein 34 isoform X2||leucine-rich repeat-containing protein 34 isoform X1||leucine-rich repeat-containing protein 34 isoform X7||leucine-rich repeat-containing protein 34 isoform X6||leucine-rich repeat-containing protein 34 isoform X5||leucine-rich repeat-containing protein 34 isoform X4||leucine-rich repeat-c…	-0.967009
XLOC_185447	--	-3.68978	Novel_lncRNA	106036129	RIPPLY3	protein ripply3||ripply transcriptional repressor 3	0.954079
XLOC_185447	--	-3.68978	Novel_lncRNA	106038338	ST3GAL6	ST3 beta-galactoside alpha-2||type 2 lactosamine alpha-2	-0.980545
XLOC_185447	--	-3.68978	Novel_lncRNA	106043712	TRAPPC9	trafficking protein particle complex subunit 9 isoform X4||trafficking protein particle complex subunit 9 isoform X5||trafficking protein particle complex subunit 9 isoform X6||trafficking protein particle complex subunit 9 isoform X7||trafficking protein particle complex 9||trafficking protein particle complex subunit 9 isoform X1||trafficking protein particle complex subunit 9 isoform X2||traff…	0.953121
XLOC_185447	--	-3.68978	Novel_lncRNA	106039838	COLCA2	colorectal cancer-associated protein 2||colorectal cancer associated 2	-0.980433
XLOC_185447	--	-3.68978	Novel_lncRNA	106047409	GALNT1	polypeptide N-acetylgalactosaminyltransferase 1	0.986383
XLOC_185447	--	-3.68978	Novel_lncRNA	106034173	TAF1D	TATA box-binding protein-associated factor RNA polymerase I subunit D isoform X2||TATA box-binding protein-associated factor RNA polymerase I subunit D isoform X1||TATA box binding protein (TBP)-associated factor	0.956731
XLOC_185447	--	-3.68978	Novel_lncRNA	106032273	GUCY1A3	guanylate cyclase soluble subunit alpha-3 isoform X1||guanylate cyclase soluble subunit alpha-3 isoform X2||guanylate cyclase 1	0.950424
XLOC_185447	--	-3.68978	Novel_lncRNA	106045578	COMMD1	copper metabolism (Murr1) domain containing 1||COMM domain-containing protein 1	0.978893
XLOC_185447	--	-3.68978	Novel_lncRNA	106034983	METTL4	methyltransferase like 4||methyltransferase-like protein 4	0.966543
XLOC_185447	--	-3.68978	Novel_lncRNA	106049572	SMARCE1	SWI/SNF-related matrix-associated actin-dependent regulator of chromatin subfamily E member 1 isoform X1||SWI/SNF-related matrix-associated actin-dependent regulator of chromatin subfamily E member 1 isoform X2||SWI/SNF related	-0.951342
XLOC_185447	--	-3.68978	Novel_lncRNA	106029620	LOC106029620	acrosin-like	-0.969102
XLOC_185447	--	-3.68978	Novel_lncRNA	106048544	LOC106048544	phospholipid-transporting ATPase ID-like	0.951571
XLOC_185447	--	-3.68978	Novel_lncRNA	106047081	RAD51	DNA repair protein RAD51 homolog 1||RAD51 recombinase	-0.96796
XLOC_185447	--	-3.68978	Novel_lncRNA	106043728	LINGO2	leucine rich repeat and Ig domain containing 2||LOW QUALITY PROTEIN: leucine-rich repeat and immunoglobulin-like domain-containing nogo receptor-interacting protein 2	0.976456
XLOC_185447	--	-3.68978	Novel_lncRNA	106049395	EIF2B5	eukaryotic translation initiation factor 2B||translation initiation factor eIF-2B subunit epsilon	0.963321
XLOC_185447	--	-3.68978	Novel_lncRNA	106048420	ACSBG2	long-chain-fatty-acid--CoA ligase ACSBG2 isoform X6||long-chain-fatty-acid--CoA ligase ACSBG2 isoform X5||long-chain-fatty-acid--CoA ligase ACSBG2 isoform X4||long-chain-fatty-acid--CoA ligase ACSBG2 isoform X3||long-chain-fatty-acid--CoA ligase ACSBG2 isoform X2||long-chain-fatty-acid--CoA ligase ACSBG2 isoform X1||acyl-CoA synthetase bubblegum family member 2	-0.965859
XLOC_185447	--	-3.68978	Novel_lncRNA	106030097	FAM117B	family with sequence similarity 117||protein FAM117B	0.958524
XLOC_185447	--	-3.68978	Novel_lncRNA	106042735	NOC3L	nucleolar complex protein 3 homolog||NOC3-like DNA replication regulator	0.988623
XLOC_185447	--	-3.68978	Novel_lncRNA	106037447	LOC106037447	uncharacterized LOC106037447||uncharacterized protein LOC106037447 isoform X1||uncharacterized protein LOC106037447 isoform X3||uncharacterized protein LOC106037447 isoform X2||uncharacterized protein LOC106037447 isoform X4	-0.977049
XLOC_185447	--	-3.68978	Novel_lncRNA	106043741	GIN1	gypsy retrotransposon integrase-like protein 1||gypsy retrotransposon integrase 1	0.965388
XLOC_185447	--	-3.68978	Novel_lncRNA	106047117	CD40	tumor necrosis factor receptor superfamily member 5||CD40 molecule	0.964577
XLOC_185447	--	-3.68978	Novel_lncRNA	106046707	LOC106046707	CMT1A duplicated region transcript 4 protein homolog	-0.952831
XLOC_185447	--	-3.68978	Novel_lncRNA	106029847	LOC106029847	alpha-aspartyl dipeptidase-like	0.972396
XLOC_185447	--	-3.68978	Novel_lncRNA	106031507	GLTSCR1L	GLTSCR1-like||GLTSCR1-like protein	0.980309
XLOC_185447	--	-3.68978	Novel_lncRNA	106048784	MPP3	MAGUK p55 subfamily member 3 isoform X6||MAGUK p55 subfamily member 3 isoform X4||MAGUK p55 subfamily member 3 isoform X5||MAGUK p55 subfamily member 3 isoform X2||MAGUK p55 subfamily member 3 isoform X3||membrane protein||MAGUK p55 subfamily member 3 isoform X1	0.988898
XLOC_185447	--	-3.68978	Novel_lncRNA	106031169	RILPL1	RILP-like protein 1 isoform X2||Rab interacting lysosomal protein-like 1||RILP-like protein 1 isoform X1	0.951913
XLOC_185447	--	-3.68978	Novel_lncRNA	106048821	PGBD5	piggyBac transposable element-derived protein 5||piggyBac transposable element derived 5	0.994466
XLOC_185447	--	-3.68978	Novel_lncRNA	106043940	CCDC158	LOW QUALITY PROTEIN: coiled-coil domain-containing protein 158||coiled-coil domain containing 158	0.967881
XLOC_185447	--	-3.68978	Novel_lncRNA	106037435	MMGT1	membrane magnesium transporter 1	0.963992
XLOC_185447	--	-3.68978	Novel_lncRNA	106032511	BCLAF1	BCL2-associated transcription factor 1||bcl-2-associated transcription factor 1 isoform X1||bcl-2-associated transcription factor 1 isoform X2||bcl-2-associated transcription factor 1 isoform X3	0.962098
XLOC_185447	--	-3.68978	Novel_lncRNA	106042005	LOC106042005	sucrase-isomaltase	-0.95216
XLOC_185447	--	-3.68978	Novel_lncRNA	106038574	LOC106038574	pre-mRNA 3'-end-processing factor FIP1-like||pre-mRNA 3'-end-processing factor FIP1-like isoform X1||pre-mRNA 3'-end-processing factor FIP1-like isoform X2	0.952122
XLOC_185447	--	-3.68978	Novel_lncRNA	106032346	MFAP3L	microfibrillar-associated protein 3-like isoform X2||microfibrillar-associated protein 3-like||microfibrillar-associated protein 3-like isoform X1	-0.950803
XLOC_185447	--	-3.68978	Novel_lncRNA	106040789	DIDO1	death inducer-obliterator 1||LOW QUALITY PROTEIN: death-inducer obliterator 1	-0.988708
XLOC_185447	--	-3.68978	Novel_lncRNA	106037935	TRIM63	E3 ubiquitin-protein ligase TRIM63||tripartite motif containing 63	-0.980353
XLOC_185447	--	-3.68978	Novel_lncRNA	106040533	ACTR8	actin-related protein 8 isoform X2||actin-related protein 8 isoform X1||ARP8 actin-related protein 8 homolog (yeast)	0.966706
XLOC_185447	--	-3.68978	Novel_lncRNA	106032264	TLR2	toll-like receptor 2||LOW QUALITY PROTEIN: toll-like receptor 2	0.958973
XLOC_185447	--	-3.68978	Novel_lncRNA	106031144	KDM2B	lysine-specific demethylase 2B isoform X8||lysine (K)-specific demethylase 2B||lysine-specific demethylase 2B isoform X5||lysine-specific demethylase 2B isoform X6||lysine-specific demethylase 2B isoform X7||lysine-specific demethylase 2B isoform X1||lysine-specific demethylase 2B isoform X2||lysine-specific demethylase 2B isoform X3||lysine-specific demethylase 2B isoform X4	0.955012
XLOC_185447	--	-3.68978	Novel_lncRNA	106030414	ZNF451	zinc finger protein 451||zinc finger protein 451 isoform X3||zinc finger protein 451 isoform X2||zinc finger protein 451 isoform X1	-0.962272
XLOC_185447	--	-3.68978	Novel_lncRNA	106047631	LOC106047631	dynactin subunit 2-like	-0.995054
XLOC_185447	--	-3.68978	Novel_lncRNA	106045682	TJP3	LOW QUALITY PROTEIN: tight junction protein ZO-3||tight junction protein 3	-0.988036
XLOC_185447	--	-3.68978	Novel_lncRNA	106038436	MCM4	minichromosome maintenance complex component 4||DNA replication licensing factor MCM4	-0.953212
XLOC_185447	--	-3.68978	Novel_lncRNA	106044103	RAPGEF1	rap guanine nucleotide exchange factor 1 isoform X5||rap guanine nucleotide exchange factor 1 isoform X4||Rap guanine nucleotide exchange factor (GEF) 1||rap guanine nucleotide exchange factor 1 isoform X6||rap guanine nucleotide exchange factor 1 isoform X1||rap guanine nucleotide exchange factor 1 isoform X3||rap guanine nucleotide exchange factor 1 isoform X2	0.956985
XLOC_185447	--	-3.68978	Novel_lncRNA	106040418	LOC106040418	atherin-like	-0.950728
XLOC_185447	--	-3.68978	Novel_lncRNA	106037884	HPCA	neuron-specific calcium-binding protein hippocalcin||hippocalcin	-0.970091
XLOC_185447	--	-3.68978	Novel_lncRNA	106045686	RAB11B	RAB11B||ras-related protein Rab-11B isoform X2||ras-related protein Rab-11B isoform X3||ras-related protein Rab-11B isoform X1	0.963967
XLOC_185447	--	-3.68978	Novel_lncRNA	106046634	LOC106046634	carbohydrate sulfotransferase 5-like||carbohydrate sulfotransferase 5-like isoform X1||carbohydrate sulfotransferase 5-like isoform X2	0.965384
XLOC_185447	--	-3.68978	Novel_lncRNA	106049154	LOC106049154	chromosome unknown open reading frame||uncharacterized protein C1orf50 homolog	0.967611
XLOC_185447	--	-3.68978	Novel_lncRNA	106034408	PTTG1	securin||pituitary tumor-transforming 1	-0.968246
XLOC_185447	--	-3.68978	Novel_lncRNA	106040086	LOC106040086	E3 ubiquitin-protein ligase TRIM63-like||E3 ubiquitin-protein ligase TRIM63-like isoform X3||E3 ubiquitin-protein ligase TRIM63-like isoform X2||E3 ubiquitin-protein ligase TRIM63-like isoform X1	-0.995551
XLOC_185447	--	-3.68978	Novel_lncRNA	106030522	FAM149B1	protein FAM149B1 isoform X4||protein FAM149B1 isoform X3||protein FAM149B1 isoform X1||protein FAM149B1 isoform X2||family with sequence similarity 149	-0.954468
XLOC_185447	--	-3.68978	Novel_lncRNA	106049238	PLD5	inactive phospholipase D5 isoform X8||inactive phospholipase D5 isoform X9||inactive phospholipase D5 isoform X2||inactive phospholipase D5 isoform X3||inactive phospholipase D5 isoform X1||inactive phospholipase D5 isoform X6||inactive phospholipase D5 isoform X7||inactive phospholipase D5 isoform X4||inactive phospholipase D5 isoform X5||phospholipase D family||inactive phospholipase D5 isoform…	0.961934
XLOC_185447	--	-3.68978	Novel_lncRNA	106041212	USP7	ubiquitin carboxyl-terminal hydrolase 7 isoform X2||ubiquitin carboxyl-terminal hydrolase 7 isoform X1||ubiquitin specific peptidase 7 (herpes virus-associated)	-0.99171
XLOC_185447	--	-3.68978	Novel_lncRNA	106035088	SLC25A15	solute carrier family 25 (mitochondrial carrier||mitochondrial ornithine transporter 1 isoform X1||mitochondrial ornithine transporter 1 isoform X2	0.970616
XLOC_185447	--	-3.68978	Novel_lncRNA	106036571	LOC106036571	chromosome unknown open reading frame||uncharacterized protein C7orf72 homolog isoform X1||uncharacterized protein C7orf72 homolog isoform X3||uncharacterized protein C7orf72 homolog isoform X2	-0.968366
XLOC_185447	--	-3.68978	Novel_lncRNA	106041736	SAP30	Sin3A-associated protein||histone deacetylase complex subunit SAP30	-0.952708
XLOC_185447	--	-3.68978	Novel_lncRNA	106043000	FAM46D	family with sequence similarity 46||protein FAM46D	-0.960373
XLOC_185447	--	-3.68978	Novel_lncRNA	106030059	LOC106030059	uncharacterized protein C2orf80 homolog isoform X1||uncharacterized protein C2orf80 homolog isoform X3||uncharacterized protein C2orf80 homolog isoform X2||uncharacterized protein C2orf80 homolog isoform X5||uncharacterized protein C2orf80 homolog isoform X4||chromosome unknown open reading frame	-0.953248
XLOC_185447	--	-3.68978	Novel_lncRNA	106040865	PIGT	GPI transamidase component PIG-T||phosphatidylinositol glycan anchor biosynthesis	-0.971315
XLOC_185447	--	-3.68978	Novel_lncRNA	106038857	JDP2	Jun dimerization protein 2||LOW QUALITY PROTEIN: jun dimerization protein 2	0.971827
XLOC_185447	--	-3.68978	Novel_lncRNA	106029580	LOC106029580	centrosomal protein of 152 kDa-like	-0.956878
XLOC_185447	--	-3.68978	Novel_lncRNA	106039795	USP28	ubiquitin carboxyl-terminal hydrolase 28 isoform X4||ubiquitin specific peptidase 28||ubiquitin carboxyl-terminal hydrolase 28 isoform X1||ubiquitin carboxyl-terminal hydrolase 28 isoform X2||ubiquitin carboxyl-terminal hydrolase 28 isoform X3	0.956285
XLOC_185447	--	-3.68978	Novel_lncRNA	106038778	RALGAPA1	LOW QUALITY PROTEIN: ral GTPase-activating protein subunit alpha-1||Ral GTPase activating protein	0.972345
XLOC_185447	--	-3.68978	Novel_lncRNA	106036568	NDUFB1	NADH dehydrogenase (ubiquinone) 1 beta subcomplex||NADH dehydrogenase [ubiquinone] 1 beta subcomplex subunit 1	-0.956665
XLOC_185447	--	-3.68978	Novel_lncRNA	106036079	GPR34	G protein-coupled receptor 34||probable G-protein coupled receptor 34	0.988765
XLOC_185447	--	-3.68978	Novel_lncRNA	106039654	SLC25A40	solute carrier family 25 member 40 isoform X4||solute carrier family 25 member 40 isoform X3||solute carrier family 25||solute carrier family 25 member 40 isoform X1||solute carrier family 25 member 40 isoform X2	-0.951696
XLOC_185447	--	-3.68978	Novel_lncRNA	106036901	AGBL3	ATP/GTP binding protein-like 3||cytosolic carboxypeptidase 3	-0.950213
XLOC_185447	--	-3.68978	Novel_lncRNA	106048784	MPP3	MAGUK p55 subfamily member 3 isoform X6||MAGUK p55 subfamily member 3 isoform X4||MAGUK p55 subfamily member 3 isoform X5||MAGUK p55 subfamily member 3 isoform X2||MAGUK p55 subfamily member 3 isoform X3||membrane protein||MAGUK p55 subfamily member 3 isoform X1	0.962511
XLOC_185447	--	-3.68978	Novel_lncRNA	106037137	NDOR1	NADPH-dependent diflavin oxidoreductase 1||NADPH dependent diflavin oxidoreductase 1	0.951964
XLOC_185447	--	-3.68978	Novel_lncRNA	106043884	CCDC148	coiled-coil domain containing 148||coiled-coil domain-containing protein 148 isoform X3||coiled-coil domain-containing protein 148 isoform X2||coiled-coil domain-containing protein 148 isoform X4||coiled-coil domain-containing protein 148 isoform X1	-0.963686
XLOC_185447	--	-3.68978	Novel_lncRNA	106029382	SARNP	SAP domain-containing ribonucleoprotein||SAP domain containing ribonucleoprotein	-0.956391
XLOC_185447	--	-3.68978	Novel_lncRNA	106041796	PCDH20	protocadherin 20||protocadherin-20	0.991449
XLOC_185447	--	-3.68978	Novel_lncRNA	106049401	DNAI2	dynein||dynein intermediate chain 2	0.989895
XLOC_185447	--	-3.68978	Novel_lncRNA	106042756	DBN1	drebrin 1||drebrin	-0.963618
XLOC_185447	--	-3.68978	Novel_lncRNA	106033609	BLOC1S6	biogenesis of lysosome-related organelles complex 1 subunit 6||biogenesis of lysosomal organelles complex-1	0.977203
XLOC_185447	--	-3.68978	Novel_lncRNA	106041854	ELOVL2	elongation of very long chain fatty acids protein 2 isoform X2||elongation of very long chain fatty acids protein 2 isoform X1||ELOVL fatty acid elongase 2	0.972106
XLOC_185447	--	-3.68978	Novel_lncRNA	106042023	PIK3CG	phosphatidylinositol 4||phosphatidylinositol-4	0.952025
XLOC_185447	--	-3.68978	Novel_lncRNA	106039523	RNASET2	ribonuclease T2	0.966158
XLOC_185447	--	-3.68978	Novel_lncRNA	106037978	STPG1	sperm-tail PG-rich repeat containing 1||O(6)-methylguanine-induced apoptosis 2 isoform X1||O(6)-methylguanine-induced apoptosis 2 isoform X2	-0.95557
XLOC_185447	--	-3.68978	Novel_lncRNA	106037690	FAM199X	protein FAM199X isoform X1||family with sequence similarity 199||protein FAM199X isoform X2	-0.966116
XLOC_185447	--	-3.68978	Novel_lncRNA	106033622	SLTM	LOW QUALITY PROTEIN: SAFB-like transcription modulator||SAFB-like	0.950316
XLOC_185447	--	-3.68978	Novel_lncRNA	106038828	CIPC	CLOCK-interacting pacemaker	0.955995
XLOC_185447	--	-3.68978	Novel_lncRNA	106040567	LOC106040567	uncharacterized LOC106040567||uncharacterized protein LOC106040567	-0.98774
XLOC_185447	--	-3.68978	Novel_lncRNA	106041450	COL26A1	collagen alpha-1(XXVI) chain isoform X4||collagen||collagen alpha-1(XXVI) chain isoform X2||collagen alpha-1(XXVI) chain isoform X3||collagen alpha-1(XXVI) chain isoform X1	-0.984454
XLOC_185447	--	-3.68978	Novel_lncRNA	106039852	CCDC81	coiled-coil domain containing 81||coiled-coil domain-containing protein 81	-0.963629
XLOC_185447	--	-3.68978	Novel_lncRNA	106031323	RTKN2	rhotekin-2 isoform X1||rhotekin-2 isoform X3||rhotekin-2 isoform X2||rhotekin 2||rhotekin-2 isoform X5||rhotekin-2 isoform X4	0.957392
XLOC_185447	--	-3.68978	Novel_lncRNA	106038763	LOC106038763	carboxypeptidase A2-like isoform X4||carboxypeptidase A2-like isoform X5||carboxypeptidase A2-like isoform X2||carboxypeptidase A2-like isoform X3||carboxypeptidase A2-like isoform X1||carboxypeptidase A2-like	-0.963349
XLOC_185447	--	-3.68978	Novel_lncRNA	106046574	SCMH1	polycomb protein SCMH1 isoform X8||polycomb protein SCMH1 isoform X1||polycomb protein SCMH1 isoform X2||polycomb protein SCMH1 isoform X3||polycomb protein SCMH1 isoform X4||polycomb protein SCMH1 isoform X5||polycomb protein SCMH1 isoform X6||polycomb protein SCMH1 isoform X7||sex comb on midleg homolog 1 (Drosophila)	0.97204
XLOC_185447	--	-3.68978	Novel_lncRNA	106045695	LONP1	lon peptidase 1||lon protease homolog	0.952589
XLOC_185447	--	-3.68978	Novel_lncRNA	106046527	GRAMD3	GRAM domain-containing protein 3||GRAM domain containing 3	0.995344
XLOC_185447	--	-3.68978	Novel_lncRNA	106036606	PLCB4	phospholipase C||1-phosphatidylinositol 4	0.954142
XLOC_185447	--	-3.68978	Novel_lncRNA	106039025	NSMAF	neutral sphingomyelinase (N-SMase) activation associated factor||protein FAN	0.969131
XLOC_185447	--	-3.68978	Novel_lncRNA	106040082	CNBP	cellular nucleic acid-binding protein isoform X2||cellular nucleic acid-binding protein isoform X1||CCHC-type zinc finger||cellular nucleic acid-binding protein isoform X3	0.966932
XLOC_185447	--	-3.68978	Novel_lncRNA	106033482	THUMPD1	THUMP domain-containing protein 1||THUMP domain containing 1	0.973987
XLOC_185447	--	-3.68978	Novel_lncRNA	106036918	CEP83	centrosomal protein of 83 kDa isoform X2||centrosomal protein of 83 kDa isoform X1||centrosomal protein 83kDa	0.972718
XLOC_185447	--	-3.68978	Novel_lncRNA	106034095	WDR63	WD repeat-containing protein 63||WD repeat domain 63	-0.961143
XLOC_185447	--	-3.68978	Novel_lncRNA	106038637	SYNPO2	synaptopodin-2||synaptopodin 2	0.954927
XLOC_185447	--	-3.68978	Novel_lncRNA	106030105	SUMO1	small ubiquitin-related modifier 1||small ubiquitin-like modifier 1	0.965471
XLOC_185447	--	-3.68978	Novel_lncRNA	106047173	TTLL9	tubulin tyrosine ligase-like family member 9||probable tubulin polyglutamylase TTLL9 isoform X1||probable tubulin polyglutamylase TTLL9 isoform X3||probable tubulin polyglutamylase TTLL9 isoform X2||probable tubulin polyglutamylase TTLL9 isoform X5||probable tubulin polyglutamylase TTLL9 isoform X4||probable tubulin polyglutamylase TTLL9 isoform X6	0.961745
XLOC_185447	--	-3.68978	Novel_lncRNA	106047767	FAM179B	family with sequence similarity 179||protein FAM179B	-0.989598
XLOC_185447	--	-3.68978	Novel_lncRNA	106032544	TSTD3	thiosulfate sulfurtransferase/rhodanese-like domain-containing protein 3||thiosulfate sulfurtransferase (rhodanese)-like domain containing 3	0.984381
XLOC_185447	--	-3.68978	Novel_lncRNA	106043794	RAP1GAP2	rap1 GTPase-activating protein 2||RAP1 GTPase activating protein 2	0.95596
XLOC_185447	--	-3.68978	Novel_lncRNA	106036332	PDZD2	PDZ domain containing 2||PDZ domain-containing protein 2 isoform X8||PDZ domain-containing protein 2 isoform X1||PDZ domain-containing protein 2 isoform X3||PDZ domain-containing protein 2 isoform X2||PDZ domain-containing protein 2 isoform X5||PDZ domain-containing protein 2 isoform X4||PDZ domain-containing protein 2 isoform X7||PDZ domain-containing protein 2 isoform X6	0.952326
XLOC_185447	--	-3.68978	Novel_lncRNA	106046625	ADAT1	tRNA-specific adenosine deaminase 1 isoform X6||tRNA-specific adenosine deaminase 1 isoform X5||tRNA-specific adenosine deaminase 1 isoform X4||tRNA-specific adenosine deaminase 1 isoform X3||tRNA-specific adenosine deaminase 1 isoform X2||tRNA-specific adenosine deaminase 1 isoform X1||adenosine deaminase	0.982927
XLOC_185447	--	-3.68978	Novel_lncRNA	106032782	LOC106032782	core histone macro-H2A.1 isoform X2||core histone macro-H2A.1 isoform X3||core histone macro-H2A.1||core histone macro-H2A.1 isoform X1||core histone macro-H2A.1 isoform X4	0.990078
XLOC_185447	--	-3.68978	Novel_lncRNA	106034708	HN1	hematological and neurological expressed 1||hematological and neurological expressed 1 protein isoform X2||hematological and neurological expressed 1 protein isoform X1	-0.963622
XLOC_185447	--	-3.68978	Novel_lncRNA	106030319	PIP4K2A	phosphatidylinositol 5-phosphate 4-kinase type-2 alpha isoform X2||phosphatidylinositol-5-phosphate 4-kinase||phosphatidylinositol 5-phosphate 4-kinase type-2 alpha isoform X1	0.974488
XLOC_185447	--	-3.68978	Novel_lncRNA	106037644	RBMX2	RNA binding motif protein||RNA-binding motif protein	0.953973
XLOC_185447	--	-3.68978	Novel_lncRNA	106044252	EZR	ezrin	0.956251
XLOC_185447	--	-3.68978	Novel_lncRNA	106035587	NDUFS4	NADH dehydrogenase (ubiquinone) Fe-S protein 4||NADH dehydrogenase [ubiquinone] iron-sulfur protein 4	-0.953105
XLOC_185447	--	-3.68978	Novel_lncRNA	106034026	FAM183A	family with sequence similarity 183||protein FAM183A	-0.973177
XLOC_185447	--	-3.68978	Novel_lncRNA	106035413	CNR1	cannabinoid receptor 1 isoform X1||cannabinoid receptor 1 (brain)||cannabinoid receptor 1 isoform X2	-0.950998
XLOC_185447	--	-3.68978	Novel_lncRNA	106045951	LOC106045951	band 3 anion transport protein-like	0.990493
XLOC_185447	--	-3.68978	Novel_lncRNA	106031347	RNF10	ring finger protein 10||RING finger protein 10	-0.984468
XLOC_185447	--	-3.68978	Novel_lncRNA	106049238	PLD5	inactive phospholipase D5 isoform X8||inactive phospholipase D5 isoform X9||inactive phospholipase D5 isoform X2||inactive phospholipase D5 isoform X3||inactive phospholipase D5 isoform X1||inactive phospholipase D5 isoform X6||inactive phospholipase D5 isoform X7||inactive phospholipase D5 isoform X4||inactive phospholipase D5 isoform X5||phospholipase D family||inactive phospholipase D5 isoform…	0.995626
XLOC_185447	--	-3.68978	Novel_lncRNA	106045922	MAP3K2	mitogen-activated protein kinase kinase kinase 2 isoform X3||mitogen-activated protein kinase kinase kinase 2 isoform X2||mitogen-activated protein kinase kinase kinase 2 isoform X1||mitogen-activated protein kinase kinase kinase 2	0.958261
XLOC_185447	--	-3.68978	Novel_lncRNA	106036290	OXCT1	3-oxoacid CoA transferase 1||succinyl-CoA:3-ketoacid coenzyme A transferase 1	0.981444
XLOC_185447	--	-3.68978	Novel_lncRNA	106035547	FAM184B	protein FAM184B isoform X1||protein FAM184B isoform X2||family with sequence similarity 184	0.976841
XLOC_185447	--	-3.68978	Novel_lncRNA	106035318	SLC25A32	mitochondrial folate transporter/carrier isoform X2||mitochondrial folate transporter/carrier isoform X1||solute carrier family 25 (mitochondrial folate carrier)	0.951139
XLOC_185447	--	-3.68978	Novel_lncRNA	106030759	GABRA2	gamma-aminobutyric acid receptor subunit alpha-2 isoform X2||gamma-aminobutyric acid receptor subunit alpha-2 isoform X1||gamma-aminobutyric acid (GABA) A receptor	0.966709
XLOC_185447	--	-3.68978	Novel_lncRNA	106030059	LOC106030059	uncharacterized protein C2orf80 homolog isoform X1||uncharacterized protein C2orf80 homolog isoform X3||uncharacterized protein C2orf80 homolog isoform X2||uncharacterized protein C2orf80 homolog isoform X5||uncharacterized protein C2orf80 homolog isoform X4||chromosome unknown open reading frame	-0.984992
XLOC_185447	--	-3.68978	Novel_lncRNA	106031035	MRPS35	28S ribosomal protein S35||mitochondrial ribosomal protein S35	0.980322
XLOC_185447	--	-3.68978	Novel_lncRNA	106043827	PSIP1	PC4 and SFRS1-interacting protein isoform X4||PC4 and SFRS1-interacting protein isoform X5||PC4 and SFRS1-interacting protein isoform X1||PC4 and SFRS1-interacting protein isoform X2||PC4 and SFRS1-interacting protein isoform X3||PC4 and SFRS1 interacting protein 1	0.956651
XLOC_185447	--	-3.68978	Novel_lncRNA	106044776	PDCD1	programmed cell death protein 1||programmed cell death 1	0.963379
XLOC_185447	--	-3.68978	Novel_lncRNA	106041838	BRD9	bromodomain-containing protein 9 isoform X1||bromodomain-containing protein 9 isoform X2||bromodomain-containing protein 9 isoform X3||bromodomain-containing protein 9 isoform X4||bromodomain-containing protein 9 isoform X5||bromodomain-containing protein 9 isoform X6||bromodomain-containing protein 9 isoform X7||bromodomain-containing protein 9 isoform X8||bromodomain-containing protein 9 isofor…	0.96178
XLOC_185447	--	-3.68978	Novel_lncRNA	106049684	LRRC3C	leucine rich repeat containing 3C||LOW QUALITY PROTEIN: leucine-rich repeat-containing protein 3C	0.976615
XLOC_185447	--	-3.68978	Novel_lncRNA	106031690	FSIP1	fibrous sheath-interacting protein 1 isoform X1||fibrous sheath-interacting protein 1 isoform X2||fibrous sheath interacting protein 1	0.994829
XLOC_185447	--	-3.68978	Novel_lncRNA	106031323	RTKN2	rhotekin-2 isoform X1||rhotekin-2 isoform X3||rhotekin-2 isoform X2||rhotekin 2||rhotekin-2 isoform X5||rhotekin-2 isoform X4	0.99839
XLOC_185447	--	-3.68978	Novel_lncRNA	106044427	ATP6V1B2	ATPase||V-type proton ATPase subunit B	-0.973334
XLOC_185447	--	-3.68978	Novel_lncRNA	106031653	PHYHIPL	phytanoyl-CoA hydroxylase-interacting protein-like||phytanoyl-CoA 2-hydroxylase interacting protein-like	0.953917
XLOC_185447	--	-3.68978	Novel_lncRNA	106045605	MAP4K3	mitogen-activated protein kinase kinase kinase kinase 3 isoform X2||mitogen-activated protein kinase kinase kinase kinase 3 isoform X3||mitogen-activated protein kinase kinase kinase kinase 3||mitogen-activated protein kinase kinase kinase kinase 3 isoform X1	0.961031
XLOC_185447	--	-3.68978	Novel_lncRNA	106042350	WDR36	WD repeat-containing protein 36 isoform X2||WD repeat-containing protein 36 isoform X1||WD repeat domain 36	0.981047
XLOC_185447	--	-3.68978	Novel_lncRNA	106039892	CLNS1A	chloride channel||methylosome subunit pICln	-0.979957
XLOC_185447	--	-3.68978	Novel_lncRNA	106040950	PCDH10	protocadherin-10||protocadherin 10	0.974537
XLOC_185447	--	-3.68978	Novel_lncRNA	106044123	SURF4	surfeit locus protein 4||surfeit 4	0.985039
XLOC_185447	--	-3.68978	Novel_lncRNA	106049507	LOC106049507	hexokinase-3-like	-0.980759
XLOC_185447	--	-3.68978	Novel_lncRNA	106044401	VDAC3	voltage-dependent anion-selective channel protein 3 isoform X1||voltage-dependent anion-selective channel protein 3 isoform X2||voltage-dependent anion channel 3	-0.954479
XLOC_185447	--	-3.68978	Novel_lncRNA	106044165	MLLT3	protein AF-9 isoform X1||protein AF-9 isoform X2||protein AF-9 isoform X3||protein AF-9 isoform X4||myeloid/lymphoid or mixed-lineage leukemia	-0.955489
XLOC_185447	--	-3.68978	Novel_lncRNA	106047970	MRPL34	mitochondrial ribosomal protein L34||39S ribosomal protein L34	-0.951153
XLOC_185447	--	-3.68978	Novel_lncRNA	106047520	LOC106047520	Krueppel-like factor 5	-0.960545
XLOC_185447	--	-3.68978	Novel_lncRNA	106044242	LOC106044242	cytochrome c oxidase subunit 5A	-0.952128
XLOC_185447	--	-3.68978	Novel_lncRNA	106030534	OSGIN2	oxidative stress induced growth inhibitor family member 2||LOW QUALITY PROTEIN: oxidative stress-induced growth inhibitor 2	-0.97497
XLOC_185447	--	-3.68978	Novel_lncRNA	106032882	SOX30	SRY (sex determining region Y)-box 30||transcription factor SOX-30	-0.952756
XLOC_185447	--	-3.68978	Novel_lncRNA	106047799	SHISA6	protein shisa-6 homolog||shisa family member 6	-0.971007
XLOC_185447	--	-3.68978	Novel_lncRNA	106049852	TNXB	tenascin XB||LOW QUALITY PROTEIN: tenascin-X	-0.971899
XLOC_185447	--	-3.68978	Novel_lncRNA	106033120	ST3GAL2	ST3 beta-galactoside alpha-2||CMP-N-acetylneuraminate-beta-galactosamide-alpha-2	0.954973
XLOC_185447	--	-3.68978	Novel_lncRNA	106038455	LOC106038455	zinc finger and BTB domain-containing protein 47-like	0.953585
XLOC_185447	--	-3.68978	Novel_lncRNA	106043338	LOC106043338	chromosome unknown open reading frame||uncharacterized protein C15orf26 homolog isoform X1||uncharacterized protein C15orf26 homolog isoform X2	-0.972572
XLOC_185447	--	-3.68978	Novel_lncRNA	106036873	GHRHR	growth hormone releasing hormone receptor||growth hormone-releasing hormone receptor isoform X2||growth hormone-releasing hormone receptor isoform X1	0.977503
XLOC_185447	--	-3.68978	Novel_lncRNA	106047461	POLE	polymerase (DNA directed)||DNA polymerase epsilon catalytic subunit A	0.996565
XLOC_185447	--	-3.68978	Novel_lncRNA	106033498	POLR3E	polymerase (RNA) III (DNA directed) polypeptide E (80kD)||DNA-directed RNA polymerase III subunit RPC5	0.950342
XLOC_185447	--	-3.68978	Novel_lncRNA	106043304	GK	glycerol kinase isoform X2||glycerol kinase isoform X1||glycerol kinase	-0.955375
XLOC_185447	--	-3.68978	Novel_lncRNA	106049291	CCDC58	coiled-coil domain-containing protein 58 isoform X3||coiled-coil domain-containing protein 58 isoform X2||coiled-coil domain-containing protein 58 isoform X1||coiled-coil domain-containing protein 58 isoform X6||coiled-coil domain-containing protein 58 isoform X5||coiled-coil domain-containing protein 58 isoform X4||coiled-coil domain containing 58	0.973639
XLOC_185447	--	-3.68978	Novel_lncRNA	106032482	CSGALNACT2	chondroitin sulfate N-acetylgalactosaminyltransferase 2 isoform X1||chondroitin sulfate N-acetylgalactosaminyltransferase 2 isoform X2||chondroitin sulfate N-acetylgalactosaminyltransferase 2	0.967424
XLOC_185447	--	-3.68978	Novel_lncRNA	106043945	LOC106043945	uncharacterized LOC106043945||uncharacterized protein LOC106043945 isoform X1||uncharacterized protein LOC106043945 isoform X2	0.978281
XLOC_185447	--	-3.68978	Novel_lncRNA	106049069	PRPF3	U4/U6 small nuclear ribonucleoprotein Prp3||pre-mRNA processing factor 3	-0.968934
XLOC_185447	--	-3.68978	Novel_lncRNA	106030038	FAS	Fas cell surface death receptor||tumor necrosis factor receptor superfamily member 6	0.95463
XLOC_185447	--	-3.68978	Novel_lncRNA	106049253	GINS2	GINS complex subunit 2 (Psf2 homolog)||DNA replication complex GINS protein PSF2	0.995512
XLOC_185447	--	-3.68978	Novel_lncRNA	106037480	SLC22A15	solute carrier family 22 member 15||solute carrier family 22	0.963884
XLOC_185447	--	-3.68978	Novel_lncRNA	106046749	LRRC18	leucine rich repeat containing 18||leucine-rich repeat-containing protein 18	-0.959283
XLOC_185447	--	-3.68978	Novel_lncRNA	106029961	ABCB11	ATP-binding cassette||bile salt export pump isoform X1||bile salt export pump isoform X3||bile salt export pump isoform X2||bile salt export pump isoform X5||bile salt export pump isoform X4||bile salt export pump isoform X7||bile salt export pump isoform X6	0.992248
XLOC_185447	--	-3.68978	Novel_lncRNA	106047835	CDCA3	cell division cycle associated 3||cell division cycle-associated protein 3	-0.95614
XLOC_185447	--	-3.68978	Novel_lncRNA	106031620	CNIH3	protein cornichon homolog 3||cornichon family AMPA receptor auxiliary protein 3	0.969008
XLOC_185447	--	-3.68978	Novel_lncRNA	106033152	TDRD12	putative ATP-dependent RNA helicase TDRD12||tudor domain containing 12	0.978519
XLOC_185447	--	-3.68978	Novel_lncRNA	106034062	CTBS	chitobiase||di-N-acetylchitobiase	0.995747
XLOC_185447	--	-3.68978	Novel_lncRNA	106041577	RGS4	regulator of G-protein signaling 4	0.965132
XLOC_185447	--	-3.68978	Novel_lncRNA	106033330	COQ7	5-demethoxyubiquinone hydroxylase||coenzyme Q7 homolog	-0.97032
XLOC_185447	--	-3.68978	Novel_lncRNA	106047823	RBP5	retinol-binding protein 5||retinol binding protein 5	0.99013
XLOC_185447	--	-3.68978	Novel_lncRNA	106048305	LOC106048305	membrane-spanning 4-domains subfamily A member 12-like	0.979067
XLOC_185447	--	-3.68978	Novel_lncRNA	106033371	MPV17L	MPV17 mitochondrial membrane protein-like||mpv17-like protein	-0.969111
XLOC_185447	--	-3.68978	Novel_lncRNA	106037710	LOC106037710	H(+)/Cl(-) exchange transporter 5||H(+)/Cl(-) exchange transporter 5 isoform X6||H(+)/Cl(-) exchange transporter 5 isoform X5||H(+)/Cl(-) exchange transporter 5 isoform X4||H(+)/Cl(-) exchange transporter 5 isoform X3||H(+)/Cl(-) exchange transporter 5 isoform X2||H(+)/Cl(-) exchange transporter 5 isoform X1	0.976879
XLOC_185447	--	-3.68978	Novel_lncRNA	106049717	NUDCD3	nudC domain-containing protein 3||NudC domain containing 3	-0.952669
XLOC_185447	--	-3.68978	Novel_lncRNA	106032848	MRPL22	39S ribosomal protein L22||mitochondrial ribosomal protein L22	0.958035
XLOC_185447	--	-3.68978	Novel_lncRNA	106044755	CSRP2BP	CSRP2 binding protein||LOW QUALITY PROTEIN: cysteine-rich protein 2-binding protein	-0.967947
XLOC_185447	--	-3.68978	Novel_lncRNA	106046294	CCND2	cyclin D2||G1/S-specific cyclin-D2	0.968887
XLOC_185447	--	-3.68978	Novel_lncRNA	106037022	LOC106037022	LOW QUALITY PROTEIN: glycogen synthase kinase-3 beta-like||glycogen synthase kinase-3 beta-like	-0.956527
XLOC_185447	--	-3.68978	Novel_lncRNA	106034359	GABRB2	gamma-aminobutyric acid receptor subunit beta-2 isoform X2||gamma-aminobutyric acid receptor subunit beta-2 isoform X1||gamma-aminobutyric acid (GABA) A receptor	0.989189
XLOC_185447	--	-3.68978	Novel_lncRNA	106031615	TBCC	tubulin folding cofactor C||tubulin-specific chaperone C	0.952079
XLOC_185447	--	-3.68978	Novel_lncRNA	106030022	MTX2	metaxin-2||metaxin 2	0.952831
XLOC_185447	--	-3.68978	Novel_lncRNA	106046496	RPL13	60S ribosomal protein L13||ribosomal protein L13	-0.972863
XLOC_185447	--	-3.68978	Novel_lncRNA	106044262	FUCA2	fucosidase||plasma alpha-L-fucosidase	0.987504
XLOC_185447	--	-3.68978	Novel_lncRNA	106042503	NPL	N-acetylneuraminate lyase isoform X3||N-acetylneuraminate pyruvate lyase (dihydrodipicolinate synthase)||N-acetylneuraminate lyase isoform X1||N-acetylneuraminate lyase isoform X6||N-acetylneuraminate lyase isoform X5||N-acetylneuraminate lyase isoform X4||N-acetylneuraminate lyase isoform X2	0.960756
XLOC_185447	--	-3.68978	Novel_lncRNA	106047457	SEC11A	SEC11 homolog A (S. cerevisiae)||signal peptidase complex catalytic subunit SEC11A	0.99352
XLOC_185447	--	-3.68978	Novel_lncRNA	106031335	PATZ1	POZ (BTB) and AT hook containing zinc finger 1||POZ-	0.96781
XLOC_185447	--	-3.68978	Novel_lncRNA	106042777	PSD2	pleckstrin and Sec7 domain containing 2||PH and SEC7 domain-containing protein 2 isoform X4||PH and SEC7 domain-containing protein 2 isoform X2||PH and SEC7 domain-containing protein 2 isoform X3||PH and SEC7 domain-containing protein 2 isoform X1	0.962758
XLOC_185447	--	-3.68978	Novel_lncRNA	106037313	KATNAL2	katanin p60 ATPase-containing subunit A-like 2 isoform X1||katanin p60 ATPase-containing subunit A-like 2 isoform X2||katanin p60 subunit A-like 2||katanin p60 ATPase-containing subunit A-like 2 isoform X4||katanin p60 ATPase-containing subunit A-like 2 isoform X5||katanin p60 ATPase-containing subunit A-like 2 isoform X3	0.987333
XLOC_185447	--	-3.68978	Novel_lncRNA	106038587	TRPC5	short transient receptor potential channel 5||transient receptor potential cation channel	0.976534
XLOC_185447	--	-3.68978	Novel_lncRNA	106049540	CCNB3	cyclin B3||G2/mitotic-specific cyclin-B3	-0.971881
XLOC_185447	--	-3.68978	Novel_lncRNA	106043875	NR4A2	nuclear receptor subfamily 4 group A member 2||nuclear receptor subfamily 4	0.986897
XLOC_185447	--	-3.68978	Novel_lncRNA	106030309	ENKUR	enkurin	-0.959117
XLOC_185447	--	-3.68978	Novel_lncRNA	106047646	STAMBP	STAM binding protein||STAM-binding protein	0.988803
XLOC_185447	--	-3.68978	Novel_lncRNA	106048420	ACSBG2	long-chain-fatty-acid--CoA ligase ACSBG2 isoform X6||long-chain-fatty-acid--CoA ligase ACSBG2 isoform X5||long-chain-fatty-acid--CoA ligase ACSBG2 isoform X4||long-chain-fatty-acid--CoA ligase ACSBG2 isoform X3||long-chain-fatty-acid--CoA ligase ACSBG2 isoform X2||long-chain-fatty-acid--CoA ligase ACSBG2 isoform X1||acyl-CoA synthetase bubblegum family member 2	0.964653
XLOC_185447	--	-3.68978	Novel_lncRNA	106036615	LAMP5	lysosome-associated membrane glycoprotein 5||lysosomal-associated membrane protein family	-0.966746
XLOC_185447	--	-3.68978	Novel_lncRNA	106048204	CAPN11	calpain 11||calpain-11	0.975304
XLOC_185447	--	-3.68978	Novel_lncRNA	106042031	CPNE8	copine-8||copine VIII	0.95233
XLOC_185447	--	-3.68978	Novel_lncRNA	106044382	RAB11FIP1	rab11 family-interacting protein 1||RAB11 family interacting protein 1 (class I)	0.950968
XLOC_185447	--	-3.68978	Novel_lncRNA	106030690	TRAPPC12	LOW QUALITY PROTEIN: trafficking protein particle complex subunit 12||trafficking protein particle complex 12	0.958357
XLOC_185447	--	-3.68978	Novel_lncRNA	106043673	GLCE	D-glucuronyl C5-epimerase isoform X1||glucuronic acid epimerase||D-glucuronyl C5-epimerase isoform X3||D-glucuronyl C5-epimerase isoform X2	0.980456
XLOC_185447	--	-3.68978	Novel_lncRNA	106034706	SLC16A5	solute carrier family 16 (monocarboxylate transporter)||monocarboxylate transporter 6	-0.957405
XLOC_185447	--	-3.68978	Novel_lncRNA	106041269	BCAS2	pre-mRNA-splicing factor SPF27||breast carcinoma amplified sequence 2	-0.957669
XLOC_185447	--	-3.68978	Novel_lncRNA	106033938	SOX6	SRY (sex determining region Y)-box 6||transcription factor SOX-6 isoform X1||transcription factor SOX-6 isoform X2||transcription factor SOX-6 isoform X3||transcription factor SOX-6 isoform X4||transcription factor SOX-6 isoform X5	0.955867
XLOC_185447	--	-3.68978	Novel_lncRNA	106030967	METTL20	protein N-lysine methyltransferase METTL20||methyltransferase like 20	0.976459
XLOC_185447	--	-3.68978	Novel_lncRNA	106044640	LOC106044640	actin-85C-like	-0.982616
XLOC_185447	--	-3.68978	Novel_lncRNA	106033403	WDR1	WD repeat domain 1||WD repeat-containing protein 1	0.970009
XLOC_185447	--	-3.68978	Novel_lncRNA	106043337	BCL2A1	BCL2-related protein A1||bcl-2-related protein A1	0.961346
XLOC_185447	--	-3.68978	Novel_lncRNA	106033652	DMXL2	dmX-like protein 2 isoform X4||dmX-like protein 2 isoform X3||Dmx-like 2||dmX-like protein 2 isoform X2||dmX-like protein 2 isoform X1	0.950942
XLOC_185447	--	-3.68978	Novel_lncRNA	106048600	LOC106048600	C-C motif chemokine 26-like	0.987181
XLOC_185447	--	-3.68978	Novel_lncRNA	106030596	RDH10	retinol dehydrogenase 10||retinol dehydrogenase 10 (all-trans)	0.955858
XLOC_185447	--	-3.68978	Novel_lncRNA	106045824	PRR11	proline rich 11||proline-rich protein 11 isoform X1||proline-rich protein 11 isoform X2||proline-rich protein 11 isoform X3	0.963445
XLOC_185447	--	-3.68978	Novel_lncRNA	106048604	DLC1	DLC1 Rho GTPase activating protein||rho GTPase-activating protein 7 isoform X1||rho GTPase-activating protein 7 isoform X3||rho GTPase-activating protein 7 isoform X2||rho GTPase-activating protein 7 isoform X4	0.977041
XLOC_185447	--	-3.68978	Novel_lncRNA	106039652	CCNJ	cyclin-J||cyclin J	0.98278
XLOC_185447	--	-3.68978	Novel_lncRNA	106029892	SEMA5B	sema domain||semaphorin-5B isoform X3||semaphorin-5B isoform X2||semaphorin-5B isoform X1||semaphorin-5B isoform X6||semaphorin-5B isoform X5||semaphorin-5B isoform X4	-0.971907
XLOC_185447	--	-3.68978	Novel_lncRNA	106038876	MIPOL1	mirror-image polydactyly gene 1 protein isoform X8||mirror-image polydactyly 1||mirror-image polydactyly gene 1 protein isoform X2||mirror-image polydactyly gene 1 protein isoform X1||mirror-image polydactyly gene 1 protein isoform X7||mirror-image polydactyly gene 1 protein isoform X6||mirror-image polydactyly gene 1 protein isoform X5||mirror-image polydactyly gene 1 protein isoform X4||mirror-…	0.960565
XLOC_185447	--	-3.68978	Novel_lncRNA	106035001	LECT1	leukocyte cell-derived chemotaxin 1 isoform X1||leukocyte cell derived chemotaxin 1||leukocyte cell-derived chemotaxin 1 isoform X2	0.959437
XLOC_185447	--	-3.68978	Novel_lncRNA	106041924	KLHL8	kelch-like protein 8||kelch-like family member 8	0.98491
XLOC_185447	--	-3.68978	Novel_lncRNA	106041863	ENOPH1	enolase-phosphatase E1||enolase-phosphatase 1	-0.957573
XLOC_185447	--	-3.68978	Novel_lncRNA	106038864	NOXRED1	NADP-dependent oxidoreductase domain containing 1||NADP-dependent oxidoreductase domain-containing protein 1 isoform X1||NADP-dependent oxidoreductase domain-containing protein 1 isoform X2	-0.962809
XLOC_185447	--	-3.68978	Novel_lncRNA	106043335	CMTM8	CKLF-like MARVEL transmembrane domain containing 8||CKLF-like MARVEL transmembrane domain-containing protein 8	0.960358
XLOC_185447	--	-3.68978	Novel_lncRNA	106034258	MAEA	macrophage erythroblast attacher isoform X2||macrophage erythroblast attacher||macrophage erythroblast attacher isoform X1	-0.954265
XLOC_185447	--	-3.68978	Novel_lncRNA	106032792	PKD2L2	polycystic kidney disease 2-like 2||polycystic kidney disease 2-like 2 protein	-0.989211
XLOC_185447	--	-3.68978	Novel_lncRNA	106042134	RPL8	60S ribosomal protein L8||ribosomal protein L8	-0.954515
XLOC_185447	--	-3.68978	Novel_lncRNA	106041490	LOC106041490	PHD finger protein 7-like||nascent polypeptide-associated complex subunit alpha||PHD finger protein 7-like isoform X3||uncharacterized protein LOC106041490 isoform X1||uncharacterized protein LOC106041490 isoform X2||PHD finger protein 7-like isoform X4||PHD finger protein 7-like isoform X5	-0.967724
XLOC_185447	--	-3.68978	Novel_lncRNA	106039051	PLAG1	pleiomorphic adenoma gene 1||zinc finger protein PLAG1 isoform X1||zinc finger protein PLAG1 isoform X2	0.988866
XLOC_185447	--	-3.68978	Novel_lncRNA	106036573	ZPBP	zona pellucida-binding protein 1 isoform X3||zona pellucida binding protein||zona pellucida-binding protein 1 isoform X1||zona pellucida-binding protein 1 isoform X2	-0.974562
XLOC_185447	--	-3.68978	Novel_lncRNA	106046842	LOC106046842	chromosome unknown open reading frame||uncharacterized protein C17orf64 homolog	-0.954857
XLOC_185447	--	-3.68978	Novel_lncRNA	106036938	POC1B	POC1 centriolar protein homolog B isoform X1||POC1 centriolar protein B||POC1 centriolar protein homolog B isoform X2	-0.96449
XLOC_185447	--	-3.68978	Novel_lncRNA	106045088	LOC106045088	tubulin polymerization-promoting protein family member 2-like isoform X3||tubulin polymerization-promoting protein family member 2-like||tubulin polymerization-promoting protein family member 2-like isoform X1||tubulin polymerization-promoting protein family member 2-like isoform X2	-0.964797
XLOC_185447	--	-3.68978	Novel_lncRNA	106041841	SYCP2L	synaptonemal complex protein 2-like	0.958542
XLOC_185447	--	-3.68978	Novel_lncRNA	106035676	AFF3	AF4/FMR2 family||AF4/FMR2 family member 3	0.985922
XLOC_185447	--	-3.68978	Novel_lncRNA	106043038	TOPORS	topoisomerase I binding||LOW QUALITY PROTEIN: E3 ubiquitin-protein ligase Topors	-0.968022
XLOC_185447	--	-3.68978	Novel_lncRNA	106034200	LOC106034200	chromosome unknown open reading frame||uncharacterized protein LOC106034200 isoform X1||uncharacterized protein LOC106034200 isoform X3||uncharacterized protein LOC106034200 isoform X2	-0.966333
XLOC_185447	--	-3.68978	Novel_lncRNA	106049955	RHOD	ras homolog family member D||rho-related GTP-binding protein RhoD	-0.966936
XLOC_185447	--	-3.68978	Novel_lncRNA	106033287	LRRC36	leucine-rich repeat-containing protein 36 isoform X1||leucine rich repeat containing 36||leucine-rich repeat-containing protein 36 isoform X2	-0.989575
XLOC_185447	--	-3.68978	Novel_lncRNA	106045720	LOC106045720	glycogen synthase kinase-3 beta-like	-0.95738
XLOC_185447	--	-3.68978	Novel_lncRNA	106040453	PHAX	phosphorylated adapter RNA export protein||phosphorylated adaptor for RNA export	0.980865
XLOC_185447	--	-3.68978	Novel_lncRNA	106035455	MAGI1	membrane associated guanylate kinase||membrane-associated guanylate kinase	-0.95546
XLOC_185447	--	-3.68978	Novel_lncRNA	106049920	LOC106049920	uncharacterized protein LOC106049920||uncharacterized LOC106049920	0.978749
XLOC_185447	--	-3.68978	Novel_lncRNA	106039179	LOC106039179	extensin-like	-0.953812
XLOC_185447	--	-3.68978	Novel_lncRNA	106035271	UBR5	E3 ubiquitin-protein ligase UBR5 isoform X2||E3 ubiquitin-protein ligase UBR5 isoform X1||ubiquitin protein ligase E3 component n-recognin 5	0.991262
XLOC_185447	--	-3.68978	Novel_lncRNA	106035878	RPS19BP1	ribosomal protein S19 binding protein 1||active regulator of SIRT1	0.964377
XLOC_185447	--	-3.68978	Novel_lncRNA	106034258	MAEA	macrophage erythroblast attacher isoform X2||macrophage erythroblast attacher||macrophage erythroblast attacher isoform X1	-0.974461
XLOC_185447	--	-3.68978	Novel_lncRNA	106049020	PAN2	PAN2 poly(A) specific ribonuclease subunit||PAB-dependent poly(A)-specific ribonuclease subunit PAN2	-0.964217
XLOC_185447	--	-3.68978	Novel_lncRNA	106033110	CCDC113	coiled-coil domain-containing protein 113||coiled-coil domain containing 113	-0.966555
XLOC_185447	--	-3.68978	Novel_lncRNA	106031528	NEK2	serine/threonine-protein kinase Nek2||NIMA-related kinase 2	-0.961302
XLOC_185447	--	-3.68978	Novel_lncRNA	106046152	CEPT1	choline/ethanolaminephosphotransferase 1 isoform X2||choline/ethanolaminephosphotransferase 1 isoform X1||choline/ethanolamine phosphotransferase 1	0.951927
XLOC_185447	--	-3.68978	Novel_lncRNA	106039263	PPP1R7	protein phosphatase 1 regulatory subunit 7 isoform X2||protein phosphatase 1 regulatory subunit 7 isoform X1||protein phosphatase 1	-0.969184
XLOC_185447	--	-3.68978	Novel_lncRNA	106042076	TFEC	transcription factor EC isoform X4||transcription factor EC||transcription factor EC isoform X1||transcription factor EC isoform X2||transcription factor EC isoform X3	0.961033
XLOC_185447	--	-3.68978	Novel_lncRNA	106038892	ESYT2	extended synaptotagmin-2||extended synaptotagmin-like protein 2	0.967829
XLOC_185447	--	-3.68978	Novel_lncRNA	106037078	ASTN2	astrotactin 2||LOW QUALITY PROTEIN: astrotactin-2	0.970396
XLOC_185447	--	-3.68978	Novel_lncRNA	106032093	OGDHL	2-oxoglutarate dehydrogenase-like||oxoglutarate dehydrogenase-like	-0.952431
XLOC_185447	--	-3.68978	Novel_lncRNA	106045569	LOC106045569	probable G-protein coupled receptor 83||probable G-protein coupled receptor 83 isoform X1||probable G-protein coupled receptor 83 isoform X2	0.951219
XLOC_185447	--	-3.68978	Novel_lncRNA	106039798	RNF214	RING finger protein 214||ring finger protein 214	0.960248
XLOC_185447	--	-3.68978	Novel_lncRNA	106034708	HN1	hematological and neurological expressed 1||hematological and neurological expressed 1 protein isoform X2||hematological and neurological expressed 1 protein isoform X1	-0.965225
XLOC_185447	--	-3.68978	Novel_lncRNA	106038056	MEAF6	chromatin modification-related protein MEAF6||MYST/Esa1-associated factor 6	0.95449
XLOC_185447	--	-3.68978	Novel_lncRNA	106049325	GPN1	GPN-loop GTPase 1 isoform X4||GPN-loop GTPase 1||GPN-loop GTPase 1 isoform X1||GPN-loop GTPase 1 isoform X2||GPN-loop GTPase 1 isoform X3	0.968613
XLOC_185447	--	-3.68978	Novel_lncRNA	106038293	FBLN1	fibulin-1 isoform X2||fibulin 1||fibulin-1 isoform X3||fibulin-1 isoform X1	-0.952088
XLOC_185447	--	-3.68978	Novel_lncRNA	106047089	LOC106047089	uncharacterized protein LOC106047089||uncharacterized LOC106047089	0.962126
XLOC_185447	--	-3.68978	Novel_lncRNA	106045415	LOC106045415	LOW QUALITY PROTEIN: chromodomain-helicase-DNA-binding protein 6-like||chromodomain-helicase-DNA-binding protein 6-like	0.951054
XLOC_185447	--	-3.68978	Novel_lncRNA	106045892	LOC106045892	LOW QUALITY PROTEIN: triggering receptor expressed on myeloid cells 2-like||triggering receptor expressed on myeloid cells 2-like	0.988462
XLOC_044964	--	-2.26145	Novel_lncRNA	106038325	TIPRL	TIP41-like protein||TOR signaling pathway regulator	0.952295
XLOC_044964	--	-2.26145	Novel_lncRNA	106043350	GATM	glycine amidinotransferase (L-arginine:glycine amidinotransferase)||glycine amidinotransferase	-0.982116
XLOC_044964	--	-2.26145	Novel_lncRNA	106046215	MCM10	protein MCM10 homolog isoform X2||protein MCM10 homolog isoform X1||minichromosome maintenance complex component 10	0.981911
XLOC_044964	--	-2.26145	Novel_lncRNA	106035590	SKIV2L2	superkiller viralicidic activity 2-like 2||superkiller viralicidic activity 2-like 2 (S. cerevisiae)	0.980442
XLOC_044964	--	-2.26145	Novel_lncRNA	106033329	PSMG3	proteasome (prosome||proteasome assembly chaperone 3	0.966674
XLOC_044964	--	-2.26145	Novel_lncRNA	106044359	EEPD1	LOW QUALITY PROTEIN: endonuclease/exonuclease/phosphatase family domain-containing protein 1||endonuclease/exonuclease/phosphatase family domain containing 1	0.981553
XLOC_044964	--	-2.26145	Novel_lncRNA	106042427	SPATA5	spermatogenesis-associated protein 5 isoform X1||spermatogenesis-associated protein 5 isoform X2||spermatogenesis-associated protein 5 isoform X3||spermatogenesis-associated protein 5 isoform X4||spermatogenesis-associated protein 5 isoform X5||spermatogenesis-associated protein 5 isoform X6||spermatogenesis associated 5	0.970211
XLOC_044964	--	-2.26145	Novel_lncRNA	106048267	MRPL33	39S ribosomal protein L33||mitochondrial ribosomal protein L33	-0.966881
XLOC_044964	--	-2.26145	Novel_lncRNA	106030946	CCDC77	coiled-coil domain containing 77||coiled-coil domain-containing protein 77 isoform X1||coiled-coil domain-containing protein 77 isoform X2	-0.969212
XLOC_044964	--	-2.26145	Novel_lncRNA	106045362	LOC106045362	uncharacterized protein LOC106045362||uncharacterized LOC106045362	-0.96182
XLOC_044964	--	-2.26145	Novel_lncRNA	106036137	HSF2BP	heat shock factor 2-binding protein isoform X8||heat shock factor 2-binding protein isoform X7||heat shock factor 2-binding protein isoform X6||heat shock factor 2-binding protein isoform X5||heat shock factor 2-binding protein isoform X4||heat shock factor 2-binding protein isoform X3||heat shock factor 2-binding protein isoform X2||heat shock factor 2-binding protein isoform X1||heat shock tran…	-0.981777
XLOC_044964	--	-2.26145	Novel_lncRNA	106035211	ASAH1	N-acylsphingosine amidohydrolase (acid ceramidase) 1||acid ceramidase	-0.953347
XLOC_044964	--	-2.26145	Novel_lncRNA	106031217	GALNT9	polypeptide N-acetylgalactosaminyltransferase 9 isoform X4||polypeptide N-acetylgalactosaminyltransferase 9 isoform X5||polypeptide N-acetylgalactosaminyltransferase 9 isoform X2||polypeptide N-acetylgalactosaminyltransferase 9 isoform X3||polypeptide N-acetylgalactosaminyltransferase 9 isoform X1||polypeptide N-acetylgalactosaminyltransferase 9	-0.963923
XLOC_044964	--	-2.26145	Novel_lncRNA	106044267	ZC2HC1B	zinc finger||zinc finger C2HC domain-containing protein 1B isoform X2||zinc finger C2HC domain-containing protein 1B isoform X1	-0.970909
XLOC_044964	--	-2.26145	Novel_lncRNA	106032926	MYSM1	LOW QUALITY PROTEIN: histone H2A deubiquitinase MYSM1||Myb-like	0.982832
XLOC_044964	--	-2.26145	Novel_lncRNA	106032726	TCERG1	transcription elongation regulator 1 isoform X2||transcription elongation regulator 1||transcription elongation regulator 1 isoform X1	0.951974
XLOC_044964	--	-2.26145	Novel_lncRNA	106032098	DHRS7B	dehydrogenase/reductase SDR family member 7B isoform X1||dehydrogenase/reductase (SDR family) member 7B||dehydrogenase/reductase SDR family member 7B isoform X2	0.964933
XLOC_044964	--	-2.26145	Novel_lncRNA	106042880	GLI3	LOW QUALITY PROTEIN: transcriptional activator GLI3||GLI family zinc finger 3	0.978555
XLOC_044964	--	-2.26145	Novel_lncRNA	106044530	CPED1	cadherin-like and PC-esterase domain containing 1||cadherin-like and PC-esterase domain-containing protein 1 isoform X1||cadherin-like and PC-esterase domain-containing protein 1 isoform X2	0.960461
XLOC_044964	--	-2.26145	Novel_lncRNA	106029889	HSPBAP1	HSPB (heat shock 27kDa) associated protein 1||HSPB1-associated protein 1	0.988876
XLOC_044964	--	-2.26145	Novel_lncRNA	106046674	MGAT4D	MGAT4 family||alpha-1	-0.980329
XLOC_044964	--	-2.26145	Novel_lncRNA	106037277	TRMT5	tRNA (guanine(37)-N1)-methyltransferase isoform X1||tRNA methyltransferase 5||tRNA (guanine(37)-N1)-methyltransferase isoform X2	0.99182
XLOC_044964	--	-2.26145	Novel_lncRNA	106040710	RAB14	ras-related protein Rab-14 isoform X2||ras-related protein Rab-14 isoform X1||RAB14	0.992822
XLOC_044964	--	-2.26145	Novel_lncRNA	106031424	NCOR2	nuclear receptor corepressor 2||LOW QUALITY PROTEIN: nuclear receptor corepressor 2	0.96822
XLOC_044964	--	-2.26145	Novel_lncRNA	106043482	DGKZ	LOW QUALITY PROTEIN: diacylglycerol kinase zeta||diacylglycerol kinase	0.961777
XLOC_044964	--	-2.26145	Novel_lncRNA	106038339	NFATC1	nuclear factor of activated T-cells	0.972326
XLOC_044964	--	-2.26145	Novel_lncRNA	106042713	RAD17	RAD17 checkpoint clamp loader component||cell cycle checkpoint protein RAD17	0.993655
XLOC_044964	--	-2.26145	Novel_lncRNA	106046963	MDM2	E3 ubiquitin-protein ligase Mdm2 isoform X3||E3 ubiquitin-protein ligase Mdm2 isoform X2||E3 ubiquitin-protein ligase Mdm2 isoform X1||MDM2 proto-oncogene	0.98823
XLOC_044964	--	-2.26145	Novel_lncRNA	106029674	LOC106029674	toll-like receptor 2 type-2	0.96329
XLOC_044964	--	-2.26145	Novel_lncRNA	106038908	UBE3C	ubiquitin protein ligase E3C||ubiquitin-protein ligase E3C	0.995774
XLOC_044964	--	-2.26145	Novel_lncRNA	106030291	RARB	retinoic acid receptor||retinoic acid receptor beta isoform X1||retinoic acid receptor beta isoform X3||retinoic acid receptor beta isoform X2	-0.962817
XLOC_044964	--	-2.26145	Novel_lncRNA	106043652	MEGF11	multiple epidermal growth factor-like domains protein 11 isoform X8||multiple epidermal growth factor-like domains protein 11 isoform X5||multiple EGF-like-domains 11||multiple epidermal growth factor-like domains protein 11 isoform X7||multiple epidermal growth factor-like domains protein 11 isoform X6||multiple epidermal growth factor-like domains protein 11 isoform X1||multiple epidermal growt…	0.957952
XLOC_044964	--	-2.26145	Novel_lncRNA	106042955	LOC106042955	non-histone chromosomal protein HMG-14A-like	0.989211
XLOC_044964	--	-2.26145	Novel_lncRNA	106031553	DISP1	dispatched homolog 1 (Drosophila)||protein dispatched homolog 1	-0.95574
XLOC_044964	--	-2.26145	Novel_lncRNA	106040388	SPATA13	spermatogenesis-associated protein 13 isoform X2||spermatogenesis-associated protein 13 isoform X3||spermatogenesis-associated protein 13 isoform X1||spermatogenesis-associated protein 13 isoform X6||spermatogenesis-associated protein 13 isoform X7||spermatogenesis-associated protein 13 isoform X4||spermatogenesis-associated protein 13 isoform X5||spermatogenesis associated 13	0.953029
XLOC_044964	--	-2.26145	Novel_lncRNA	106049834	POGZ	pogo transposable element with ZNF domain||pogo transposable element with ZNF domain isoform X1||pogo transposable element with ZNF domain isoform X2||pogo transposable element with ZNF domain isoform X3	-0.971602
XLOC_044964	--	-2.26145	Novel_lncRNA	106046625	ADAT1	tRNA-specific adenosine deaminase 1 isoform X6||tRNA-specific adenosine deaminase 1 isoform X5||tRNA-specific adenosine deaminase 1 isoform X4||tRNA-specific adenosine deaminase 1 isoform X3||tRNA-specific adenosine deaminase 1 isoform X2||tRNA-specific adenosine deaminase 1 isoform X1||adenosine deaminase	0.995094
XLOC_044964	--	-2.26145	Novel_lncRNA	106034063	DNASE2B	deoxyribonuclease-2-beta isoform X2||deoxyribonuclease-2-beta isoform X1||deoxyribonuclease II beta	0.977294
XLOC_044964	--	-2.26145	Novel_lncRNA	106042393	FCHSD2	LOW QUALITY PROTEIN: F-BAR and double SH3 domains protein 2||FCH and double SH3 domains 2	0.953091
XLOC_044964	--	-2.26145	Novel_lncRNA	106043554	MLF1	myeloid leukemia factor 1||myeloid leukemia factor 1 isoform X1||myeloid leukemia factor 1 isoform X2	-0.983538
XLOC_044964	--	-2.26145	Novel_lncRNA	106033094	MMACHC	methylmalonic aciduria (cobalamin deficiency) cblC type||methylmalonic aciduria and homocystinuria type C protein	0.966945
XLOC_044964	--	-2.26145	Novel_lncRNA	106033470	LOC106033470	putative RNA exonuclease NEF-sp||putative RNA exonuclease NEF-sp isoform X2||putative RNA exonuclease NEF-sp isoform X1	-0.983436
XLOC_044964	--	-2.26145	Novel_lncRNA	106031803	DOCK9	dedicator of cytokinesis protein 9 isoform X9||dedicator of cytokinesis protein 9 isoform X8||dedicator of cytokinesis 9||dedicator of cytokinesis protein 9 isoform X1||dedicator of cytokinesis protein 9 isoform X3||dedicator of cytokinesis protein 9 isoform X2||dedicator of cytokinesis protein 9 isoform X5||dedicator of cytokinesis protein 9 isoform X4||dedicator of cytokinesis protein 9 isoform…	0.979671
XLOC_044964	--	-2.26145	Novel_lncRNA	106048895	LOC106048895	LOW QUALITY PROTEIN: fer-1-like protein 5||fer-1-like protein 5	-0.977916
XLOC_044964	--	-2.26145	Novel_lncRNA	106035643	ADAMTS6	A disintegrin and metalloproteinase with thrombospondin motifs 6 isoform X1||A disintegrin and metalloproteinase with thrombospondin motifs 6 isoform X2||A disintegrin and metalloproteinase with thrombospondin motifs 6 isoform X3||A disintegrin and metalloproteinase with thrombospondin motifs 6 isoform X4||A disintegrin and metalloproteinase with thrombospondin motifs 6 isoform X5||ADAM metallope…	-0.964732
XLOC_044964	--	-2.26145	Novel_lncRNA	106038472	ZHX2	zinc fingers and homeoboxes 2||LOW QUALITY PROTEIN: zinc fingers and homeoboxes protein 2	0.987219
XLOC_044964	--	-2.26145	Novel_lncRNA	106039497	MRPL18	39S ribosomal protein L18||mitochondrial ribosomal protein L18	-0.951043
XLOC_044964	--	-2.26145	Novel_lncRNA	106044354	TBC1D7	TBC1 domain family||TBC1 domain family member 7 isoform X1||TBC1 domain family member 7 isoform X2||TBC1 domain family member 7 isoform X3||TBC1 domain family member 7 isoform X4	0.974347
XLOC_044964	--	-2.26145	Novel_lncRNA	106044014	FERMT2	fermitin family member 2||LOW QUALITY PROTEIN: fermitin family homolog 2	0.973752
XLOC_044964	--	-2.26145	Novel_lncRNA	106041190	TVP23A	trans-golgi network vesicle protein 23 homolog A (S. cerevisiae)||Golgi apparatus membrane protein TVP23 homolog A	0.965382
XLOC_044964	--	-2.26145	Novel_lncRNA	106042402	SIPA1L1	signal-induced proliferation-associated 1-like protein 1 isoform X2||signal-induced proliferation-associated 1-like protein 1 isoform X1||signal-induced proliferation-associated 1-like protein 1 isoform X3||signal-induced proliferation-associated 1 like 1	0.963281
XLOC_044964	--	-2.26145	Novel_lncRNA	106031252	UFD1L	ubiquitin fusion degradation protein 1 homolog isoform X1||ubiquitin fusion degradation protein 1 homolog isoform X2||ubiquitin fusion degradation 1 like (yeast)	-0.954788
XLOC_044964	--	-2.26145	Novel_lncRNA	106037008	NCAM2	neural cell adhesion molecule 2 isoform X3||neural cell adhesion molecule 2 isoform X2||neural cell adhesion molecule 2 isoform X1||neural cell adhesion molecule 2||neural cell adhesion molecule 2 isoform X4	-0.966859
XLOC_044964	--	-2.26145	Novel_lncRNA	106044058	WDHD1	LOW QUALITY PROTEIN: WD repeat and HMG-box DNA-binding protein 1||WD repeat and HMG-box DNA binding protein 1	0.963389
XLOC_044964	--	-2.26145	Novel_lncRNA	106045352	DCT	L-dopachrome tautomerase||dopachrome tautomerase	-0.96605
XLOC_044964	--	-2.26145	Novel_lncRNA	106043348	BTBD1	BTB (POZ) domain containing 1||BTB/POZ domain-containing protein 1	0.954646
XLOC_044964	--	-2.26145	Novel_lncRNA	106037717	FUNDC2	FUN14 domain containing 2||FUN14 domain-containing protein 2	-0.954719
XLOC_044964	--	-2.26145	Novel_lncRNA	106032952	RAD54L	DNA repair and recombination protein RAD54-like||RAD54-like (S. cerevisiae)	0.954924
XLOC_044964	--	-2.26145	Novel_lncRNA	106032167	LOC106032167	chromosome unknown open reading frame||LOW QUALITY PROTEIN: UPF0728 protein C10orf53 homolog	-0.976548
XLOC_044964	--	-2.26145	Novel_lncRNA	106032942	RNF11	RING finger protein 11||ring finger protein 11	0.974451
XLOC_044964	--	-2.26145	Novel_lncRNA	106036089	PKNOX1	homeobox protein PKNOX1 isoform X2||homeobox protein PKNOX1 isoform X3||PBX/knotted 1 homeobox 1||homeobox protein PKNOX1 isoform X4||homeobox protein PKNOX1 isoform X1	0.986474
XLOC_044964	--	-2.26145	Novel_lncRNA	106034356	GABRA6	gamma-aminobutyric acid receptor subunit alpha-6 isoform X10||gamma-aminobutyric acid receptor subunit alpha-6 isoform X11||gamma-aminobutyric acid receptor subunit alpha-6 isoform X1||gamma-aminobutyric acid receptor subunit alpha-6 isoform X6||gamma-aminobutyric acid receptor subunit alpha-6 isoform X7||gamma-aminobutyric acid receptor subunit alpha-6 isoform X4||gamma-aminobutyric acid recepto…	0.981821
XLOC_044964	--	-2.26145	Novel_lncRNA	106044124	CCDC180	coiled-coil domain-containing protein 180 isoform X2||coiled-coil domain-containing protein 180 isoform X1||coiled-coil domain containing 180	-0.970483
XLOC_044964	--	-2.26145	Novel_lncRNA	106031166	LOC106031166	chromosome unknown open reading frame||probable peptide chain release factor C12orf65 homolog	-0.988724
XLOC_044964	--	-2.26145	Novel_lncRNA	106041992	ZNF281	zinc finger protein 281	0.956839
XLOC_044964	--	-2.26145	Novel_lncRNA	106035849	MTERF2	mitochondrial transcription termination factor 2||transcription termination factor 2	-0.96925
XLOC_044964	--	-2.26145	Novel_lncRNA	106041090	LOC106041090	caspase-1-like	-0.991547
XLOC_044964	--	-2.26145	Novel_lncRNA	106031803	DOCK9	dedicator of cytokinesis protein 9 isoform X9||dedicator of cytokinesis protein 9 isoform X8||dedicator of cytokinesis 9||dedicator of cytokinesis protein 9 isoform X1||dedicator of cytokinesis protein 9 isoform X3||dedicator of cytokinesis protein 9 isoform X2||dedicator of cytokinesis protein 9 isoform X5||dedicator of cytokinesis protein 9 isoform X4||dedicator of cytokinesis protein 9 isoform…	0.965199
XLOC_044964	--	-2.26145	Novel_lncRNA	106033948	BBOX1	gamma-butyrobetaine dioxygenase||butyrobetaine (gamma)	-0.989807
XLOC_044964	--	-2.26145	Novel_lncRNA	106042429	LOC106042429	caltractin	-0.953333
XLOC_044964	--	-2.26145	Novel_lncRNA	106038453	SNTB1	syntrophin||beta-1-syntrophin	0.967973
XLOC_044964	--	-2.26145	Novel_lncRNA	106036079	GPR34	G protein-coupled receptor 34||probable G-protein coupled receptor 34	0.958644
XLOC_044964	--	-2.26145	Novel_lncRNA	106038578	CUL4B	cullin-4B||cullin 4B	0.958774
XLOC_044964	--	-2.26145	Novel_lncRNA	106038195	LOC106038195	zinc finger protein 43-like	0.983612
XLOC_044964	--	-2.26145	Novel_lncRNA	106034373	CSNK1A1	casein kinase I isoform alpha isoform X3||casein kinase I isoform alpha isoform X2||casein kinase 1||casein kinase I isoform alpha isoform X1||casein kinase I isoform alpha isoform X4	0.961682
XLOC_044964	--	-2.26145	Novel_lncRNA	106038839	GSTZ1	glutathione S-transferase zeta 1||maleylacetoacetate isomerase isoform X1||maleylacetoacetate isomerase isoform X2	0.996413
XLOC_044964	--	-2.26145	Novel_lncRNA	106038916	PAXIP1	PAX-interacting protein 1||PAX interacting (with transcription-activation domain) protein 1	0.961715
XLOC_044964	--	-2.26145	Novel_lncRNA	106036984	LOC106036984	uncharacterized LOC106036984||LOW QUALITY PROTEIN: uncharacterized protein LOC106036984	-0.953461
XLOC_044964	--	-2.26145	Novel_lncRNA	106032851	SGCD	delta-sarcoglycan isoform X8||delta-sarcoglycan isoform X9||sarcoglycan||delta-sarcoglycan isoform X1||delta-sarcoglycan isoform X2||delta-sarcoglycan isoform X3||delta-sarcoglycan isoform X4||delta-sarcoglycan isoform X5||delta-sarcoglycan isoform X6||delta-sarcoglycan isoform X7	-0.955718
XLOC_044964	--	-2.26145	Novel_lncRNA	106039786	IDE	insulin-degrading enzyme	-0.954779
XLOC_044964	--	-2.26145	Novel_lncRNA	106039854	KCTD14	BTB/POZ domain-containing protein KCTD14 isoform X5||BTB/POZ domain-containing protein KCTD14 isoform X4||BTB/POZ domain-containing protein KCTD14 isoform X1||BTB/POZ domain-containing protein KCTD14 isoform X3||BTB/POZ domain-containing protein KCTD14 isoform X2||potassium channel tetramerization domain containing 14	-0.956449
XLOC_044964	--	-2.26145	Novel_lncRNA	106030206	TRA2A	transformer-2 protein homolog alpha||transformer 2 alpha homolog (Drosophila)	0.974402
XLOC_044964	--	-2.26145	Novel_lncRNA	106038254	C2CD5	C2 domain-containing protein 5||C2 calcium-dependent domain containing 5	0.985978
XLOC_044964	--	-2.26145	Novel_lncRNA	106034565	RBM44	RNA binding motif protein 44||RNA-binding protein 44	-0.979559
XLOC_044964	--	-2.26145	Novel_lncRNA	106041675	IL1RL1	interleukin 1 receptor-like 1||interleukin-1 receptor-like 1 isoform X1||interleukin-1 receptor-like 1 isoform X2||interleukin-1 receptor-like 1 isoform X3||interleukin-1 receptor-like 1 isoform X4||interleukin-1 receptor-like 1 isoform X5||interleukin-1 receptor-like 1 isoform X6	0.984495
XLOC_044964	--	-2.26145	Novel_lncRNA	106049238	PLD5	inactive phospholipase D5 isoform X8||inactive phospholipase D5 isoform X9||inactive phospholipase D5 isoform X2||inactive phospholipase D5 isoform X3||inactive phospholipase D5 isoform X1||inactive phospholipase D5 isoform X6||inactive phospholipase D5 isoform X7||inactive phospholipase D5 isoform X4||inactive phospholipase D5 isoform X5||phospholipase D family||inactive phospholipase D5 isoform…	-0.962011
XLOC_044964	--	-2.26145	Novel_lncRNA	106037714	DKC1	dyskeratosis congenita 1||H/ACA ribonucleoprotein complex subunit 4	0.983417
XLOC_044964	--	-2.26145	Novel_lncRNA	106049811	LOC106049811	uncharacterized LOC106049811||uncharacterized protein LOC106049811	-0.988043
XLOC_044964	--	-2.26145	Novel_lncRNA	106036446	CHD2	chromodomain helicase DNA binding protein 2||chromodomain-helicase-DNA-binding protein 2 isoform X2||chromodomain-helicase-DNA-binding protein 2 isoform X1||chromodomain-helicase-DNA-binding protein 2 isoform X3	0.991827
XLOC_044964	--	-2.26145	Novel_lncRNA	106031133	BCL7A	B-cell CLL/lymphoma 7 protein family member A isoform X1||B-cell CLL/lymphoma 7 protein family member A isoform X2||B-cell CLL/lymphoma 7A	0.984929
XLOC_044964	--	-2.26145	Novel_lncRNA	106041640	RFX8	RFX family member 8||LOW QUALITY PROTEIN: DNA-binding protein RFX8	-0.972139
XLOC_044964	--	-2.26145	Novel_lncRNA	106030944	RAD52	DNA repair protein RAD52 homolog isoform X1||DNA repair protein RAD52 homolog isoform X2||DNA repair protein RAD52 homolog isoform X3||RAD52 homolog	-0.965999
XLOC_044964	--	-2.26145	Novel_lncRNA	106036413	PPP4R4	protein phosphatase 4||LOW QUALITY PROTEIN: serine/threonine-protein phosphatase 4 regulatory subunit 4	0.966751
XLOC_044964	--	-2.26145	Novel_lncRNA	106039534	MPC1	mitochondrial pyruvate carrier 1	-0.95741
XLOC_044964	--	-2.26145	Novel_lncRNA	106031324	YWHAH	tyrosine 3-monooxygenase/tryptophan 5-monooxygenase activation protein||14-3-3 protein eta	0.983156
XLOC_044964	--	-2.26145	Novel_lncRNA	106033447	ABCC1	multidrug resistance-associated protein 1 isoform X4||ATP-binding cassette||multidrug resistance-associated protein 1 isoform X2||multidrug resistance-associated protein 1 isoform X3||multidrug resistance-associated protein 1 isoform X1	0.972091
XLOC_044964	--	-2.26145	Novel_lncRNA	106030628	KIAA1429	LOW QUALITY PROTEIN: protein virilizer homolog||KIAA1429 ortholog	0.960496
XLOC_044964	--	-2.26145	Novel_lncRNA	106037294	SIGLEC15	sialic acid binding Ig-like lectin 15||sialic acid-binding Ig-like lectin 15	-0.983353
XLOC_044964	--	-2.26145	Novel_lncRNA	106035831	KDELR3	KDEL (Lys-Asp-Glu-Leu) endoplasmic reticulum protein retention receptor 3||ER lumen protein-retaining receptor 3	0.99258
XLOC_044964	--	-2.26145	Novel_lncRNA	106044827	BCL6	B-cell lymphoma 6 protein||B-cell CLL/lymphoma 6	0.982892
XLOC_044964	--	-2.26145	Novel_lncRNA	106030211	STK31	serine/threonine-protein kinase 31 isoform X4||serine/threonine-protein kinase 31 isoform X5||serine/threonine-protein kinase 31 isoform X2||serine/threonine-protein kinase 31 isoform X3||serine/threonine-protein kinase 31 isoform X1||serine/threonine kinase 31	0.955394
XLOC_044964	--	-2.26145	Novel_lncRNA	106036769	IFT122	intraflagellar transport 122||intraflagellar transport protein 122 homolog isoform X3||intraflagellar transport protein 122 homolog isoform X1||intraflagellar transport protein 122 homolog isoform X2	0.961891
XLOC_044964	--	-2.26145	Novel_lncRNA	106037327	SMAD2	mothers against decapentaplegic homolog 2 isoform X2||SMAD family member 2||mothers against decapentaplegic homolog 2 isoform X1	0.956065
XLOC_044964	--	-2.26145	Novel_lncRNA	106038336	CDV3	protein CDV3 homolog isoform X1||protein CDV3 homolog isoform X2||protein CDV3 homolog isoform X3||CDV3 homolog (mouse)	-0.970846
XLOC_044964	--	-2.26145	Novel_lncRNA	106038344	FYCO1	LOW QUALITY PROTEIN: FYVE and coiled-coil domain-containing protein 1||FYVE and coiled-coil domain containing 1	-0.959083
XLOC_044964	--	-2.26145	Novel_lncRNA	106036143	LOC106036143	chromosome unknown open reading frame||deleted in autism-related protein 1	0.954596
XLOC_044964	--	-2.26145	Novel_lncRNA	106036767	CAND2	cullin-associated and neddylation-dissociated 2 (putative)||LOW QUALITY PROTEIN: cullin-associated NEDD8-dissociated protein 2	-0.982516
XLOC_044964	--	-2.26145	Novel_lncRNA	106048613	LOC106048613	uncharacterized protein LOC106048613||uncharacterized LOC106048613	-0.965797
XLOC_044964	--	-2.26145	Novel_lncRNA	106043573	CKAP5	cytoskeleton associated protein 5||cytoskeleton-associated protein 5 isoform X2||cytoskeleton-associated protein 5 isoform X3||cytoskeleton-associated protein 5 isoform X4||cytoskeleton-associated protein 5 isoform X1	-0.983799
XLOC_044964	--	-2.26145	Novel_lncRNA	106042884	GANC	neutral alpha-glucosidase C isoform X1||neutral alpha-glucosidase C isoform X3||neutral alpha-glucosidase C isoform X2||neutral alpha-glucosidase C isoform X5||neutral alpha-glucosidase C isoform X4||glucosidase	0.961363
XLOC_044964	--	-2.26145	Novel_lncRNA	106038574	LOC106038574	pre-mRNA 3'-end-processing factor FIP1-like||pre-mRNA 3'-end-processing factor FIP1-like isoform X1||pre-mRNA 3'-end-processing factor FIP1-like isoform X2	0.961392
XLOC_044964	--	-2.26145	Novel_lncRNA	106030634	ZFAND1	zinc finger||AN1-type zinc finger protein 1	0.961979
XLOC_044964	--	-2.26145	Novel_lncRNA	106032298	LOC106032298	chromosome unknown open reading frame||uncharacterized protein C4orf45 homolog isoform X1||uncharacterized protein C4orf45 homolog isoform X2||uncharacterized protein C4orf45 homolog isoform X3	-0.97887
XLOC_044964	--	-2.26145	Novel_lncRNA	106034181	CCDC67	deuterosome protein 1 isoform X6||deuterosome protein 1 isoform X1||deuterosome protein 1 isoform X3||deuterosome protein 1 isoform X2||deuterosome protein 1 isoform X5||deuterosome protein 1 isoform X4||coiled-coil domain containing 67	0.993082
XLOC_044964	--	-2.26145	Novel_lncRNA	106036445	PGPEP1L	pyroglutamyl-peptidase 1-like protein||pyroglutamyl-peptidase I-like	-0.958571
XLOC_044964	--	-2.26145	Novel_lncRNA	106041156	POLR1D	polymerase (RNA) I polypeptide D||DNA-directed RNA polymerases I and III subunit RPAC2	0.958704
XLOC_044964	--	-2.26145	Novel_lncRNA	106042588	PTPN5	tyrosine-protein phosphatase non-receptor type 5 isoform X4||tyrosine-protein phosphatase non-receptor type 5 isoform X5||tyrosine-protein phosphatase non-receptor type 5 isoform X6||tyrosine-protein phosphatase non-receptor type 5 isoform X1||tyrosine-protein phosphatase non-receptor type 5 isoform X2||tyrosine-protein phosphatase non-receptor type 5 isoform X3||protein tyrosine phosphatase	0.968359
XLOC_044964	--	-2.26145	Novel_lncRNA	106035866	PARPBP	PCNA-interacting partner isoform X2||PCNA-interacting partner isoform X1||PCNA-interacting partner isoform X3||PARP1 binding protein	0.990743
XLOC_044964	--	-2.26145	Novel_lncRNA	106036985	JAM2	junctional adhesion molecule B||junctional adhesion molecule 2	0.977271
XLOC_044964	--	-2.26145	Novel_lncRNA	106035631	SREK1IP1	protein SREK1IP1 isoform X1||SREK1-interacting protein 1||protein SREK1IP1 isoform X2	0.951586
XLOC_044964	--	-2.26145	Novel_lncRNA	106047072	LOC106047072	protein-L-isoaspartate(D-aspartate) O-methyltransferase-like	-0.967994
XLOC_044964	--	-2.26145	Novel_lncRNA	106037321	DYM	dymeclin||dymeclin isoform X1||dymeclin isoform X2	0.963078
XLOC_044964	--	-2.26145	Novel_lncRNA	106035863	KCNJ4	inward rectifier potassium channel 4 isoform X1||inward rectifier potassium channel 4 isoform X2||inward rectifier potassium channel 4 isoform X3||potassium channel	-0.981784
XLOC_044964	--	-2.26145	Novel_lncRNA	106030353	LOC106030353	LOW QUALITY PROTEIN: cubilin-like||cubilin-like	-0.989822
XLOC_044964	--	-2.26145	Novel_lncRNA	106037384	NLGN3	neuroligin 3||neuroligin-3	-0.965364
XLOC_044964	--	-2.26145	Novel_lncRNA	106047294	LRRC8A	leucine rich repeat containing 8 family||LOW QUALITY PROTEIN: volume-regulated anion channel subunit LRRC8A	0.956243
XLOC_044964	--	-2.26145	Novel_lncRNA	106032193	LOC106032193	LOW QUALITY PROTEIN: tektin-4-like||tektin-4-like	-0.953479
XLOC_044964	--	-2.26145	Novel_lncRNA	106032298	LOC106032298	chromosome unknown open reading frame||uncharacterized protein C4orf45 homolog isoform X1||uncharacterized protein C4orf45 homolog isoform X2||uncharacterized protein C4orf45 homolog isoform X3	-0.980546
XLOC_044964	--	-2.26145	Novel_lncRNA	106042630	SAA2	serum amyloid A2||serum amyloid A-2 protein	-0.97975
XLOC_044964	--	-2.26145	Novel_lncRNA	106038818	LRRC74A	leucine-rich repeat-containing protein 74A isoform X5||leucine-rich repeat-containing protein 74A isoform X4||leucine rich repeat containing 74A||leucine-rich repeat-containing protein 74A isoform X1||leucine-rich repeat-containing protein 74A isoform X3||leucine-rich repeat-containing protein 74A isoform X2	-0.954219
XLOC_044964	--	-2.26145	Novel_lncRNA	106045252	PRRC1	protein PRRC1||proline-rich coiled-coil 1	0.964663
XLOC_044964	--	-2.26145	Novel_lncRNA	106030408	PRIM2	primase||DNA primase large subunit	0.971792
XLOC_044964	--	-2.26145	Novel_lncRNA	106045555	FBXO21	F-box only protein 21 isoform X2||F-box only protein 21 isoform X1||F-box protein 21	0.973754
XLOC_044964	--	-2.26145	Novel_lncRNA	106035846	TMEM263	transmembrane protein 263	-0.976756
XLOC_044964	--	-2.26145	Novel_lncRNA	106032837	G3BP1	ras GTPase-activating protein-binding protein 1||GTPase activating protein (SH3 domain) binding protein 1	0.985124
XLOC_044964	--	-2.26145	Novel_lncRNA	106031080	UBE3B	ubiquitin protein ligase E3B||ubiquitin-protein ligase E3B	-0.959764
XLOC_044964	--	-2.26145	Novel_lncRNA	106042677	ARMC4	armadillo repeat-containing protein 4 isoform X1||armadillo repeat-containing protein 4 isoform X3||armadillo repeat-containing protein 4 isoform X2||armadillo repeat-containing protein 4 isoform X5||armadillo repeat-containing protein 4 isoform X4||armadillo repeat-containing protein 4 isoform X6||armadillo repeat containing 4	-0.989019
XLOC_044964	--	-2.26145	Novel_lncRNA	106047540	AASDHPPT	L-aminoadipate-semialdehyde dehydrogenase-phosphopantetheinyl transferase||aminoadipate-semialdehyde dehydrogenase-phosphopantetheinyl transferase	0.970217
XLOC_044964	--	-2.26145	Novel_lncRNA	106030071	INO80D	INO80 complex subunit D	0.978448
XLOC_044964	--	-2.26145	Novel_lncRNA	106041702	RNF144B	ring finger protein 144B||E3 ubiquitin-protein ligase RNF144B isoform X2||E3 ubiquitin-protein ligase RNF144B isoform X1	0.960404
XLOC_044964	--	-2.26145	Novel_lncRNA	106037467	IL13RA1	interleukin 13 receptor||interleukin-13 receptor subunit alpha-1	0.953101
XLOC_044964	--	-2.26145	Novel_lncRNA	106046655	DNAJC13	dnaJ homolog subfamily C member 13 isoform X1||DnaJ (Hsp40) homolog||dnaJ homolog subfamily C member 13 isoform X2	0.959839
XLOC_044964	--	-2.26145	Novel_lncRNA	106041724	DEK	protein DEK||DEK proto-oncogene	0.989579
XLOC_044964	--	-2.26145	Novel_lncRNA	106031672	CCSER2	serine-rich coiled-coil domain-containing protein 2 isoform X4||serine-rich coiled-coil domain-containing protein 2 isoform X3||serine-rich coiled-coil domain-containing protein 2 isoform X1||serine-rich coiled-coil domain-containing protein 2 isoform X2||coiled-coil serine-rich protein 2	0.976994
XLOC_044964	--	-2.26145	Novel_lncRNA	106041930	FAM175A	BRCA1-A complex subunit Abraxas isoform X2||BRCA1-A complex subunit Abraxas isoform X3||family with sequence similarity 175||BRCA1-A complex subunit Abraxas isoform X1	0.999274
XLOC_044964	--	-2.26145	Novel_lncRNA	106048585	ART5	ADP-ribosyltransferase 5||ecto-ADP-ribosyltransferase 5	0.971944
XLOC_044964	--	-2.26145	Novel_lncRNA	106035545	PTPN12	tyrosine-protein phosphatase non-receptor type 12 isoform X1||tyrosine-protein phosphatase non-receptor type 12 isoform X2||protein tyrosine phosphatase	0.988873
XLOC_044964	--	-2.26145	Novel_lncRNA	106042928	LOC106042928	COBW domain-containing protein 1-like isoform X1||COBW domain-containing protein 1-like isoform X2||COBW domain-containing protein 1-like	0.976748
XLOC_044964	--	-2.26145	Novel_lncRNA	106049095	LOC106049095	uncharacterized LOC106049095||uncharacterized protein LOC106049095	-0.959984
XLOC_044964	--	-2.26145	Novel_lncRNA	106039258	BDH1	D-beta-hydroxybutyrate dehydrogenase||3-hydroxybutyrate dehydrogenase	0.972874
XLOC_044964	--	-2.26145	Novel_lncRNA	106049772	LCMT2	leucine carboxyl methyltransferase 2||tRNA wybutosine-synthesizing protein 4	0.973846
XLOC_044964	--	-2.26145	Novel_lncRNA	106030387	OGFRL1	opioid growth factor receptor-like protein 1||opioid growth factor receptor-like 1	0.960919
XLOC_044964	--	-2.26145	Novel_lncRNA	106049582	AAAS	aladin||achalasia	-0.95726
XLOC_044964	--	-2.26145	Novel_lncRNA	106034526	LOC106034526	maestro heat-like repeat-containing protein family member 7||maestro heat-like repeat-containing protein family member 7 isoform X1||maestro heat-like repeat-containing protein family member 7 isoform X2	-0.967794
XLOC_044964	--	-2.26145	Novel_lncRNA	106035838	NT5DC3	5'-nucleotidase domain containing 3||5'-nucleotidase domain-containing protein 3 isoform X1||5'-nucleotidase domain-containing protein 3 isoform X2	0.976988
XLOC_044964	--	-2.26145	Novel_lncRNA	106035544	CACNA2D1	voltage-dependent calcium channel subunit alpha-2/delta-1 isoform X2||voltage-dependent calcium channel subunit alpha-2/delta-1 isoform X3||voltage-dependent calcium channel subunit alpha-2/delta-1 isoform X1||calcium channel||voltage-dependent calcium channel subunit alpha-2/delta-1 isoform X7||voltage-dependent calcium channel subunit alpha-2/delta-1 isoform X4||voltage-dependent calcium channe…	-0.993657
XLOC_044964	--	-2.26145	Novel_lncRNA	106036175	ATR	serine/threonine-protein kinase ATR||ATR serine/threonine kinase	0.985776
XLOC_044964	--	-2.26145	Novel_lncRNA	106043200	EXD1	exonuclease 3'-5' domain-containing protein 1 isoform X3||exonuclease 3'-5' domain containing 1||exonuclease 3'-5' domain-containing protein 1 isoform X1||exonuclease 3'-5' domain-containing protein 1 isoform X2	0.962907
XLOC_044964	--	-2.26145	Novel_lncRNA	106044153	ACER2	alkaline ceramidase 2||alkaline ceramidase 2 isoform X1||alkaline ceramidase 2 isoform X2||alkaline ceramidase 2 isoform X3	-0.953382
XLOC_044964	--	-2.26145	Novel_lncRNA	106033961	RCN1	reticulocalbin-1||reticulocalbin 1	0.978979
XLOC_044964	--	-2.26145	Novel_lncRNA	106034547	FAM171B	family with sequence similarity 171||protein FAM171B	0.984421
XLOC_044964	--	-2.26145	Novel_lncRNA	106047539	TMEM117	transmembrane protein 117||transmembrane protein 117 isoform X4||transmembrane protein 117 isoform X5||transmembrane protein 117 isoform X6||transmembrane protein 117 isoform X7||transmembrane protein 117 isoform X1||transmembrane protein 117 isoform X2||transmembrane protein 117 isoform X3||transmembrane protein 117 isoform X8	-0.96016
XLOC_044964	--	-2.26145	Novel_lncRNA	106031025	TBXAS1	thromboxane A synthase 1 (platelet)||thromboxane-A synthase isoform X2||thromboxane-A synthase isoform X1	-0.982629
XLOC_044964	--	-2.26145	Novel_lncRNA	106041310	TMEM81	transmembrane protein 81	-0.979257
XLOC_044964	--	-2.26145	Novel_lncRNA	106033664	MYO5C	unconventional myosin-Vc||myosin VC	0.951293
XLOC_044964	--	-2.26145	Novel_lncRNA	106036326	RICTOR	RPTOR independent companion of MTOR||LOW QUALITY PROTEIN: rapamycin-insensitive companion of mTOR	0.988033
XLOC_044964	--	-2.26145	Novel_lncRNA	106031707	ARHGAP11A	Rho GTPase activating protein 11A||rho GTPase-activating protein 11A isoform X2||rho GTPase-activating protein 11A isoform X1	0.959416
XLOC_044964	--	-2.26145	Novel_lncRNA	106048040	EXOC8	exocyst complex component 8	0.983947
XLOC_044964	--	-2.26145	Novel_lncRNA	106036586	LOC106036586	chromosome unknown open reading frame||uncharacterized protein C7orf57 homolog isoform X1||uncharacterized protein C7orf57 homolog isoform X2||uncharacterized protein C7orf57 homolog isoform X3	-0.974688
XLOC_044964	--	-2.26145	Novel_lncRNA	106041735	SPATA4	spermatogenesis associated 4||spermatogenesis-associated protein 4	-0.95708
XLOC_044964	--	-2.26145	Novel_lncRNA	106036873	GHRHR	growth hormone releasing hormone receptor||growth hormone-releasing hormone receptor isoform X2||growth hormone-releasing hormone receptor isoform X1	0.970865
XLOC_044964	--	-2.26145	Novel_lncRNA	106030237	TAX1BP1	tax1-binding protein 1 isoform X2||Tax1 (human T-cell leukemia virus type I) binding protein 1||tax1-binding protein 1 isoform X3||tax1-binding protein 1 isoform X1	0.953173
XLOC_044964	--	-2.26145	Novel_lncRNA	106046202	DCLRE1C	DNA cross-link repair 1C||protein artemis isoform X1||protein artemis isoform X2	-0.966791
XLOC_044964	--	-2.26145	Novel_lncRNA	106035396	CC2D2A	coiled-coil and C2 domain containing 2A||coiled-coil and C2 domain-containing protein 2A	0.97417
XLOC_044964	--	-2.26145	Novel_lncRNA	106036352	LMBRD2	LMBR1 domain-containing protein 2||LMBR1 domain containing 2	0.95798
XLOC_044964	--	-2.26145	Novel_lncRNA	106038278	LYRM5	LYR motif containing 5||LYR motif-containing protein 5	-0.967405
XLOC_044964	--	-2.26145	Novel_lncRNA	106046661	NOD1	nucleotide-binding oligomerization domain containing 1||nucleotide-binding oligomerization domain-containing protein 1 isoform X2||nucleotide-binding oligomerization domain-containing protein 1 isoform X1	-0.960447
XLOC_044964	--	-2.26145	Novel_lncRNA	106035545	PTPN12	tyrosine-protein phosphatase non-receptor type 12 isoform X1||tyrosine-protein phosphatase non-receptor type 12 isoform X2||protein tyrosine phosphatase	-0.983911
XLOC_044964	--	-2.26145	Novel_lncRNA	106035005	CCDC70	coiled-coil domain containing 70||coiled-coil domain-containing protein 70	-0.960154
XLOC_044964	--	-2.26145	Novel_lncRNA	106038653	PDE5A	cGMP-specific 3'||phosphodiesterase 5A	0.956967
XLOC_044964	--	-2.26145	Novel_lncRNA	106045572	MAL	mal||myelin and lymphocyte protein isoform X1||myelin and lymphocyte protein isoform X2	-0.984696
XLOC_044964	--	-2.26145	Novel_lncRNA	106037656	CD99L2	CD99 antigen-like protein 2||CD99 molecule-like 2	0.97229
XLOC_044964	--	-2.26145	Novel_lncRNA	106037947	QTRTD1	queuine tRNA-ribosyltransferase subunit QTRTD1 isoform X2||queuine tRNA-ribosyltransferase domain containing 1||queuine tRNA-ribosyltransferase subunit QTRTD1 isoform X1	0.960081
XLOC_044964	--	-2.26145	Novel_lncRNA	106048521	RIT1	GTP-binding protein Rit1||Ras-like without CAAX 1	0.967443
XLOC_044964	--	-2.26145	Novel_lncRNA	106042368	DNAJB13	dnaJ homolog subfamily B member 13||DnaJ (Hsp40) homolog	-0.958103
XLOC_044964	--	-2.26145	Novel_lncRNA	106035544	CACNA2D1	voltage-dependent calcium channel subunit alpha-2/delta-1 isoform X2||voltage-dependent calcium channel subunit alpha-2/delta-1 isoform X3||voltage-dependent calcium channel subunit alpha-2/delta-1 isoform X1||calcium channel||voltage-dependent calcium channel subunit alpha-2/delta-1 isoform X7||voltage-dependent calcium channel subunit alpha-2/delta-1 isoform X4||voltage-dependent calcium channe…	0.96131
XLOC_044964	--	-2.26145	Novel_lncRNA	106034161	DYNC2H1	dynein||cytoplasmic dynein 2 heavy chain 1 isoform X1||cytoplasmic dynein 2 heavy chain 1 isoform X2	0.976763
XLOC_044964	--	-2.26145	Novel_lncRNA	106039659	KRIT1	KRIT1||krev interaction trapped protein 1	0.969662
XLOC_044964	--	-2.26145	Novel_lncRNA	106039323	LOC106039323	mitochondrial chaperone BCS1	-0.976496
XLOC_044964	--	-2.26145	Novel_lncRNA	106031873	SMNDC1	survival motor neuron domain containing 1||survival of motor neuron-related-splicing factor 30	0.963755
XLOC_044964	--	-2.26145	Novel_lncRNA	106046482	GNE	bifunctional UDP-N-acetylglucosamine 2-epimerase/N-acetylmannosamine kinase||glucosamine (UDP-N-acetyl)-2-epimerase/N-acetylmannosamine kinase	0.973271
XLOC_044964	--	-2.26145	Novel_lncRNA	106037436	LOC106037436	protein DDX26B-like||LOW QUALITY PROTEIN: protein DDX26B-like	0.962038
XLOC_044964	--	-2.26145	Novel_lncRNA	106039777	DIXDC1	DIX domain containing 1||dixin isoform X1||dixin isoform X3||dixin isoform X2||dixin isoform X5||dixin isoform X4	0.98737
XLOC_044964	--	-2.26145	Novel_lncRNA	106035653	LOC106035653	chondroitin sulfate proteoglycan 4-like	0.975646
XLOC_044964	--	-2.26145	Novel_lncRNA	106033576	LFNG	LFNG O-fucosylpeptide 3-beta-N-acetylglucosaminyltransferase||beta-1	0.974796
XLOC_044964	--	-2.26145	Novel_lncRNA	106033244	CA7	carbonic anhydrase VII||carbonic anhydrase 7	0.980606
XLOC_044964	--	-2.26145	Novel_lncRNA	106041422	GUSB	beta-glucuronidase isoform X2||glucuronidase||beta-glucuronidase isoform X3||beta-glucuronidase isoform X1	0.96287
XLOC_044964	--	-2.26145	Novel_lncRNA	106038194	CDC5L	cell division cycle 5-like||cell division cycle 5-like protein	-0.98579
XLOC_044964	--	-2.26145	Novel_lncRNA	106036367	SLC45A2	LOW QUALITY PROTEIN: membrane-associated transporter protein||solute carrier family 45	0.963332
XLOC_044964	--	-2.26145	Novel_lncRNA	106030865	MANSC1	MANSC domain containing 1||MANSC domain-containing protein 1 isoform X2||MANSC domain-containing protein 1 isoform X1	-0.972856
XLOC_044964	--	-2.26145	Novel_lncRNA	106033040	EFCAB14	EF-hand calcium-binding domain-containing protein 14||EF-hand calcium binding domain 14	0.972828
XLOC_044964	--	-2.26145	Novel_lncRNA	106036758	KCNK13	potassium channel subfamily K member 13||potassium channel	0.976105
XLOC_044964	--	-2.26145	Novel_lncRNA	106030088	WDR12	WD repeat domain 12||ribosome biogenesis protein WDR12	-0.984366
XLOC_044964	--	-2.26145	Novel_lncRNA	106034181	CCDC67	deuterosome protein 1 isoform X6||deuterosome protein 1 isoform X1||deuterosome protein 1 isoform X3||deuterosome protein 1 isoform X2||deuterosome protein 1 isoform X5||deuterosome protein 1 isoform X4||coiled-coil domain containing 67	-0.955392
XLOC_044964	--	-2.26145	Novel_lncRNA	106044633	CPSF3L	integrator complex subunit 11||cleavage and polyadenylation specific factor 3-like	0.950862
XLOC_044964	--	-2.26145	Novel_lncRNA	106043714	FAM135B	family with sequence similarity 135||protein FAM135B isoform X5||protein FAM135B isoform X4||protein FAM135B isoform X7||protein FAM135B isoform X6||protein FAM135B isoform X1||protein FAM135B isoform X3||protein FAM135B isoform X2	-0.978426
XLOC_044964	--	-2.26145	Novel_lncRNA	106037173	SLC38A6	solute carrier family 38||probable sodium-coupled neutral amino acid transporter 6	0.959996
XLOC_044964	--	-2.26145	Novel_lncRNA	106029339	LOC106029339	dynamin-2-like	0.978562
XLOC_044964	--	-2.26145	Novel_lncRNA	106038220	MCAT	malonyl CoA:ACP acyltransferase (mitochondrial)||malonyl-CoA-acyl carrier protein transacylase	-0.952703
XLOC_044964	--	-2.26145	Novel_lncRNA	106037117	PCNP	PEST proteolytic signal-containing nuclear protein||PEST proteolytic signal containing nuclear protein	0.986278
XLOC_044964	--	-2.26145	Novel_lncRNA	106037698	ITGB1BP2	integrin beta-1-binding protein 2 isoform X1||integrin beta-1-binding protein 2 isoform X2||integrin beta 1 binding protein (melusin) 2	-0.981122
XLOC_044964	--	-2.26145	Novel_lncRNA	106030090	CCNYL1	cyclin Y-like 1||cyclin-Y-like protein 1 isoform X2||cyclin-Y-like protein 1 isoform X1	-0.971821
XLOC_044964	--	-2.26145	Novel_lncRNA	106040817	FAM217B	protein FAM217B isoform X2||family with sequence similarity 217||protein FAM217B isoform X1	-0.975276
XLOC_044964	--	-2.26145	Novel_lncRNA	106037701	LOC106037701	uncharacterized LOC106037701||uncharacterized protein LOC106037701 isoform X2||uncharacterized protein LOC106037701 isoform X3||uncharacterized protein LOC106037701 isoform X1	0.974175
XLOC_044964	--	-2.26145	Novel_lncRNA	106033022	TTC39A	tetratricopeptide repeat protein 39A isoform X3||tetratricopeptide repeat domain 39A||tetratricopeptide repeat protein 39A isoform X1||tetratricopeptide repeat protein 39A isoform X2	-0.971534
XLOC_044964	--	-2.26145	Novel_lncRNA	106036835	WDR86	WD repeat domain 86||WD repeat-containing protein 86 isoform X1||WD repeat-containing protein 86 isoform X2	0.963515
XLOC_044964	--	-2.26145	Novel_lncRNA	106037022	LOC106037022	LOW QUALITY PROTEIN: glycogen synthase kinase-3 beta-like||glycogen synthase kinase-3 beta-like	-0.96802
XLOC_044964	--	-2.26145	Novel_lncRNA	106044935	MAST3	microtubule associated serine/threonine kinase 3||microtubule-associated serine/threonine-protein kinase 3	-0.983753
XLOC_044964	--	-2.26145	Novel_lncRNA	106030531	CALB1	calbindin||calbindin 1	0.967481
XLOC_044964	--	-2.26145	Novel_lncRNA	106043064	CBFB	core-binding factor subunit beta||core-binding factor	0.978287
XLOC_044964	--	-2.26145	Novel_lncRNA	106037439	FOXO4	forkhead box O4||forkhead box protein O4	0.961178
XLOC_044964	--	-2.26145	Novel_lncRNA	106030939	WNT5B	protein Wnt-5b||wingless-type MMTV integration site family	0.953213
XLOC_044964	--	-2.26145	Novel_lncRNA	106036236	NYAP2	neuronal tyrosine-phosphorylated phosphoinositide-3-kinase adapter 2 isoform X2||neuronal tyrosine-phosphorylated phosphoinositide-3-kinase adapter 2 isoform X4||neuronal tyrosine-phosphorylated phosphoinositide-3-kinase adapter 2 isoform X1||neuronal tyrosine-phosphorylated phosphoinositide-3-kinase adaptor 2||neuronal tyrosine-phosphorylated phosphoinositide-3-kinase adapter 2 isoform X3	0.952083
XLOC_044964	--	-2.26145	Novel_lncRNA	106043730	IFT74	LOW QUALITY PROTEIN: intraflagellar transport protein 74 homolog||intraflagellar transport 74	-0.958331
XLOC_044964	--	-2.26145	Novel_lncRNA	106030755	GUF1	GUF1 homolog||translation factor GUF1	0.986021
XLOC_044964	--	-2.26145	Novel_lncRNA	106035415	MRAP2	melanocortin 2 receptor accessory protein 2||melanocortin-2 receptor accessory protein 2	0.955768
XLOC_044964	--	-2.26145	Novel_lncRNA	106034985	GRPEL1	grpE protein homolog 1||GrpE-like 1	0.952702
XLOC_044964	--	-2.26145	Novel_lncRNA	106038532	AMMECR1	AMME syndrome candidate gene 1 protein||Alport syndrome	0.966823
XLOC_044964	--	-2.26145	Novel_lncRNA	106036230	GRK7	G protein-coupled receptor kinase 7 isoform X2||G protein-coupled receptor kinase 7 isoform X3||G protein-coupled receptor kinase 7||G protein-coupled receptor kinase 7 isoform X1||G protein-coupled receptor kinase 7 isoform X4	-0.953418
XLOC_044964	--	-2.26145	Novel_lncRNA	106046578	PPP1R8	nuclear inhibitor of protein phosphatase 1||protein phosphatase 1	0.966096
XLOC_044964	--	-2.26145	Novel_lncRNA	106046202	DCLRE1C	DNA cross-link repair 1C||protein artemis isoform X1||protein artemis isoform X2	0.953116
XLOC_044964	--	-2.26145	Novel_lncRNA	106031841	TAF5	TAF5 RNA polymerase II||transcription initiation factor TFIID subunit 5	0.988871
XLOC_044964	--	-2.26145	Novel_lncRNA	106033233	GPI	glucose-6-phosphate isomerase	0.963641
XLOC_044964	--	-2.26145	Novel_lncRNA	106032573	HDAC2	histone deacetylase 2	0.956719
XLOC_044964	--	-2.26145	Novel_lncRNA	106046008	ERCC6	excision repair cross-complementation group 6||DNA excision repair protein ERCC-6 isoform X1||DNA excision repair protein ERCC-6 isoform X4||DNA excision repair protein ERCC-6 isoform X3||DNA excision repair protein ERCC-6 isoform X2	-0.95532
XLOC_044964	--	-2.26145	Novel_lncRNA	106040485	BRD1	bromodomain-containing protein 1 isoform X1||bromodomain-containing protein 1 isoform X2||bromodomain-containing protein 1 isoform X3||bromodomain containing 1	0.976217
XLOC_044964	--	-2.26145	Novel_lncRNA	106042439	ADAD1	adenosine deaminase domain-containing protein 1 isoform X1||adenosine deaminase domain containing 1 (testis-specific)||adenosine deaminase domain-containing protein 1 isoform X2	0.981383
XLOC_044964	--	-2.26145	Novel_lncRNA	106033640	SECISBP2L	LOW QUALITY PROTEIN: selenocysteine insertion sequence-binding protein 2-like||SECIS binding protein 2-like	0.996874
XLOC_044964	--	-2.26145	Novel_lncRNA	106038427	RB1CC1	RB1-inducible coiled-coil 1||LOW QUALITY PROTEIN: RB1-inducible coiled-coil protein 1	0.98606
XLOC_044964	--	-2.26145	Novel_lncRNA	106042260	ACYP2	acylphosphatase 2||acylphosphatase-2 isoform X1||acylphosphatase-2 isoform X3||acylphosphatase-2 isoform X2	-0.956723
XLOC_044964	--	-2.26145	Novel_lncRNA	106043248	PROSER1	proline and serine-rich protein 1 isoform X2||proline and serine rich 1||proline and serine-rich protein 1 isoform X1	0.972449
XLOC_044964	--	-2.26145	Novel_lncRNA	106044685	SLC1A4	solute carrier family 1 (glutamate/neutral amino acid transporter)||neutral amino acid transporter A	0.964852
XLOC_044964	--	-2.26145	Novel_lncRNA	106039300	DDX18	DEAD (Asp-Glu-Ala-Asp) box polypeptide 18||ATP-dependent RNA helicase DDX18	0.959758
XLOC_044964	--	-2.26145	Novel_lncRNA	106033311	ZDHHC1	zinc finger||LOW QUALITY PROTEIN: probable palmitoyltransferase ZDHHC1	-0.995267
XLOC_044964	--	-2.26145	Novel_lncRNA	106031595	CDC42BPA	serine/threonine-protein kinase MRCK alpha isoform X5||serine/threonine-protein kinase MRCK alpha isoform X4||serine/threonine-protein kinase MRCK alpha isoform X3||serine/threonine-protein kinase MRCK alpha isoform X2||serine/threonine-protein kinase MRCK alpha isoform X1||CDC42 binding protein kinase alpha (DMPK-like)	0.95654
XLOC_044964	--	-2.26145	Novel_lncRNA	106047458	SENP8	sentrin-specific protease 8||SUMO/sentrin peptidase family member	-0.974619
XLOC_044964	--	-2.26145	Novel_lncRNA	106034458	ATIC	5-aminoimidazole-4-carboxamide ribonucleotide formyltransferase/IMP cyclohydrolase||bifunctional purine biosynthesis protein PURH	-0.957278
XLOC_044964	--	-2.26145	Novel_lncRNA	106046675	ZNF330	zinc finger protein 330	0.98614
XLOC_044964	--	-2.26145	Novel_lncRNA	106047289	TTC16	tetratricopeptide repeat protein 16||tetratricopeptide repeat domain 16	-0.962269
XLOC_044964	--	-2.26145	Novel_lncRNA	106043893	TTC28	tetratricopeptide repeat protein 28 isoform X3||tetratricopeptide repeat domain 28||tetratricopeptide repeat protein 28 isoform X1||tetratricopeptide repeat protein 28 isoform X2	0.964356
XLOC_044964	--	-2.26145	Novel_lncRNA	106040814	PACSIN3	protein kinase C and casein kinase substrate in neurons 3||protein kinase C and casein kinase substrate in neurons protein 3	0.959929
XLOC_044964	--	-2.26145	Novel_lncRNA	106035477	KCTD6	potassium channel tetramerization domain containing 6||BTB/POZ domain-containing protein KCTD6	0.986398
XLOC_044964	--	-2.26145	Novel_lncRNA	106036060	MORC3	MORC family CW-type zinc finger 3||MORC family CW-type zinc finger protein 3	0.978577
XLOC_044964	--	-2.26145	Novel_lncRNA	106041538	RGS2	regulator of G-protein signaling 2	0.965907
XLOC_044964	--	-2.26145	Novel_lncRNA	106047759	CBFA2T2	core-binding factor||LOW QUALITY PROTEIN: protein CBFA2T2	0.964615
XLOC_044964	--	-2.26145	Novel_lncRNA	106040411	LOC106040411	S-adenosylmethionine synthase isoform type-2-like	0.982376
XLOC_044964	--	-2.26145	Novel_lncRNA	106049238	PLD5	inactive phospholipase D5 isoform X8||inactive phospholipase D5 isoform X9||inactive phospholipase D5 isoform X2||inactive phospholipase D5 isoform X3||inactive phospholipase D5 isoform X1||inactive phospholipase D5 isoform X6||inactive phospholipase D5 isoform X7||inactive phospholipase D5 isoform X4||inactive phospholipase D5 isoform X5||phospholipase D family||inactive phospholipase D5 isoform…	-0.976283
XLOC_044964	--	-2.26145	Novel_lncRNA	106040914	GALNT18	polypeptide N-acetylgalactosaminyltransferase 18||polypeptide N-acetylgalactosaminyltransferase 18 isoform X1||polypeptide N-acetylgalactosaminyltransferase 18 isoform X3||polypeptide N-acetylgalactosaminyltransferase 18 isoform X2	0.976875
XLOC_044964	--	-2.26145	Novel_lncRNA	106032759	RAPGEF6	Rap guanine nucleotide exchange factor (GEF) 6||LOW QUALITY PROTEIN: rap guanine nucleotide exchange factor 6	0.978362
XLOC_044964	--	-2.26145	Novel_lncRNA	106040021	LOC106040021	chromosome unknown open reading frame||UPF0565 protein C2orf69 homolog isoform X2||UPF0565 protein C2orf69 homolog isoform X1	0.978663
XLOC_044964	--	-2.26145	Novel_lncRNA	106044737	LOC106044737	RNA-directed DNA polymerase from mobile element jockey-like	0.953472
XLOC_044964	--	-2.26145	Novel_lncRNA	106032228	CCDC6	coiled-coil domain-containing protein 6||coiled-coil domain containing 6	0.980762
XLOC_044964	--	-2.26145	Novel_lncRNA	106049101	RGS7	regulator of G-protein signaling 7||regulator of G-protein signaling 7 isoform X1||regulator of G-protein signaling 7 isoform X2||regulator of G-protein signaling 7 isoform X3||regulator of G-protein signaling 7 isoform X4||regulator of G-protein signaling 7 isoform X5||regulator of G-protein signaling 7 isoform X6||regulator of G-protein signaling 7 isoform X7	-0.951328
XLOC_044964	--	-2.26145	Novel_lncRNA	106042076	TFEC	transcription factor EC isoform X4||transcription factor EC||transcription factor EC isoform X1||transcription factor EC isoform X2||transcription factor EC isoform X3	0.987356
XLOC_044964	--	-2.26145	Novel_lncRNA	106030936	LRTM2	leucine-rich repeat and transmembrane domain-containing protein 2||leucine-rich repeats and transmembrane domains 2	-0.951346
XLOC_044964	--	-2.26145	Novel_lncRNA	106035536	RSBN1L	LOW QUALITY PROTEIN: round spermatid basic protein 1-like protein||round spermatid basic protein 1-like	0.96576
XLOC_044964	--	-2.26145	Novel_lncRNA	106037646	NKAP	NFKB activating protein||NF-kappa-B-activating protein	0.980265
XLOC_044964	--	-2.26145	Novel_lncRNA	106038265	KIAA1644	KIAA1644 ortholog||uncharacterized protein KIAA1644 homolog isoform X5||uncharacterized protein KIAA1644 homolog isoform X4||uncharacterized protein KIAA1644 homolog isoform X7||uncharacterized protein KIAA1644 homolog isoform X6||uncharacterized protein KIAA1644 homolog isoform X1||uncharacterized protein KIAA1644 homolog isoform X3||uncharacterized protein KIAA1644 homolog isoform X2	0.979323
XLOC_044964	--	-2.26145	Novel_lncRNA	106033001	CPT2	carnitine O-palmitoyltransferase 2||carnitine palmitoyltransferase 2	0.978662
XLOC_044964	--	-2.26145	Novel_lncRNA	106031318	RAB36	RAB36||ras-related protein Rab-36	-0.96723
XLOC_044964	--	-2.26145	Novel_lncRNA	106046333	ACO2	aconitase 2||aconitate hydratase	-0.967553
XLOC_044964	--	-2.26145	Novel_lncRNA	106046152	CEPT1	choline/ethanolaminephosphotransferase 1 isoform X2||choline/ethanolaminephosphotransferase 1 isoform X1||choline/ethanolamine phosphotransferase 1	0.979446
XLOC_044964	--	-2.26145	Novel_lncRNA	106043863	DNAH5	dynein heavy chain 5||dynein	-0.989439
XLOC_044964	--	-2.26145	Novel_lncRNA	106038339	NFATC1	nuclear factor of activated T-cells	0.956521
XLOC_044964	--	-2.26145	Novel_lncRNA	106031601	LOC106031601	heat shock transcription factor	-0.951307
XLOC_044964	--	-2.26145	Novel_lncRNA	106030807	SOX11	SRY (sex determining region Y)-box 11||LOW QUALITY PROTEIN: transcription factor SOX-11	0.951336
XLOC_044964	--	-2.26145	Novel_lncRNA	106037155	ATP6V1G1	ATPase||V-type proton ATPase subunit G 1	0.971583
XLOC_044964	--	-2.26145	Novel_lncRNA	106041206	ATF7IP2	activating transcription factor 7-interacting protein 2||activating transcription factor 7 interacting protein 2	-0.963831
XLOC_044964	--	-2.26145	Novel_lncRNA	106039563	PLEKHF1	pleckstrin homology domain-containing family F member 1 isoform X1||pleckstrin homology domain-containing family F member 1 isoform X2||pleckstrin homology domain containing	-0.966315
XLOC_044964	--	-2.26145	Novel_lncRNA	106040017	STRADB	STE20-related kinase adapter protein beta||STE20-related kinase adaptor beta	-0.967067
XLOC_044964	--	-2.26145	Novel_lncRNA	106030875	CCDC91	coiled-coil domain-containing protein 91||coiled-coil domain containing 91	0.970076
XLOC_044964	--	-2.26145	Novel_lncRNA	106047448	PKM	pyruvate kinase||pyruvate kinase PKM isoform X1||pyruvate kinase PKM isoform X2||pyruvate kinase PKM isoform X3	-0.981316
XLOC_044964	--	-2.26145	Novel_lncRNA	106031048	KDM7A	lysine-specific demethylase 7A||lysine (K)-specific demethylase 7A	0.963194
XLOC_044964	--	-2.26145	Novel_lncRNA	106044584	KIF25	kinesin-like protein KIF25 isoform X1||kinesin-like protein KIF25 isoform X3||kinesin-like protein KIF25 isoform X2||kinesin family member 25	-0.986441
XLOC_044964	--	-2.26145	Novel_lncRNA	106039929	PIGN	GPI ethanolamine phosphate transferase 1||phosphatidylinositol glycan anchor biosynthesis	-0.954526
XLOC_044964	--	-2.26145	Novel_lncRNA	106033243	NAE1	NEDD8-activating enzyme E1 regulatory subunit||NEDD8 activating enzyme E1 subunit 1	0.968422
XLOC_044964	--	-2.26145	Novel_lncRNA	106031853	COL17A1	collagen||collagen alpha-1(XVII) chain	-0.965431
XLOC_044964	--	-2.26145	Novel_lncRNA	106045166	LOC106045166	chromosome unknown open reading frame||spermatid-specific manchette-related protein 1	-0.962388
XLOC_044964	--	-2.26145	Novel_lncRNA	106029335	LOC106029335	junctional adhesion molecule A-like	0.975114
XLOC_044964	--	-2.26145	Novel_lncRNA	106037611	RBBP8	DNA endonuclease RBBP8 isoform X1||retinoblastoma binding protein 8||DNA endonuclease RBBP8 isoform X2||DNA endonuclease RBBP8 isoform X3	0.993597
XLOC_044964	--	-2.26145	Novel_lncRNA	106037045	FAM166A	protein FAM166A||family with sequence similarity 166	-0.961184
XLOC_044964	--	-2.26145	Novel_lncRNA	106044127	POMT1	protein O-mannosyl-transferase 1 isoform X1||protein O-mannosyl-transferase 1 isoform X2||protein-O-mannosyltransferase 1	0.978005
XLOC_044964	--	-2.26145	Novel_lncRNA	106043779	MYBPC3	myosin binding protein C||myosin-binding protein C	0.95977
XLOC_044964	--	-2.26145	Novel_lncRNA	106030942	ERC1	ELKS/RAB6-interacting/CAST family member 1||LOW QUALITY PROTEIN: ELKS/Rab6-interacting/CAST family member 1	-0.979818
XLOC_044964	--	-2.26145	Novel_lncRNA	106034745	LOC106034745	ATP-binding cassette sub-family A member 8-like	0.959571
XLOC_044964	--	-2.26145	Novel_lncRNA	106032139	LOC106032139	solute carrier family 22 member 15-like	0.989042
XLOC_044964	--	-2.26145	Novel_lncRNA	106038054	DCDC2B	doublecortin domain-containing protein 2B isoform X1||doublecortin domain-containing protein 2B isoform X3||doublecortin domain-containing protein 2B isoform X2||doublecortin domain-containing protein 2B isoform X5||doublecortin domain-containing protein 2B isoform X4||doublecortin domain containing 2B	0.995053
XLOC_044964	--	-2.26145	Novel_lncRNA	106035090	LACC1	laccase (multicopper oxidoreductase) domain containing 1||laccase domain-containing protein 1	0.974961
XLOC_044964	--	-2.26145	Novel_lncRNA	106035376	DOPEY1	protein dopey-1 isoform X5||protein dopey-1 isoform X4||protein dopey-1 isoform X7||protein dopey-1 isoform X6||protein dopey-1 isoform X1||protein dopey-1 isoform X3||protein dopey-1 isoform X2||dopey family member 1	-0.980915
XLOC_044964	--	-2.26145	Novel_lncRNA	106031633	LBH	protein LBH||limb bud and heart development	0.977987
XLOC_044964	--	-2.26145	Novel_lncRNA	106033153	RHPN2	LOW QUALITY PROTEIN: rhophilin-2||rhophilin	0.966905
XLOC_044964	--	-2.26145	Novel_lncRNA	106036017	LOC106036017	chromosome unknown open reading frame||uncharacterized protein C6orf62 homolog	0.967355
XLOC_044964	--	-2.26145	Novel_lncRNA	106033632	FBXO22	F-box only protein 22||F-box protein 22	-0.960938
XLOC_044964	--	-2.26145	Novel_lncRNA	106033232	KIAA0355	KIAA0355 ortholog||uncharacterized protein KIAA0355 homolog	0.977561
XLOC_044964	--	-2.26145	Novel_lncRNA	106040198	CLCN6	chloride transport protein 6||chloride channel	0.966391
XLOC_044964	--	-2.26145	Novel_lncRNA	106031087	FOXN4	forkhead box protein N4||forkhead box N4	-0.953837
XLOC_044964	--	-2.26145	Novel_lncRNA	106035746	LOC106035746	lysozyme g	-0.96048
XLOC_044964	--	-2.26145	Novel_lncRNA	106049291	CCDC58	coiled-coil domain-containing protein 58 isoform X3||coiled-coil domain-containing protein 58 isoform X2||coiled-coil domain-containing protein 58 isoform X1||coiled-coil domain-containing protein 58 isoform X6||coiled-coil domain-containing protein 58 isoform X5||coiled-coil domain-containing protein 58 isoform X4||coiled-coil domain containing 58	0.958328
XLOC_044964	--	-2.26145	Novel_lncRNA	106039881	CCDC83	coiled-coil domain containing 83||coiled-coil domain-containing protein 83	-0.981574
XLOC_044964	--	-2.26145	Novel_lncRNA	106030032	LOC106030032	cytochrome c	-0.993882
XLOC_044964	--	-2.26145	Novel_lncRNA	106041323	YOD1	ubiquitin thioesterase OTU1||YOD1 deubiquitinase	0.973304
XLOC_044964	--	-2.26145	Novel_lncRNA	106031528	NEK2	serine/threonine-protein kinase Nek2||NIMA-related kinase 2	-0.959866
XLOC_044964	--	-2.26145	Novel_lncRNA	106032782	LOC106032782	core histone macro-H2A.1 isoform X2||core histone macro-H2A.1 isoform X3||core histone macro-H2A.1||core histone macro-H2A.1 isoform X1||core histone macro-H2A.1 isoform X4	-0.986237
XLOC_044964	--	-2.26145	Novel_lncRNA	106047167	RPRD1B	regulation of nuclear pre-mRNA domain containing 1B||regulation of nuclear pre-mRNA domain-containing protein 1B	0.970804
XLOC_044964	--	-2.26145	Novel_lncRNA	106033905	EIF3M	eukaryotic translation initiation factor 3 subunit M||eukaryotic translation initiation factor 3	0.982054
XLOC_044964	--	-2.26145	Novel_lncRNA	106044007	NAA30	N-alpha-acetyltransferase 30||N(alpha)-acetyltransferase 30	0.971051
XLOC_044964	--	-2.26145	Novel_lncRNA	106035464	SHQ1	SHQ1||protein SHQ1 homolog isoform X1||protein SHQ1 homolog isoform X3||protein SHQ1 homolog isoform X2	0.954695
XLOC_044964	--	-2.26145	Novel_lncRNA	106033474	LOC106033474	acyl-coenzyme A synthetase ACSM4	-0.95399
XLOC_044964	--	-2.26145	Novel_lncRNA	106030534	OSGIN2	oxidative stress induced growth inhibitor family member 2||LOW QUALITY PROTEIN: oxidative stress-induced growth inhibitor 2	-0.955076
XLOC_044964	--	-2.26145	Novel_lncRNA	106043564	LOC106043564	uncharacterized protein LOC106043564||uncharacterized LOC106043564	0.971875
XLOC_044964	--	-2.26145	Novel_lncRNA	106035863	KCNJ4	inward rectifier potassium channel 4 isoform X1||inward rectifier potassium channel 4 isoform X2||inward rectifier potassium channel 4 isoform X3||potassium channel	-0.990884
XLOC_044964	--	-2.26145	Novel_lncRNA	106032535	TUBE1	tubulin||LOW QUALITY PROTEIN: tubulin epsilon chain	0.964701
XLOC_044964	--	-2.26145	Novel_lncRNA	106036491	POLG	polymerase (DNA directed)||LOW QUALITY PROTEIN: DNA polymerase subunit gamma-1	0.972225
XLOC_044964	--	-2.26145	Novel_lncRNA	106042541	PRPS2	ribose-phosphate pyrophosphokinase 2 isoform X1||ribose-phosphate pyrophosphokinase 2 isoform X2||phosphoribosyl pyrophosphate synthetase 2	0.995134
XLOC_044964	--	-2.26145	Novel_lncRNA	106029985	TLK1	tousled-like kinase 1||serine/threonine-protein kinase tousled-like 1	0.960104
XLOC_044964	--	-2.26145	Novel_lncRNA	106042841	STARD9	stAR-related lipid transfer protein 9||StAR-related lipid transfer (START) domain containing 9	0.952809
XLOC_044964	--	-2.26145	Novel_lncRNA	106047100	LOC106047100	chromosome unknown open reading frame||uncharacterized protein C17orf62 homolog	0.976043
XLOC_044964	--	-2.26145	Novel_lncRNA	106033330	COQ7	5-demethoxyubiquinone hydroxylase||coenzyme Q7 homolog	-0.975402
XLOC_044964	--	-2.26145	Novel_lncRNA	106048061	RBM34	RNA binding motif protein 34||RNA-binding protein 34	-0.980315
XLOC_044964	--	-2.26145	Novel_lncRNA	106048263	LOC106048263	olfactory receptor 1440-like	0.964303
XLOC_044964	--	-2.26145	Novel_lncRNA	106045442	GGT7	gamma-glutamyltransferase 7 isoform X1||gamma-glutamyltransferase 7 isoform X2||gamma-glutamyltransferase 7	-0.979337
XLOC_044964	--	-2.26145	Novel_lncRNA	106040277	ST6GAL1	ST6 beta-galactosamide alpha-2||beta-galactoside alpha-2	0.973956
XLOC_044964	--	-2.26145	Novel_lncRNA	106030533	NBN	nibrin||LOW QUALITY PROTEIN: nibrin	0.973523
XLOC_044964	--	-2.26145	Novel_lncRNA	106045755	LOC106045755	uncharacterized protein LOC106045755||uncharacterized LOC106045755	-0.954318
XLOC_044964	--	-2.26145	Novel_lncRNA	106038191	INTS9	integrator complex subunit 9 isoform X2||integrator complex subunit 9||integrator complex subunit 9 isoform X1	0.996186
XLOC_044964	--	-2.26145	Novel_lncRNA	106047656	PRNP	prion protein||major prion protein homolog	0.951108
XLOC_044964	--	-2.26145	Novel_lncRNA	106034785	H3F3B	LOW QUALITY PROTEIN: histone H3.3||H3 histone	-0.968798
XLOC_044964	--	-2.26145	Novel_lncRNA	106033291	NUTF2	nuclear transport factor 2	0.971778
XLOC_044964	--	-2.26145	Novel_lncRNA	106037313	KATNAL2	katanin p60 ATPase-containing subunit A-like 2 isoform X1||katanin p60 ATPase-containing subunit A-like 2 isoform X2||katanin p60 subunit A-like 2||katanin p60 ATPase-containing subunit A-like 2 isoform X4||katanin p60 ATPase-containing subunit A-like 2 isoform X5||katanin p60 ATPase-containing subunit A-like 2 isoform X3	-0.961424
XLOC_044964	--	-2.26145	Novel_lncRNA	106045470	SOX5	SRY (sex determining region Y)-box 5||transcription factor SOX-5	0.955298
XLOC_044964	--	-2.26145	Novel_lncRNA	106031092	PBLD	phenazine biosynthesis-like protein domain containing||phenazine biosynthesis-like domain-containing protein	-0.96003
XLOC_044964	--	-2.26145	Novel_lncRNA	106042691	EIF3H	eukaryotic translation initiation factor 3 subunit H||eukaryotic translation initiation factor 3	-0.981539
XLOC_044964	--	-2.26145	Novel_lncRNA	106047526	DBX2	developing brain homeobox 2||homeobox protein DBX2	-0.979178
XLOC_044964	--	-2.26145	Novel_lncRNA	106039442	SLC35A3	solute carrier family 35 (UDP-N-acetylglucosamine (UDP-GlcNAc) transporter)||UDP-N-acetylglucosamine transporter	0.963096
XLOC_044964	--	-2.26145	Novel_lncRNA	106041822	EIF1B	eukaryotic translation initiation factor 1b||eukaryotic translation initiation factor 1B	0.968878
XLOC_044964	--	-2.26145	Novel_lncRNA	106042402	SIPA1L1	signal-induced proliferation-associated 1-like protein 1 isoform X2||signal-induced proliferation-associated 1-like protein 1 isoform X1||signal-induced proliferation-associated 1-like protein 1 isoform X3||signal-induced proliferation-associated 1 like 1	-0.957871
XLOC_044964	--	-2.26145	Novel_lncRNA	106033382	BAIAP2L1	BAI1-associated protein 2-like 1||brain-specific angiogenesis inhibitor 1-associated protein 2-like protein 1	0.98546
XLOC_044964	--	-2.26145	Novel_lncRNA	106038456	EXT1	exostosin glycosyltransferase 1||LOW QUALITY PROTEIN: exostosin-1	0.969495
XLOC_044964	--	-2.26145	Novel_lncRNA	106036845	XYLB	xylulose kinase isoform X2||xylulose kinase isoform X8||xylulose kinase isoform X7||xylulose kinase isoform X6||xylulose kinase isoform X5||xylulose kinase isoform X4||xylulose kinase isoform X3||xylulokinase homolog (H. influenzae)||xylulose kinase isoform X1	0.976283
XLOC_044964	--	-2.26145	Novel_lncRNA	106040185	LOC106040185	chromosome unknown open reading frame||uncharacterized protein C1orf158 homolog isoform X1||uncharacterized protein C1orf158 homolog isoform X3||uncharacterized protein C1orf158 homolog isoform X2	-0.96079
XLOC_044964	--	-2.26145	Novel_lncRNA	106030584	PI15	peptidase inhibitor 15	0.975886
XLOC_044964	--	-2.26145	Novel_lncRNA	106040495	ZNF800	zinc finger protein 800 isoform X1||zinc finger protein 800 isoform X3||zinc finger protein 800||zinc finger protein 800 isoform X2	0.950772
XLOC_044964	--	-2.26145	Novel_lncRNA	106039998	BOLL	protein boule-like isoform X1||protein boule-like isoform X2||protein boule-like isoform X3||protein boule-like isoform X4||protein boule-like isoform X5||protein boule-like isoform X6||boule-like RNA-binding protein	0.978939
XLOC_044964	--	-2.26145	Novel_lncRNA	106039437	CGGBP1	CGG triplet repeat binding protein 1||CGG triplet repeat-binding protein 1	0.98639
XLOC_044964	--	-2.26145	Novel_lncRNA	106035709	UNC50	protein unc-50 homolog||unc-50 homolog (C. elegans)	-0.992737
XLOC_044964	--	-2.26145	Novel_lncRNA	106030693	COLEC11	collectin sub-family member 11||collectin-11 isoform X2||collectin-11 isoform X1	0.954838
XLOC_044964	--	-2.26145	Novel_lncRNA	106032503	LOC106032503	pantetheinase-like	0.960308
XLOC_044964	--	-2.26145	Novel_lncRNA	106036053	RSPH1	radial spoke head 1 homolog||radial spoke head 1 homolog (Chlamydomonas)	-0.977332
XLOC_044964	--	-2.26145	Novel_lncRNA	106037093	CACNA1B	voltage-dependent N-type calcium channel subunit alpha-1B||calcium channel	0.970549
XLOC_044964	--	-2.26145	Novel_lncRNA	106039239	KLHL24	kelch-like protein 24||kelch-like family member 24	0.976533
XLOC_044964	--	-2.26145	Novel_lncRNA	106047760	PXMP4	peroxisomal membrane protein 4	0.955896
XLOC_044964	--	-2.26145	Novel_lncRNA	106029786	CRIPT	cysteine-rich PDZ-binding protein isoform X9||cysteine-rich PDZ-binding protein isoform X8||cysteine-rich PDZ-binding protein isoform X3||cysteine-rich PDZ-binding protein isoform X2||cysteine-rich PDZ-binding protein isoform X1||cysteine-rich PDZ-binding protein isoform X7||cysteine-rich PDZ-binding protein isoform X6||cysteine-rich PDZ-binding protein isoform X5||cysteine-rich PDZ-binding prote…	-0.963663
XLOC_044964	--	-2.26145	Novel_lncRNA	106032154	ZBBX	zinc finger||zinc finger B-box domain-containing protein 1	-0.953412
XLOC_044964	--	-2.26145	Novel_lncRNA	106031002	DENND2A	DENN/MADD domain containing 2A||DENN domain-containing protein 2A isoform X2||DENN domain-containing protein 2A isoform X1	0.953821
XLOC_044964	--	-2.26145	Novel_lncRNA	106030326	MLLT10	myeloid/lymphoid or mixed-lineage leukemia||protein AF-10	0.988713
XLOC_044964	--	-2.26145	Novel_lncRNA	106031631	PARP1	poly (ADP-ribose) polymerase 1||poly [ADP-ribose] polymerase 1	0.961441
XLOC_044964	--	-2.26145	Novel_lncRNA	106029961	ABCB11	ATP-binding cassette||bile salt export pump isoform X1||bile salt export pump isoform X3||bile salt export pump isoform X2||bile salt export pump isoform X5||bile salt export pump isoform X4||bile salt export pump isoform X7||bile salt export pump isoform X6	-0.96523
XLOC_044964	--	-2.26145	Novel_lncRNA	106047247	PER3	period circadian clock 3||period circadian protein homolog 3	0.973515
XLOC_044964	--	-2.26145	Novel_lncRNA	106047866	ENO2	gamma-enolase||enolase 2 (gamma	-0.984908
XLOC_044964	--	-2.26145	Novel_lncRNA	106045461	IAPP	islet amyloid polypeptide	-0.956792
XLOC_044964	--	-2.26145	Novel_lncRNA	106029950	CSRNP3	cysteine/serine-rich nuclear protein 3 isoform X1||cysteine/serine-rich nuclear protein 3 isoform X2||cysteine/serine-rich nuclear protein 3 isoform X3||cysteine/serine-rich nuclear protein 3 isoform X4||cysteine/serine-rich nuclear protein 3 isoform X5||cysteine/serine-rich nuclear protein 3 isoform X6||cysteine/serine-rich nuclear protein 3 isoform X7||cysteine-serine-rich nuclear protein 3	0.962577
XLOC_044964	--	-2.26145	Novel_lncRNA	106033010	GPX7	glutathione peroxidase 7	-0.973756
XLOC_044964	--	-2.26145	Novel_lncRNA	106037231	ZBTB1	zinc finger and BTB domain containing 1||zinc finger and BTB domain-containing protein 1 isoform X1||zinc finger and BTB domain-containing protein 1 isoform X2	0.995276
XLOC_044964	--	-2.26145	Novel_lncRNA	106033851	RPS13	ribosomal protein S13||40S ribosomal protein S13	-0.992495
XLOC_044964	--	-2.26145	Novel_lncRNA	106033814	DNAJA4	dnaJ homolog subfamily A member 4||DnaJ (Hsp40) homolog	0.967255
XLOC_044964	--	-2.26145	Novel_lncRNA	106039104	UBE2K	ubiquitin-conjugating enzyme E2 K||ubiquitin-conjugating enzyme E2K	-0.981833
XLOC_044964	--	-2.26145	Novel_lncRNA	106033793	LOC106033793	threonine--tRNA ligase||TM2 domain-containing protein 3-like isoform X3||probable threonine--tRNA ligase 2	-0.971716
XLOC_044964	--	-2.26145	Novel_lncRNA	106038349	TMEM108	transmembrane protein 108 isoform X8||transmembrane protein 108 isoform X9||transmembrane protein 108 isoform X4||transmembrane protein 108 isoform X5||transmembrane protein 108 isoform X6||transmembrane protein 108 isoform X7||transmembrane protein 108||transmembrane protein 108 isoform X1||transmembrane protein 108 isoform X10||transmembrane protein 108 isoform X3||transmembrane protein 108 iso…	0.956581
XLOC_044964	--	-2.26145	Novel_lncRNA	106034074	MRPL35	mitochondrial ribosomal protein L35||39S ribosomal protein L35	0.978821
XLOC_044964	--	-2.26145	Novel_lncRNA	106038539	SMARCA1	SWI/SNF related||probable global transcription activator SNF2L1	0.983598
XLOC_044964	--	-2.26145	Novel_lncRNA	106034577	ACKR3	atypical chemokine receptor 3||atypical chemokine receptor 3 isoform X1||atypical chemokine receptor 3 isoform X2	0.985639
XLOC_044964	--	-2.26145	Novel_lncRNA	106044417	KCNU1	potassium channel||potassium channel subfamily U member 1 isoform X2||potassium channel subfamily U member 1 isoform X3||potassium channel subfamily U member 1 isoform X1||potassium channel subfamily U member 1 isoform X4||potassium channel subfamily U member 1 isoform X5	-0.951921
XLOC_044964	--	-2.26145	Novel_lncRNA	106030265	KCNH8	potassium voltage-gated channel subfamily H member 8||potassium channel	0.964318
XLOC_044964	--	-2.26145	Novel_lncRNA	106036512	PEX11A	peroxisomal biogenesis factor 11 alpha||peroxisomal membrane protein 11A	0.971539
XLOC_044964	--	-2.26145	Novel_lncRNA	106037421	MAATS1	MYCBP-associated||LOW QUALITY PROTEIN: protein MAATS1	-0.990047
XLOC_044964	--	-2.26145	Novel_lncRNA	106035900	SEL1L3	protein sel-1 homolog 3||sel-1 suppressor of lin-12-like 3 (C. elegans)	0.964042
XLOC_044964	--	-2.26145	Novel_lncRNA	106040139	IKBKAP	elongator complex protein 1||inhibitor of kappa light polypeptide gene enhancer in B-cells	0.968431
XLOC_044964	--	-2.26145	Novel_lncRNA	106034647	NOP14	NOP14 nucleolar protein||nucleolar protein 14	0.951269
XLOC_044964	--	-2.26145	Novel_lncRNA	106032848	MRPL22	39S ribosomal protein L22||mitochondrial ribosomal protein L22	0.985739
XLOC_044964	--	-2.26145	Novel_lncRNA	106046915	ACBD4	acyl-CoA binding domain containing 4||acyl-CoA-binding domain-containing protein 4	-0.971909
XLOC_044964	--	-2.26145	Novel_lncRNA	106030216	DFNA5	deafness||non-syndromic hearing impairment protein 5 isoform X2||non-syndromic hearing impairment protein 5 isoform X3||non-syndromic hearing impairment protein 5 isoform X1	-0.967578
XLOC_044964	--	-2.26145	Novel_lncRNA	106035852	MPST	mercaptopyruvate sulfurtransferase||LOW QUALITY PROTEIN: 3-mercaptopyruvate sulfurtransferase	0.996202
XLOC_044964	--	-2.26145	Novel_lncRNA	106039443	ABCA4	ATP-binding cassette||retinal-specific ATP-binding cassette transporter isoform X8||retinal-specific ATP-binding cassette transporter isoform X9||retinal-specific ATP-binding cassette transporter isoform X4||retinal-specific ATP-binding cassette transporter isoform X5||retinal-specific ATP-binding cassette transporter isoform X6||retinal-specific ATP-binding cassette transporter isoform X7||retin…	0.994948
XLOC_044964	--	-2.26145	Novel_lncRNA	106039273	ING5	inhibitor of growth family||inhibitor of growth protein 5	0.957663
XLOC_044964	--	-2.26145	Novel_lncRNA	106038540	LAMP2	lysosomal-associated membrane protein 2||lysosome-associated membrane glycoprotein 2 isoform X1||lysosome-associated membrane glycoprotein 2 isoform X3||lysosome-associated membrane glycoprotein 2 isoform X2	0.96982
XLOC_044964	--	-2.26145	Novel_lncRNA	106033412	HMOX2	heme oxygenase 2	-0.957913
XLOC_044964	--	-2.26145	Novel_lncRNA	106030050	ITGA4	integrin alpha-4||integrin	0.952203
XLOC_044964	--	-2.26145	Novel_lncRNA	106041914	MTHFD2L	methylenetetrahydrofolate dehydrogenase (NADP+ dependent) 2-like||probable bifunctional methylenetetrahydrofolate dehydrogenase/cyclohydrolase 2 isoform X2||probable bifunctional methylenetetrahydrofolate dehydrogenase/cyclohydrolase 2 isoform X1	0.950723
XLOC_044964	--	-2.26145	Novel_lncRNA	106041702	RNF144B	ring finger protein 144B||E3 ubiquitin-protein ligase RNF144B isoform X2||E3 ubiquitin-protein ligase RNF144B isoform X1	0.969856
XLOC_044964	--	-2.26145	Novel_lncRNA	106047858	CD4	T-cell surface glycoprotein CD4 isoform X3||T-cell surface glycoprotein CD4 isoform X2||T-cell surface glycoprotein CD4 isoform X1||CD4 molecule	0.957778
XLOC_044964	--	-2.26145	Novel_lncRNA	106041907	RASGEF1B	RasGEF domain family||ras-GEF domain-containing family member 1B isoform X1||ras-GEF domain-containing family member 1B isoform X2	0.970965
XLOC_044964	--	-2.26145	Novel_lncRNA	106044671	TDRD15	LOW QUALITY PROTEIN: tudor domain-containing protein 15||tudor domain containing 15	0.983524
XLOC_044964	--	-2.26145	Novel_lncRNA	106038827	ENTPD5	ectonucleoside triphosphate diphosphohydrolase 5 isoform X2||ectonucleoside triphosphate diphosphohydrolase 5 isoform X1||ectonucleoside triphosphate diphosphohydrolase 5	-0.97056
XLOC_044964	--	-2.26145	Novel_lncRNA	106039755	FOXR1	forkhead box protein R1||forkhead box R1	-0.95864
XLOC_044964	--	-2.26145	Novel_lncRNA	106039934	DROSHA	drosha||ribonuclease 3	0.969504
XLOC_044964	--	-2.26145	Novel_lncRNA	106044226	ARIH1	ariadne RBR E3 ubiquitin protein ligase 1||E3 ubiquitin-protein ligase ARIH1 isoform X1||E3 ubiquitin-protein ligase ARIH1 isoform X2	-0.990547
XLOC_044964	--	-2.26145	Novel_lncRNA	106047877	ARL14EPL	ADP-ribosylation factor-like 14 effector protein-like||ARL14 effector protein-like isoform X1||ARL14 effector protein-like isoform X2||ARL14 effector protein-like isoform X3	-0.976758
XLOC_044964	--	-2.26145	Novel_lncRNA	106030554	LRRCC1	leucine-rich repeat and coiled-coil domain-containing protein 1||leucine rich repeat and coiled-coil centrosomal protein 1	0.987563
XLOC_044964	--	-2.26145	Novel_lncRNA	106043027	TMEM215	transmembrane protein 215	0.95318
XLOC_044964	--	-2.26145	Novel_lncRNA	106031239	ARVCF	LOW QUALITY PROTEIN: armadillo repeat protein deleted in velo-cardio-facial syndrome||armadillo repeat gene deleted in velocardiofacial syndrome	0.981064
XLOC_044964	--	-2.26145	Novel_lncRNA	106035025	ERICH6B	glutamate-rich 6B||glutamate-rich protein 6B	-0.971013
XLOC_044964	--	-2.26145	Novel_lncRNA	106049052	GAL3ST1	galactose-3-O-sulfotransferase 1||galactosylceramide sulfotransferase	-0.958956
XLOC_044964	--	-2.26145	Novel_lncRNA	106041843	MAK	male germ cell-associated kinase||serine/threonine-protein kinase MAK isoform X6||serine/threonine-protein kinase MAK isoform X4||serine/threonine-protein kinase MAK isoform X5||serine/threonine-protein kinase MAK isoform X2||serine/threonine-protein kinase MAK isoform X3||serine/threonine-protein kinase MAK isoform X1	-0.950599
XLOC_044964	--	-2.26145	Novel_lncRNA	106039557	N4BP1	NEDD4 binding protein 1||NEDD4-binding protein 1	0.957374
XLOC_044964	--	-2.26145	Novel_lncRNA	106041818	SLC25A38	solute carrier family 25 member 38||solute carrier family 25	0.952638
XLOC_044964	--	-2.26145	Novel_lncRNA	106031716	ZNF770	zinc finger protein 770	0.964742
XLOC_044964	--	-2.26145	Novel_lncRNA	106039184	GPC1	glypican 1||glypican-1	-0.953268
XLOC_044964	--	-2.26145	Novel_lncRNA	106030826	SRD5A3	polyprenol reductase||steroid 5 alpha-reductase 3	0.981567
XLOC_044964	--	-2.26145	Novel_lncRNA	106035102	NEK3	NIMA-related kinase 3||LOW QUALITY PROTEIN: serine/threonine-protein kinase Nek3	0.959904
XLOC_044964	--	-2.26145	Novel_lncRNA	106049238	PLD5	inactive phospholipase D5 isoform X8||inactive phospholipase D5 isoform X9||inactive phospholipase D5 isoform X2||inactive phospholipase D5 isoform X3||inactive phospholipase D5 isoform X1||inactive phospholipase D5 isoform X6||inactive phospholipase D5 isoform X7||inactive phospholipase D5 isoform X4||inactive phospholipase D5 isoform X5||phospholipase D family||inactive phospholipase D5 isoform…	0.960213
XLOC_044964	--	-2.26145	Novel_lncRNA	106034926	LDLRAD4	low density lipoprotein receptor class A domain containing 4||low-density lipoprotein receptor class A domain-containing protein 4	0.984735
XLOC_044964	--	-2.26145	Novel_lncRNA	106036732	RAD18	RAD18 E3 ubiquitin protein ligase||E3 ubiquitin-protein ligase RAD18 isoform X2||E3 ubiquitin-protein ligase RAD18 isoform X1	-0.956931
XLOC_044964	--	-2.26145	Novel_lncRNA	106038833	SEC23A	Sec23 homolog A (S. cerevisiae)||protein transport protein Sec23A	0.957199
XLOC_044964	--	-2.26145	Novel_lncRNA	106035712	ZBED1	zinc finger||zinc finger BED domain-containing protein 1	0.954206
XLOC_044964	--	-2.26145	Novel_lncRNA	106037760	SLITRK4	SLIT and NTRK-like family||SLIT and NTRK-like protein 4	-0.965649
XLOC_044964	--	-2.26145	Novel_lncRNA	106036918	CEP83	centrosomal protein of 83 kDa isoform X2||centrosomal protein of 83 kDa isoform X1||centrosomal protein 83kDa	0.968379
XLOC_044964	--	-2.26145	Novel_lncRNA	106043650	DIS3L	DIS3-like exonuclease 1||DIS3 like exosome 3'-5' exoribonuclease	0.97741
XLOC_044964	--	-2.26145	Novel_lncRNA	106037147	POLE3	polymerase (DNA directed)||DNA polymerase epsilon subunit 3	0.97053
XLOC_044964	--	-2.26145	Novel_lncRNA	106043379	LOC106043379	chromosome unknown open reading frame||uncharacterized protein C11orf94 homolog	-0.961705
XLOC_044964	--	-2.26145	Novel_lncRNA	106047346	LOC106047346	chromosome unknown open reading frame||aminopeptidase O	0.994986
XLOC_044964	--	-2.26145	Novel_lncRNA	106044115	TTF1	transcription termination factor 1||transcription termination factor	0.983079
XLOC_044964	--	-2.26145	Novel_lncRNA	106030014	CHN1	N-chimaerin isoform X2||chimerin 1||N-chimaerin isoform X1	0.983574
XLOC_044964	--	-2.26145	Novel_lncRNA	106032821	HMGXB3	LOW QUALITY PROTEIN: HMG domain-containing protein 3||HMG box domain containing 3	-0.973275
XLOC_044964	--	-2.26145	Novel_lncRNA	106041593	LOC106041593	uncharacterized protein C14orf80 homolog isoform X5||uncharacterized protein C14orf80 homolog isoform X4||uncharacterized protein C14orf80 homolog isoform X7||uncharacterized protein C14orf80 homolog isoform X6||uncharacterized protein C14orf80 homolog isoform X1||uncharacterized protein C14orf80 homolog isoform X3||uncharacterized protein C14orf80 homolog isoform X2||chromosome unknown open read…	0.991758
XLOC_044964	--	-2.26145	Novel_lncRNA	106046296	LOC106046296	C-type lectin domain family 2 member L-like isoform X2||C-type lectin domain family 2 member L-like isoform X3||C-type lectin domain family 2 member L-like||C-type lectin domain family 2 member L-like isoform X1	0.955074
XLOC_044964	--	-2.26145	Novel_lncRNA	106042103	LOC106042103	chromosome unknown open reading frame||uncharacterized protein C20orf85 homolog	-0.956249
XLOC_044964	--	-2.26145	Novel_lncRNA	106036134	PWP2	PWP2 periodic tryptophan protein homolog (yeast)||periodic tryptophan protein 2 homolog	0.957233
XLOC_044964	--	-2.26145	Novel_lncRNA	106038048	PSMB2	proteasome (prosome||proteasome subunit beta type-2 isoform X2||proteasome subunit beta type-2 isoform X3||proteasome subunit beta type-2 isoform X4||proteasome subunit beta type-2 isoform X1	-0.950704
XLOC_044964	--	-2.26145	Novel_lncRNA	106041930	FAM175A	BRCA1-A complex subunit Abraxas isoform X2||BRCA1-A complex subunit Abraxas isoform X3||family with sequence similarity 175||BRCA1-A complex subunit Abraxas isoform X1	-0.962433
XLOC_044964	--	-2.26145	Novel_lncRNA	106041709	FAM8A1	family with sequence similarity 8||protein FAM8A1	0.995796
XLOC_044964	--	-2.26145	Novel_lncRNA	106041864	NUDT9	nudix (nucleoside diphosphate linked moiety X)-type motif 9||ADP-ribose pyrophosphatase	-0.984092
XLOC_044964	--	-2.26145	Novel_lncRNA	106030937	CACNA2D4	calcium channel||voltage-dependent calcium channel subunit alpha-2/delta-4	0.975639
XLOC_044964	--	-2.26145	Novel_lncRNA	106047344	ERCC6L2	DNA excision repair protein ERCC-6-like 2 isoform X4||DNA excision repair protein ERCC-6-like 2 isoform X5||DNA excision repair protein ERCC-6-like 2 isoform X6||excision repair cross-complementation group 6-like 2||DNA excision repair protein ERCC-6-like 2 isoform X2||DNA excision repair protein ERCC-6-like 2 isoform X3||DNA excision repair protein ERCC-6-like 2 isoform X1	0.955453
XLOC_044964	--	-2.26145	Novel_lncRNA	106047972	ELAVL2	ELAV like neuron-specific RNA binding protein 2||ELAV-like protein 2 isoform X2||ELAV-like protein 2 isoform X3||ELAV-like protein 2 isoform X1||ELAV-like protein 2 isoform X6||ELAV-like protein 2 isoform X4||ELAV-like protein 2 isoform X5	0.978119
XLOC_044964	--	-2.26145	Novel_lncRNA	106039387	RNPC3	RNA-binding region (RNP1||RNA-binding protein 40	0.953157
XLOC_044964	--	-2.26145	Novel_lncRNA	106032200	NDUFB10	NADH dehydrogenase (ubiquinone) 1 beta subcomplex||NADH dehydrogenase [ubiquinone] 1 beta subcomplex subunit 10	-0.980633
XLOC_044964	--	-2.26145	Novel_lncRNA	106033469	DNAH3	dynein||dynein heavy chain 3	-0.962418
XLOC_044964	--	-2.26145	Novel_lncRNA	106042326	COMMD6	COMM domain-containing protein 6 isoform X2||COMM domain containing 6||COMM domain-containing protein 6 isoform X1	0.983146
XLOC_044964	--	-2.26145	Novel_lncRNA	106047053	LOC106047053	chromosome unknown open reading frame||uncharacterized protein C15orf52 homolog isoform X2||uncharacterized protein C15orf52 homolog isoform X1||uncharacterized protein C15orf52 homolog isoform X3	-0.982371
XLOC_044964	--	-2.26145	Novel_lncRNA	106033566	LOC106033566	putative short-chain dehydrogenase/reductase family 42E member 2 isoform X2||putative short-chain dehydrogenase/reductase family 42E member 2||putative short-chain dehydrogenase/reductase family 42E member 2 isoform X1	-0.98022
XLOC_044964	--	-2.26145	Novel_lncRNA	106044085	USP19	ubiquitin carboxyl-terminal hydrolase 19||ubiquitin specific peptidase 19	-0.968025
XLOC_044964	--	-2.26145	Novel_lncRNA	106039443	ABCA4	ATP-binding cassette||retinal-specific ATP-binding cassette transporter isoform X8||retinal-specific ATP-binding cassette transporter isoform X9||retinal-specific ATP-binding cassette transporter isoform X4||retinal-specific ATP-binding cassette transporter isoform X5||retinal-specific ATP-binding cassette transporter isoform X6||retinal-specific ATP-binding cassette transporter isoform X7||retin…	0.99346
XLOC_044964	--	-2.26145	Novel_lncRNA	106038693	LOC106038693	low affinity vacuolar monovalent cation/H(+) antiporter-like	-0.993617
XLOC_044964	--	-2.26145	Novel_lncRNA	106036697	MRPS25	mitochondrial ribosomal protein S25||28S ribosomal protein S25	-0.96746
XLOC_044964	--	-2.26145	Novel_lncRNA	106039625	LOC106039625	borealin-2-like||borealin-2-like isoform X1||borealin-2-like isoform X2	-0.975428
XLOC_044964	--	-2.26145	Novel_lncRNA	106048538	FAM214B	family with sequence similarity 214||protein FAM214B isoform X1||protein FAM214B isoform X2	0.991838
XLOC_044964	--	-2.26145	Novel_lncRNA	106045952	CDC27	cell division cycle 27||cell division cycle protein 27 homolog	-0.960431
XLOC_044964	--	-2.26145	Novel_lncRNA	106036611	PPP4R3A	protein phosphatase 4||serine/threonine-protein phosphatase 4 regulatory subunit 3A isoform X2||serine/threonine-protein phosphatase 4 regulatory subunit 3A isoform X1	-0.978771
XLOC_044964	--	-2.26145	Novel_lncRNA	106038251	PPFIBP1	PTPRF interacting protein||liprin-beta-1	0.985754
XLOC_044964	--	-2.26145	Novel_lncRNA	106036573	ZPBP	zona pellucida-binding protein 1 isoform X3||zona pellucida binding protein||zona pellucida-binding protein 1 isoform X1||zona pellucida-binding protein 1 isoform X2	-0.978603
XLOC_044964	--	-2.26145	Novel_lncRNA	106046360	PHF20L1	PHD finger protein 20-like protein 1 isoform X8||PHD finger protein 20-like protein 1 isoform X9||PHD finger protein 20-like protein 1 isoform X4||PHD finger protein 20-like protein 1 isoform X5||PHD finger protein 20-like protein 1 isoform X6||PHD finger protein 20-like protein 1 isoform X7||PHD finger protein 20-like protein 1 isoform X1||PHD finger protein 20-like protein 1 isoform X2||PHD fin…	-0.970806
XLOC_044964	--	-2.26145	Novel_lncRNA	106043181	NDUFAF1	complex I intermediate-associated protein 30||NADH dehydrogenase (ubiquinone) complex I	0.950314
XLOC_044964	--	-2.26145	Novel_lncRNA	106039570	EPHA6	ephrin type-A receptor 6 isoform X1||ephrin type-A receptor 6 isoform X2||EPH receptor A6||ephrin type-A receptor 6 isoform X3	-0.98625
XLOC_044964	--	-2.26145	Novel_lncRNA	106043385	BNC1	zinc finger protein basonuclin-1 isoform X1||zinc finger protein basonuclin-1 isoform X2||zinc finger protein basonuclin-1 isoform X3||zinc finger protein basonuclin-1 isoform X4||basonuclin 1	0.956715
XLOC_044964	--	-2.26145	Novel_lncRNA	106048592	BCKDHB	2-oxoisovalerate dehydrogenase subunit beta||branched chain keto acid dehydrogenase E1	-0.96463
XLOC_044964	--	-2.26145	Novel_lncRNA	106037787	REPS2	ralBP1-associated Eps domain-containing protein 2||RALBP1 associated Eps domain containing 2	0.95314
XLOC_044964	--	-2.26145	Novel_lncRNA	106029925	LY75	lymphocyte antigen 75	0.966027
XLOC_044964	--	-2.26145	Novel_lncRNA	106038754	KIN	DNA/RNA-binding protein KIN17||Kin17 DNA and RNA binding protein	0.988594
XLOC_044964	--	-2.26145	Novel_lncRNA	106033322	LOC106033322	uncharacterized LOC106033322||uncharacterized protein LOC106033322	-0.97023
XLOC_044964	--	-2.26145	Novel_lncRNA	106041320	NRAS	neuroblastoma RAS viral (v-ras) oncogene homolog||GTPase NRas	0.966457
XLOC_044964	--	-2.26145	Novel_lncRNA	106038087	LOC106038087	uncharacterized LOC106038087||uncharacterized protein LOC106038087	-0.960362
XLOC_044964	--	-2.26145	Novel_lncRNA	106042795	SMIM4	small integral membrane protein 4	-0.964051
XLOC_044964	--	-2.26145	Novel_lncRNA	106043790	SLC39A13	zinc transporter ZIP13||solute carrier family 39 (zinc transporter)	-0.971792
XLOC_044964	--	-2.26145	Novel_lncRNA	106036303	MRPL17	mitochondrial ribosomal protein L17||39S ribosomal protein L17	-0.952404
XLOC_044964	--	-2.26145	Novel_lncRNA	106036216	SPHKAP	SPHK1 interactor||A-kinase anchor protein SPHKAP isoform X1||A-kinase anchor protein SPHKAP isoform X2||A-kinase anchor protein SPHKAP isoform X3||A-kinase anchor protein SPHKAP isoform X4||A-kinase anchor protein SPHKAP isoform X5	0.980643
XLOC_044964	--	-2.26145	Novel_lncRNA	106033668	MYO5A	unconventional myosin-Va isoform X8||unconventional myosin-Va isoform X9||unconventional myosin-Va isoform X2||unconventional myosin-Va isoform X10||unconventional myosin-Va isoform X1||unconventional myosin-Va isoform X6||unconventional myosin-Va isoform X7||myosin VA (heavy chain 12||unconventional myosin-Va isoform X5||unconventional myosin-Va isoform X4||unconventional myosin-Va isoform X3	0.955963
XLOC_044964	--	-2.26145	Novel_lncRNA	106036372	NUP155	nucleoporin 155kDa||nuclear pore complex protein Nup155	0.972603
XLOC_044964	--	-2.26145	Novel_lncRNA	106045451	ABCC2	ATP-binding cassette||canalicular multispecific organic anion transporter 1	-0.966562
XLOC_044964	--	-2.26145	Novel_lncRNA	106048346	ZNF652	zinc finger protein 652||LOW QUALITY PROTEIN: zinc finger protein 652	0.988079
XLOC_044964	--	-2.26145	Novel_lncRNA	106037747	BRCC3	BRCA1/BRCA2-containing complex||lys-63-specific deubiquitinase BRCC36	0.978666
XLOC_044964	--	-2.26145	Novel_lncRNA	106044565	TTC13	tetratricopeptide repeat domain 13||tetratricopeptide repeat protein 13	0.965289
XLOC_044964	--	-2.26145	Novel_lncRNA	106031552	FAM13C	protein FAM13C isoform X6||protein FAM13C isoform X7||protein FAM13C isoform X4||protein FAM13C isoform X5||protein FAM13C isoform X2||protein FAM13C isoform X3||protein FAM13C isoform X1||protein FAM13C isoform X12||protein FAM13C isoform X8||protein FAM13C isoform X9||protein FAM13C isoform X10||protein FAM13C isoform X11||family with sequence similarity 13	-0.975215
XLOC_044964	--	-2.26145	Novel_lncRNA	106042444	ANXA5	annexin A5 isoform X3||annexin A5||annexin A5 isoform X1||annexin A5 isoform X2	0.983403
XLOC_044964	--	-2.26145	Novel_lncRNA	106042241	LOC106042241	extensin-like	-0.983211
XLOC_044964	--	-2.26145	Novel_lncRNA	106042959	LOC106042959	uncharacterized LOC106042959||uncharacterized protein LOC106042959 isoform X1||uncharacterized protein LOC106042959 isoform X3||uncharacterized protein LOC106042959 isoform X2||uncharacterized protein LOC106042959 isoform X4	-0.955825
XLOC_044964	--	-2.26145	Novel_lncRNA	106037734	LOC106037734	uncharacterized protein LOC106037734 isoform X1||uncharacterized protein LOC106037734 isoform X2||uncharacterized LOC106037734||uncharacterized protein LOC106037734 isoform X3	0.998763
XLOC_044964	--	-2.26145	Novel_lncRNA	106047234	SLC45A1	LOW QUALITY PROTEIN: proton-associated sugar transporter A||solute carrier family 45	0.965425
XLOC_044964	--	-2.26145	Novel_lncRNA	106031553	DISP1	dispatched homolog 1 (Drosophila)||protein dispatched homolog 1	-0.975396
XLOC_044964	--	-2.26145	Novel_lncRNA	106029924	SLC4A3	anion exchange protein 3||solute carrier family 4 (anion exchanger)	-0.962434
XLOC_044964	--	-2.26145	Novel_lncRNA	106036091	BRWD1	bromodomain and WD repeat domain containing 1||bromodomain and WD repeat-containing protein 1 isoform X2||bromodomain and WD repeat-containing protein 1 isoform X1	0.976704
XLOC_044964	--	-2.26145	Novel_lncRNA	106037141	TLR4	toll-like receptor 4	0.993327
XLOC_044964	--	-2.26145	Novel_lncRNA	106038563	ATRX	alpha thalassemia/mental retardation syndrome X-linked||LOW QUALITY PROTEIN: transcriptional regulator ATRX	0.956493
XLOC_044964	--	-2.26145	Novel_lncRNA	106036875	VILL	villin-like||villin-like protein isoform X2||villin-like protein isoform X1	0.968815
XLOC_044964	--	-2.26145	Novel_lncRNA	106032859	NIPAL4	NIPA-like domain containing 4||magnesium transporter NIPA4 isoform X1||magnesium transporter NIPA4 isoform X2	0.966263
XLOC_044964	--	-2.26145	Novel_lncRNA	106033492	CRYM	ketimine reductase mu-crystallin isoform X1||ketimine reductase mu-crystallin isoform X2||crystallin	-0.964802
XLOC_044964	--	-2.26145	Novel_lncRNA	106049318	LOC106049318	microtubule-associated protein RP/EB family member 3-like	-0.967374
XLOC_044964	--	-2.26145	Novel_lncRNA	106036873	GHRHR	growth hormone releasing hormone receptor||growth hormone-releasing hormone receptor isoform X2||growth hormone-releasing hormone receptor isoform X1	-0.989213
XLOC_044964	--	-2.26145	Novel_lncRNA	106034352	SIL1	nucleotide exchange factor SIL1 isoform X1||SIL1 nucleotide exchange factor||nucleotide exchange factor SIL1 isoform X3||nucleotide exchange factor SIL1 isoform X2	-0.977495
XLOC_044964	--	-2.26145	Novel_lncRNA	106032349	DYDC1	DPY30 domain containing 1||DPY30 domain-containing protein 1	-0.97436
XLOC_044964	--	-2.26145	Novel_lncRNA	106047342	CDC14B	dual specificity protein phosphatase CDC14B isoform X1||dual specificity protein phosphatase CDC14B isoform X3||cell division cycle 14B||dual specificity protein phosphatase CDC14B isoform X2||dual specificity protein phosphatase CDC14B isoform X4	-0.966514
XLOC_044964	--	-2.26145	Novel_lncRNA	106039586	ZNF507	zinc finger protein 507||zinc finger protein 507 isoform X3||zinc finger protein 507 isoform X2||zinc finger protein 507 isoform X1	0.966675
XLOC_044964	--	-2.26145	Novel_lncRNA	106038662	USP53	inactive ubiquitin carboxyl-terminal hydrolase 53 isoform X2||inactive ubiquitin carboxyl-terminal hydrolase 53 isoform X1||ubiquitin specific peptidase 53	-0.951182
XLOC_044964	--	-2.26145	Novel_lncRNA	106038289	ARFGAP3	ADP-ribosylation factor GTPase-activating protein 3||ADP-ribosylation factor GTPase activating protein 3	0.975368
XLOC_044964	--	-2.26145	Novel_lncRNA	106039742	RPS25	40S ribosomal protein S25||ribosomal protein S25	-0.969059
XLOC_044964	--	-2.26145	Novel_lncRNA	106032481	RNF146	ring finger protein 146||E3 ubiquitin-protein ligase RNF146 isoform X1||E3 ubiquitin-protein ligase RNF146 isoform X2	-0.965676
XLOC_044964	--	-2.26145	Novel_lncRNA	106035883	HMGXB4	HMG box domain containing 4||HMG domain-containing protein 4	0.973125
XLOC_044964	--	-2.26145	Novel_lncRNA	106049443	LOC106049443	uncharacterized transmembrane protein DDB_G0289901-like	-0.974449
XLOC_044964	--	-2.26145	Novel_lncRNA	106045773	BLMH	bleomycin hydrolase	-0.986963
XLOC_044964	--	-2.26145	Novel_lncRNA	106048270	SDHAF2	succinate dehydrogenase complex assembly factor 2||succinate dehydrogenase assembly factor 2	-0.960088
XLOC_044964	--	-2.26145	Novel_lncRNA	106049748	SCCPDH	saccharopine dehydrogenase (putative)||saccharopine dehydrogenase-like oxidoreductase	-0.993427
XLOC_044964	--	-2.26145	Novel_lncRNA	106041493	LOC106041493	schlafen family member 13-like	-0.951437
XLOC_044964	--	-2.26145	Novel_lncRNA	106035213	FRG1	FSHD region gene 1||protein FRG1	0.957991
XLOC_044964	--	-2.26145	Novel_lncRNA	106040444	KCMF1	E3 ubiquitin-protein ligase KCMF1||potassium channel modulatory factor 1	0.987165
XLOC_044964	--	-2.26145	Novel_lncRNA	106037988	LOC106037988	uncharacterized LOC106037988||uncharacterized protein LOC106037988 isoform X8||uncharacterized protein LOC106037988 isoform X7||uncharacterized protein LOC106037988 isoform X6||uncharacterized protein LOC106037988 isoform X5||uncharacterized protein LOC106037988 isoform X4||uncharacterized protein LOC106037988 isoform X3||uncharacterized protein LOC106037988 isoform X2||uncharacterized protein LO…	0.959637
XLOC_044964	--	-2.26145	Novel_lncRNA	106030309	ENKUR	enkurin	-0.976339
XLOC_044964	--	-2.26145	Novel_lncRNA	106043832	FREM1	FRAS1-related extracellular matrix protein 1 isoform X2||FRAS1-related extracellular matrix protein 1 isoform X3||FRAS1 related extracellular matrix 1||FRAS1-related extracellular matrix protein 1 isoform X1||FRAS1-related extracellular matrix protein 1 isoform X4	-0.987235
XLOC_044964	--	-2.26145	Novel_lncRNA	106031015	AKR1D1	aldo-keto reductase family 1||3-oxo-5-beta-steroid 4-dehydrogenase	0.952165
XLOC_044964	--	-2.26145	Novel_lncRNA	106040243	LOC106040243	uncharacterized protein LOC106040243 isoform X1||phospholipase A2	0.953494
XLOC_044964	--	-2.26145	Novel_lncRNA	106033135	LOC106033135	uncharacterized protein LOC106033135||uncharacterized LOC106033135	0.967557
XLOC_044964	--	-2.26145	Novel_lncRNA	106031507	GLTSCR1L	GLTSCR1-like||GLTSCR1-like protein	0.958617
XLOC_044964	--	-2.26145	Novel_lncRNA	106040766	ZGPAT	zinc finger||zinc finger CCCH-type with G patch domain-containing protein	0.963338
XLOC_044964	--	-2.26145	Novel_lncRNA	106029930	TLL2	tolloid-like protein 2 isoform X2||tolloid-like protein 2 isoform X3||tolloid-like protein 2 isoform X1||tolloid-like protein 2 isoform X6||tolloid-like protein 2 isoform X7||tolloid-like protein 2 isoform X4||tolloid-like protein 2 isoform X5||tolloid-like protein 2 isoform X8||tolloid-like protein 2 isoform X9||tolloid-like protein 2 isoform X10||tolloid-like 2	-0.967075
XLOC_044964	--	-2.26145	Novel_lncRNA	106046494	TRAPPC2L	trafficking protein particle complex 2-like||trafficking protein particle complex subunit 2-like protein	-0.977419
XLOC_044964	--	-2.26145	Novel_lncRNA	106045678	AP3D1	adaptor-related protein complex 3||AP-3 complex subunit delta-1	0.956978
XLOC_044964	--	-2.26145	Novel_lncRNA	106047485	INPP5J	inositol polyphosphate-5-phosphatase J||phosphatidylinositol 4	-0.957058
XLOC_044964	--	-2.26145	Novel_lncRNA	106048575	NUP98	nuclear pore complex protein Nup98-Nup96 isoform X2||nuclear pore complex protein Nup98-Nup96 isoform X3||nucleoporin 98kDa||nuclear pore complex protein Nup98-Nup96 isoform X1	-0.961557
XLOC_044964	--	-2.26145	Novel_lncRNA	106036563	CPSF2	cleavage and polyadenylation specific factor 2||cleavage and polyadenylation specificity factor subunit 2	-0.972976
XLOC_044964	--	-2.26145	Novel_lncRNA	106049670	POLR1E	polymerase (RNA) I polypeptide E||DNA-directed RNA polymerase I subunit RPA49	0.973346
XLOC_044964	--	-2.26145	Novel_lncRNA	106037277	TRMT5	tRNA (guanine(37)-N1)-methyltransferase isoform X1||tRNA methyltransferase 5||tRNA (guanine(37)-N1)-methyltransferase isoform X2	-0.997584
XLOC_044964	--	-2.26145	Novel_lncRNA	106040710	RAB14	ras-related protein Rab-14 isoform X2||ras-related protein Rab-14 isoform X1||RAB14	-0.989942
XLOC_044964	--	-2.26145	Novel_lncRNA	106033566	LOC106033566	putative short-chain dehydrogenase/reductase family 42E member 2 isoform X2||putative short-chain dehydrogenase/reductase family 42E member 2||putative short-chain dehydrogenase/reductase family 42E member 2 isoform X1	-0.956255
XLOC_044964	--	-2.26145	Novel_lncRNA	106048647	ZNF710	zinc finger protein 710	0.950954
XLOC_044964	--	-2.26145	Novel_lncRNA	106046759	PYCR1	pyrroline-5-carboxylate reductase 1	0.964193
XLOC_044964	--	-2.26145	Novel_lncRNA	106034330	LOC106034330	chromosome unknown open reading frame||putative uncharacterized protein C5orf58 homolog isoform X1||putative uncharacterized protein C5orf58 homolog isoform X2||putative uncharacterized protein C5orf58 homolog isoform X3||putative uncharacterized protein C5orf58 homolog isoform X4||putative uncharacterized protein C5orf58 homolog isoform X5||putative uncharacterized protein C5orf58 homolog isofor…	0.974134
XLOC_044964	--	-2.26145	Novel_lncRNA	106042966	APOOL	MICOS complex subunit MIC27||apolipoprotein O-like	0.970515
XLOC_044964	--	-2.26145	Novel_lncRNA	106043672	HACD3	3-hydroxyacyl-CoA dehydratase 3||very-long-chain (3R)-3-hydroxyacyl-CoA dehydratase 3	0.964523
XLOC_044964	--	-2.26145	Novel_lncRNA	106047458	SENP8	sentrin-specific protease 8||SUMO/sentrin peptidase family member	0.972871
XLOC_044964	--	-2.26145	Novel_lncRNA	106031115	TCTN1	tectonic family member 1||tectonic-1	-0.95297
XLOC_044964	--	-2.26145	Novel_lncRNA	106032469	SMPDL3A	sphingomyelin phosphodiesterase||LOW QUALITY PROTEIN: acid sphingomyelinase-like phosphodiesterase 3a	0.98232
XLOC_044964	--	-2.26145	Novel_lncRNA	106047863	PEX5	peroxisomal biogenesis factor 5	0.966344
XLOC_044964	--	-2.26145	Novel_lncRNA	106030971	SLC25A16	solute carrier family 25 (mitochondrial carrier)||graves disease carrier protein	0.952968
XLOC_044964	--	-2.26145	Novel_lncRNA	106030615	PPP1R42	protein phosphatase 1 regulatory subunit 42 isoform X2||protein phosphatase 1 regulatory subunit 42 isoform X1||protein phosphatase 1	-0.997239
XLOC_044964	--	-2.26145	Novel_lncRNA	106035604	KIF2A	kinesin-like protein KIF2A isoform X5||kinesin-like protein KIF2A isoform X4||kinesin-like protein KIF2A isoform X6||kinesin-like protein KIF2A isoform X1||kinesin-like protein KIF2A isoform X3||kinesin-like protein KIF2A isoform X2||kinesin heavy chain member 2A	0.95164
XLOC_044964	--	-2.26145	Novel_lncRNA	106047833	IFFO1	intermediate filament family orphan 1	-0.964686
XLOC_044964	--	-2.26145	Novel_lncRNA	106034638	CEP95	centrosomal protein of 95 kDa isoform X1||centrosomal protein of 95 kDa isoform X2||centrosomal protein of 95 kDa isoform X3||centrosomal protein 95kDa	-0.954264
XLOC_044964	--	-2.26145	Novel_lncRNA	106042770	TMEM62	transmembrane protein 62	0.977632
XLOC_044964	--	-2.26145	Novel_lncRNA	106049263	PSMD4	proteasome (prosome||26S proteasome non-ATPase regulatory subunit 4	-0.987969
XLOC_044964	--	-2.26145	Novel_lncRNA	106043356	LOC106043356	hepatoma-derived growth factor-related protein 3	0.950603
XLOC_044964	--	-2.26145	Novel_lncRNA	106034319	NPM1	nucleophosmin||nucleophosmin (nucleolar phosphoprotein B23	-0.999163
XLOC_044964	--	-2.26145	Novel_lncRNA	106045031	TMEM245	transmembrane protein 245 isoform X2||transmembrane protein 245||transmembrane protein 245 isoform X1	0.987704
XLOC_044964	--	-2.26145	Novel_lncRNA	106040611	CCDC15	coiled-coil domain containing 15||coiled-coil domain-containing protein 15 isoform X1||coiled-coil domain-containing protein 15 isoform X2||coiled-coil domain-containing protein 15 isoform X3	0.989808
XLOC_044964	--	-2.26145	Novel_lncRNA	106048208	CCDC124	coiled-coil domain containing 124||coiled-coil domain-containing protein 124	-0.95033
XLOC_044964	--	-2.26145	Novel_lncRNA	106042172	TSTA3	tissue specific transplantation antigen P35B||GDP-L-fucose synthase	0.984147
XLOC_044964	--	-2.26145	Novel_lncRNA	106046963	MDM2	E3 ubiquitin-protein ligase Mdm2 isoform X3||E3 ubiquitin-protein ligase Mdm2 isoform X2||E3 ubiquitin-protein ligase Mdm2 isoform X1||MDM2 proto-oncogene	0.962671
XLOC_044964	--	-2.26145	Novel_lncRNA	106044374	FGFR1	fibroblast growth factor receptor 1	0.952173
XLOC_044964	--	-2.26145	Novel_lncRNA	106036106	LCA5L	lebercilin-like protein isoform X2||lebercilin-like protein isoform X1||Leber congenital amaurosis 5-like	-0.979396
XLOC_044964	--	-2.26145	Novel_lncRNA	106029425	LOC106029425	endogenous retrovirus group K member 18 Pol protein-like	-0.96333
XLOC_044964	--	-2.26145	Novel_lncRNA	106045601	GPCPD1	glycerophosphocholine phosphodiesterase GPCPD1 isoform X1||glycerophosphocholine phosphodiesterase GPCPD1 isoform X2||glycerophosphocholine phosphodiesterase 1	-0.951362
XLOC_044964	--	-2.26145	Novel_lncRNA	106045022	ZNF830	zinc finger protein 830	0.95241
XLOC_044964	--	-2.26145	Novel_lncRNA	106045325	LOC106045325	LOW QUALITY PROTEIN: B-cell scaffold protein with ankyrin repeats-like||B-cell scaffold protein with ankyrin repeats-like	0.961937
XLOC_044964	--	-2.26145	Novel_lncRNA	106030618	MCMDC2	minichromosome maintenance domain containing 2||MCM domain-containing protein 2 isoform X1||MCM domain-containing protein 2 isoform X2||MCM domain-containing protein 2 isoform X3||MCM domain-containing protein 2 isoform X4||MCM domain-containing protein 2 isoform X5	0.984687
XLOC_044964	--	-2.26145	Novel_lncRNA	106033096	ATPAF1	ATP synthase mitochondrial F1 complex assembly factor 1	0.995778
XLOC_044964	--	-2.26145	Novel_lncRNA	106038009	PTP4A2	protein tyrosine phosphatase type IVA||protein tyrosine phosphatase type IVA 2	-0.96133
XLOC_044964	--	-2.26145	Novel_lncRNA	106031757	LOC106031757	malignant fibrous histiocytoma-amplified sequence 1 homolog||LOW QUALITY PROTEIN: malignant fibrous histiocytoma-amplified sequence 1 homolog	0.978037
XLOC_044964	--	-2.26145	Novel_lncRNA	106042869	MRPL32	39S ribosomal protein L32||mitochondrial ribosomal protein L32	0.950531
XLOC_044964	--	-2.26145	Novel_lncRNA	106047646	STAMBP	STAM binding protein||STAM-binding protein	0.959001
XLOC_044964	--	-2.26145	Novel_lncRNA	106042213	TUBB1	tubulin||tubulin beta-1 chain	0.96247
XLOC_044964	--	-2.26145	Novel_lncRNA	106032262	KIAA0922	KIAA0922 ortholog||transmembrane protein 131-like isoform X2||transmembrane protein 131-like isoform X1||transmembrane protein 131-like isoform X3||transmembrane protein 131-like isoform X4	0.969825
XLOC_044964	--	-2.26145	Novel_lncRNA	106033173	LOC106033173	hydrocephalus-inducing protein homolog isoform X2||hydrocephalus-inducing protein homolog isoform X1||hydrocephalus-inducing protein homolog	-0.964038
XLOC_044964	--	-2.26145	Novel_lncRNA	106041074	TYW1	tRNA-yW synthesizing protein 1 homolog (S. cerevisiae)||S-adenosyl-L-methionine-dependent tRNA 4-demethylwyosine synthase isoform X2||S-adenosyl-L-methionine-dependent tRNA 4-demethylwyosine synthase isoform X1	0.977276
XLOC_044964	--	-2.26145	Novel_lncRNA	106029929	TANK	TRAF family member-associated NF-kappa-B activator||TRAF family member-associated NFKB activator	0.973911
XLOC_044964	--	-2.26145	Novel_lncRNA	106037818	PPEF1	protein phosphatase||serine/threonine-protein phosphatase with EF-hands 1	-0.95962
XLOC_044964	--	-2.26145	Novel_lncRNA	106044264	PLAGL1	pleiomorphic adenoma gene-like 1||zinc finger protein PLAGL1	0.979246
XLOC_044964	--	-2.26145	Novel_lncRNA	106037298	SMAD7	SMAD family member 7||mothers against decapentaplegic homolog 7	0.969095
XLOC_044964	--	-2.26145	Novel_lncRNA	106043148	SPDYA	speedy protein A||speedy/RINGO cell cycle regulator family member A	-0.96839
XLOC_044964	--	-2.26145	Novel_lncRNA	106030368	RIMS1	regulating synaptic membrane exocytosis protein 1 isoform X17||regulating synaptic membrane exocytosis protein 1 isoform X16||regulating synaptic membrane exocytosis protein 1 isoform X15||regulating synaptic membrane exocytosis protein 1 isoform X14||regulating synaptic membrane exocytosis protein 1 isoform X13||regulating synaptic membrane exocytosis protein 1 isoform X12||regulating synaptic m…	0.951845
XLOC_044964	--	-2.26145	Novel_lncRNA	106034357	WHSC1	LOW QUALITY PROTEIN: histone-lysine N-methyltransferase NSD2||Wolf-Hirschhorn syndrome candidate 1	0.977793
XLOC_044964	--	-2.26145	Novel_lncRNA	106044809	IQCG	IQ domain-containing protein G isoform X2||IQ domain-containing protein G isoform X1||IQ motif containing G	-0.969355
XLOC_044964	--	-2.26145	Novel_lncRNA	106033152	TDRD12	putative ATP-dependent RNA helicase TDRD12||tudor domain containing 12	0.960065
XLOC_044964	--	-2.26145	Novel_lncRNA	106036494	RGMA	repulsive guidance molecule A||repulsive guidance molecule family member a	0.960517
XLOC_044964	--	-2.26145	Novel_lncRNA	106046080	HIPK4	homeodomain interacting protein kinase 4||homeodomain-interacting protein kinase 4	-0.966377
XLOC_044964	--	-2.26145	Novel_lncRNA	106037838	LOC106037838	chromosome unknown open reading frame||uncharacterized protein CXorf23 homolog	0.972153
XLOC_044964	--	-2.26145	Novel_lncRNA	106031160	ABCB9	ATP-binding cassette||ATP-binding cassette sub-family B member 9	0.951495
XLOC_044964	--	-2.26145	Novel_lncRNA	106033353	SRL	sarcalumenin	-0.969624
XLOC_044964	--	-2.26145	Novel_lncRNA	106029725	ABCC10	ATP-binding cassette||LOW QUALITY PROTEIN: multidrug resistance-associated protein 7	0.981959
XLOC_044964	--	-2.26145	Novel_lncRNA	106047646	STAMBP	STAM binding protein||STAM-binding protein	-0.978501
XLOC_044964	--	-2.26145	Novel_lncRNA	106044511	FAM228B	protein FAM228B isoform X1||protein FAM228B isoform X2||family with sequence similarity 228	0.955822
XLOC_044964	--	-2.26145	Novel_lncRNA	106035540	PCLO	LOW QUALITY PROTEIN: protein piccolo||piccolo presynaptic cytomatrix protein	0.967934
XLOC_044964	--	-2.26145	Novel_lncRNA	106049024	GPR182	G-protein coupled receptor 182||G protein-coupled receptor 182	0.962603
XLOC_044964	--	-2.26145	Novel_lncRNA	106048894	HEATR1	HEAT repeat containing 1||HEAT repeat-containing protein 1	0.987987
XLOC_044964	--	-2.26145	Novel_lncRNA	106032298	LOC106032298	chromosome unknown open reading frame||uncharacterized protein C4orf45 homolog isoform X1||uncharacterized protein C4orf45 homolog isoform X2||uncharacterized protein C4orf45 homolog isoform X3	-0.978575
XLOC_044964	--	-2.26145	Novel_lncRNA	106037282	ZBTB42	zinc finger and BTB domain-containing protein 42||zinc finger and BTB domain containing 42	0.954278
XLOC_044964	--	-2.26145	Novel_lncRNA	106039301	EN1	homeobox protein engrailed-1||engrailed homeobox 1	0.977585
XLOC_044964	--	-2.26145	Novel_lncRNA	106039054	LOC106039054	transmembrane protein 68-like isoform X1||transmembrane protein 68-like isoform X2||transmembrane protein 68-like	0.962009
XLOC_044964	--	-2.26145	Novel_lncRNA	106034698	GNA13	guanine nucleotide-binding protein subunit alpha-13||guanine nucleotide binding protein (G protein)	0.972872
XLOC_044964	--	-2.26145	Novel_lncRNA	106043450	LOC106043450	chromosome unknown open reading frame||uncharacterized protein C21orf140 homolog	-0.950257
XLOC_044964	--	-2.26145	Novel_lncRNA	106037587	MIB1	E3 ubiquitin-protein ligase MIB1 isoform X4||mindbomb E3 ubiquitin protein ligase 1||E3 ubiquitin-protein ligase MIB1 isoform X2||E3 ubiquitin-protein ligase MIB1 isoform X3||E3 ubiquitin-protein ligase MIB1 isoform X1	0.973235
XLOC_044964	--	-2.26145	Novel_lncRNA	106048662	LOC106048662	tubulin polyglutamylase TTLL13-like isoform X2||tubulin polyglutamylase TTLL13-like isoform X3||tubulin polyglutamylase TTLL13-like||tubulin polyglutamylase TTLL13-like isoform X1||tubulin polyglutamylase TTLL13-like isoform X4	-0.995031
XLOC_044964	--	-2.26145	Novel_lncRNA	106035153	LOC106035153	chromosome unknown open reading frame||UPF0602 protein C4orf47 homolog isoform X3||UPF0602 protein C4orf47 homolog isoform X2||UPF0602 protein C4orf47 homolog isoform X1	-0.965064
XLOC_044964	--	-2.26145	Novel_lncRNA	106044405	UNC5D	unc-5 netrin receptor D||netrin receptor UNC5D isoform X2||netrin receptor UNC5D isoform X3||netrin receptor UNC5D isoform X1||netrin receptor UNC5D isoform X6||netrin receptor UNC5D isoform X7||netrin receptor UNC5D isoform X4||netrin receptor UNC5D isoform X5	-0.984583
XLOC_044964	--	-2.26145	Novel_lncRNA	106031261	PPM1F	protein phosphatase||protein phosphatase 1F	0.998839
XLOC_044964	--	-2.26145	Novel_lncRNA	106032273	GUCY1A3	guanylate cyclase soluble subunit alpha-3 isoform X1||guanylate cyclase soluble subunit alpha-3 isoform X2||guanylate cyclase 1	0.957063
XLOC_044964	--	-2.26145	Novel_lncRNA	106045345	KRR1	KRR1 small subunit processome component homolog||KRR1	0.968679
XLOC_044964	--	-2.26145	Novel_lncRNA	106033207	ZNF319	zinc finger protein 319	0.976341
XLOC_044964	--	-2.26145	Novel_lncRNA	106035660	GPX8	glutathione peroxidase 8 (putative)||probable glutathione peroxidase 8 isoform X2||probable glutathione peroxidase 8 isoform X1	0.977204
XLOC_044964	--	-2.26145	Novel_lncRNA	106041991	PCK1	phosphoenolpyruvate carboxykinase||phosphoenolpyruvate carboxykinase 1 (soluble)	0.978109
XLOC_044964	--	-2.26145	Novel_lncRNA	106047093	B3GNTL1	UDP-GlcNAc:betaGal beta-1	-0.985357
XLOC_044964	--	-2.26145	Novel_lncRNA	106042844	RBM5	RNA-binding protein 5 isoform X1||RNA-binding protein 5 isoform X2||RNA binding motif protein 5	0.953283
XLOC_044964	--	-2.26145	Novel_lncRNA	106033001	CPT2	carnitine O-palmitoyltransferase 2||carnitine palmitoyltransferase 2	0.980434
XLOC_044964	--	-2.26145	Novel_lncRNA	106041924	KLHL8	kelch-like protein 8||kelch-like family member 8	-0.978082
XLOC_044964	--	-2.26145	Novel_lncRNA	106046475	LNPEP	leucyl-cystinyl aminopeptidase isoform X1||leucyl/cystinyl aminopeptidase||leucyl-cystinyl aminopeptidase isoform X2	0.977879
XLOC_044964	--	-2.26145	Novel_lncRNA	106030126	TWISTNB	DNA-directed RNA polymerase I subunit RPA43||TWIST neighbor	0.968093
XLOC_044964	--	-2.26145	Novel_lncRNA	106037338	SKA1	spindle and kinetochore associated complex subunit 1||spindle and kinetochore-associated protein 1 isoform X1||spindle and kinetochore-associated protein 1 isoform X2	-0.981271
XLOC_044964	--	-2.26145	Novel_lncRNA	106036402	SNRPA1	small nuclear ribonucleoprotein polypeptide A'||U2 small nuclear ribonucleoprotein A'	-0.951834
XLOC_044964	--	-2.26145	Novel_lncRNA	106033500	LOC106033500	transmembrane protein 180	0.953871
XLOC_044964	--	-2.26145	Novel_lncRNA	106044039	EXOC5	exocyst complex component 5	0.972752
XLOC_044964	--	-2.26145	Novel_lncRNA	106035673	LOC106035673	regucalcin-like	-0.974232
XLOC_044964	--	-2.26145	Novel_lncRNA	106046383	KDM4C	lysine-specific demethylase 4C isoform X2||lysine-specific demethylase 4C isoform X9||lysine-specific demethylase 4C isoform X8||lysine-specific demethylase 4C isoform X1||lysine-specific demethylase 4C isoform X3||lysine (K)-specific demethylase 4C||lysine-specific demethylase 4C isoform X5||lysine-specific demethylase 4C isoform X4||lysine-specific demethylase 4C isoform X7||lysine-specific dem…	-0.960411
XLOC_044964	--	-2.26145	Novel_lncRNA	106033504	NRDE2	protein NRDE2 homolog||NRDE-2	0.954194
XLOC_044964	--	-2.26145	Novel_lncRNA	106042327	KLF5	Kruppel-like factor 5 (intestinal)||Krueppel-like factor 5	0.957873
XLOC_044964	--	-2.26145	Novel_lncRNA	106041097	LOC106041097	fibrinogen-like protein 1	-0.973782
XLOC_044964	--	-2.26145	Novel_lncRNA	106048528	UBAP2L	ubiquitin-associated protein 2-like||ubiquitin associated protein 2-like	0.96111
XLOC_044964	--	-2.26145	Novel_lncRNA	106035189	WWC2	protein WWC2 isoform X4||protein WWC2 isoform X1||protein WWC2 isoform X2||protein WWC2 isoform X3||WW and C2 domain containing 2	0.961842
XLOC_044964	--	-2.26145	Novel_lncRNA	106037240	NUDT14	nudix (nucleoside diphosphate linked moiety X)-type motif 14||uridine diphosphate glucose pyrophosphatase isoform X1||uridine diphosphate glucose pyrophosphatase isoform X2	0.955776
XLOC_044964	--	-2.26145	Novel_lncRNA	106032931	TTC4	tetratricopeptide repeat domain 4||tetratricopeptide repeat protein 4	-0.956064
XLOC_044964	--	-2.26145	Novel_lncRNA	106038451	MTSS1	LOW QUALITY PROTEIN: metastasis suppressor protein 1||metastasis suppressor 1	0.990426
XLOC_044964	--	-2.26145	Novel_lncRNA	106047183	LOC106047183	BPI fold-containing family B member 3-like	-0.994996
XLOC_044964	--	-2.26145	Novel_lncRNA	106049227	S100A11	protein S100-A11||S100 calcium binding protein A11	-0.952631
XLOC_044964	--	-2.26145	Novel_lncRNA	106035394	SLC35A1	solute carrier family 35 (CMP-sialic acid transporter)||CMP-sialic acid transporter isoform X1||CMP-sialic acid transporter isoform X2	0.957356
XLOC_044964	--	-2.26145	Novel_lncRNA	106037906	ZC3H12A	ribonuclease ZC3H12A||zinc finger CCCH-type containing 12A	0.963106
XLOC_044964	--	-2.26145	Novel_lncRNA	106035044	TRIM13	tripartite motif containing 13||E3 ubiquitin-protein ligase TRIM13	0.991405
XLOC_044964	--	-2.26145	Novel_lncRNA	106032108	LRRC48	leucine-rich repeat-containing protein 48 isoform X1||leucine-rich repeat-containing protein 48 isoform X2||leucine rich repeat containing 48	-0.982704
XLOC_044964	--	-2.26145	Novel_lncRNA	106036142	SETD4	SET domain-containing protein 4||SET domain containing 4	0.965318
XLOC_044964	--	-2.26145	Novel_lncRNA	106045235	MCMBP	minichromosome maintenance complex binding protein||mini-chromosome maintenance complex-binding protein	0.971145
XLOC_044964	--	-2.26145	Novel_lncRNA	106043147	FOXN2	forkhead box protein N2 isoform X1||forkhead box N2||forkhead box protein N2 isoform X2	-0.958178
XLOC_044964	--	-2.26145	Novel_lncRNA	106037074	SLC19A2	solute carrier family 19 (thiamine transporter)||thiamine transporter 1	0.963556
XLOC_044964	--	-2.26145	Novel_lncRNA	106040452	TMEM175	transmembrane protein 175	0.99243
XLOC_044964	--	-2.26145	Novel_lncRNA	106034196	LOC106034196	chromosome unknown open reading frame||uncharacterized protein C11orf70 homolog isoform X2||uncharacterized protein C11orf70 homolog isoform X1||uncharacterized protein C11orf70 homolog isoform X3||uncharacterized protein C11orf70 homolog isoform X4	-0.981652
XLOC_044964	--	-2.26145	Novel_lncRNA	106039136	DBR1	lariat debranching enzyme||debranching RNA lariats 1	0.990225
XLOC_044964	--	-2.26145	Novel_lncRNA	106043072	LOC106043072	lysophosphatidylcholine acyltransferase 2-like||LOW QUALITY PROTEIN: lysophosphatidylcholine acyltransferase 2-like	-0.981386
XLOC_044964	--	-2.26145	Novel_lncRNA	106041125	FRY	protein furry homolog isoform X9||protein furry homolog isoform X8||furry homolog (Drosophila)||protein furry homolog isoform X11||protein furry homolog isoform X10||protein furry homolog isoform X3||protein furry homolog isoform X2||protein furry homolog isoform X5||protein furry homolog isoform X4||protein furry homolog isoform X7||protein furry homolog isoform X6||protein furry homolog isoform…	-0.977495
XLOC_044964	--	-2.26145	Novel_lncRNA	106037188	MPC2	mitochondrial pyruvate carrier 2	-0.960504
XLOC_044964	--	-2.26145	Novel_lncRNA	106036216	SPHKAP	SPHK1 interactor||A-kinase anchor protein SPHKAP isoform X1||A-kinase anchor protein SPHKAP isoform X2||A-kinase anchor protein SPHKAP isoform X3||A-kinase anchor protein SPHKAP isoform X4||A-kinase anchor protein SPHKAP isoform X5	0.96255
XLOC_044964	--	-2.26145	Novel_lncRNA	106040450	LMNB1	lamin B1||lamin-B1 isoform X1||lamin-B1 isoform X2	0.990878
XLOC_044964	--	-2.26145	Novel_lncRNA	106043115	LTK	leukocyte receptor tyrosine kinase||leukocyte tyrosine kinase receptor isoform X5||leukocyte tyrosine kinase receptor isoform X4||leukocyte tyrosine kinase receptor isoform X6||leukocyte tyrosine kinase receptor isoform X1||leukocyte tyrosine kinase receptor isoform X3||leukocyte tyrosine kinase receptor isoform X2	-0.957509
XLOC_044964	--	-2.26145	Novel_lncRNA	106046003	AQP8	aquaporin 8||aquaporin-8	-0.957043
XLOC_044964	--	-2.26145	Novel_lncRNA	106032271	RBM46	RNA binding motif protein 46||probable RNA-binding protein 46	0.96281
XLOC_044964	--	-2.26145	Novel_lncRNA	106034524	UBE2F	ubiquitin-conjugating enzyme E2F (putative)||NEDD8-conjugating enzyme UBE2F isoform X1||NEDD8-conjugating enzyme UBE2F isoform X3||NEDD8-conjugating enzyme UBE2F isoform X2	0.959559
XLOC_044964	--	-2.26145	Novel_lncRNA	106030894	RERGL	ras-related and estrogen-regulated growth inhibitor-like protein||RERG/RAS-like	0.963605
XLOC_044964	--	-2.26145	Novel_lncRNA	106036586	LOC106036586	chromosome unknown open reading frame||uncharacterized protein C7orf57 homolog isoform X1||uncharacterized protein C7orf57 homolog isoform X2||uncharacterized protein C7orf57 homolog isoform X3	0.969847
XLOC_044964	--	-2.26145	Novel_lncRNA	106040396	LOC106040396	multidrug resistance-associated protein 1-like isoform X9||multidrug resistance-associated protein 1-like isoform X8||multidrug resistance-associated protein 1-like isoform X5||multidrug resistance-associated protein 1-like isoform X4||multidrug resistance-associated protein 1-like isoform X7||multidrug resistance-associated protein 1-like isoform X6||multidrug resistance-associated protein 1-lik…	0.962402
XLOC_044964	--	-2.26145	Novel_lncRNA	106036414	MRPS11	mitochondrial ribosomal protein S11||28S ribosomal protein S11	-0.957457
XLOC_044964	--	-2.26145	Novel_lncRNA	106033193	TSNAXIP1	translin-associated factor X-interacting protein 1 isoform X4||translin-associated factor X-interacting protein 1 isoform X5||translin-associated factor X-interacting protein 1 isoform X6||translin-associated factor X-interacting protein 1 isoform X1||translin-associated factor X-interacting protein 1 isoform X2||translin-associated factor X-interacting protein 1 isoform X3||translin-associated f…	0.962291
XLOC_044964	--	-2.26145	Novel_lncRNA	106047416	CNTNAP2	contactin-associated protein-like 2||contactin associated protein-like 2	0.985803
XLOC_044964	--	-2.26145	Novel_lncRNA	106048615	LOC106048615	regulatory solute carrier protein family 1 member 1-like	0.965071
XLOC_044964	--	-2.26145	Novel_lncRNA	106044634	LOC106044634	lysophosphatidic acid receptor 6-like	0.983518
XLOC_044964	--	-2.26145	Novel_lncRNA	106035681	NIPA1	magnesium transporter NIPA1||non imprinted in Prader-Willi/Angelman syndrome 1	-0.966428
XLOC_044964	--	-2.26145	Novel_lncRNA	106046073	THEGL	theg spermatid protein-like||testicular haploid expressed gene protein-like	-0.962339
XLOC_044964	--	-2.26145	Novel_lncRNA	106030898	LMO3	LIM domain only protein 3 isoform X1||LIM domain only 3 (rhombotin-like 2)||LIM domain only protein 3 isoform X2	0.969899
XLOC_044964	--	-2.26145	Novel_lncRNA	106039165	ARHGEF4	rho guanine nucleotide exchange factor 4 isoform X1||rho guanine nucleotide exchange factor 4 isoform X2||rho guanine nucleotide exchange factor 4 isoform X3||Rho guanine nucleotide exchange factor (GEF) 4	-0.970869
XLOC_044964	--	-2.26145	Novel_lncRNA	106046572	EYA3	EYA transcriptional coactivator and phosphatase 3||LOW QUALITY PROTEIN: eyes absent homolog 3	0.953119
XLOC_044964	--	-2.26145	Novel_lncRNA	106049799	LOC106049799	uncharacterized protein LOC106049799||uncharacterized LOC106049799	-0.968893
XLOC_044964	--	-2.26145	Novel_lncRNA	106029834	SP3	Sp3 transcription factor||transcription factor Sp3	0.97311
XLOC_044964	--	-2.26145	Novel_lncRNA	106033956	BDNF	brain-derived neurotrophic factor isoform X2||brain-derived neurotrophic factor isoform X3||brain-derived neurotrophic factor||brain-derived neurotrophic factor isoform X1||brain-derived neurotrophic factor isoform X4	0.988776
XLOC_044964	--	-2.26145	Novel_lncRNA	106047173	TTLL9	tubulin tyrosine ligase-like family member 9||probable tubulin polyglutamylase TTLL9 isoform X1||probable tubulin polyglutamylase TTLL9 isoform X3||probable tubulin polyglutamylase TTLL9 isoform X2||probable tubulin polyglutamylase TTLL9 isoform X5||probable tubulin polyglutamylase TTLL9 isoform X4||probable tubulin polyglutamylase TTLL9 isoform X6	0.985522
XLOC_044964	--	-2.26145	Novel_lncRNA	106049038	ATP6V0B	ATPase||V-type proton ATPase 21 kDa proteolipid subunit	-0.973961
XLOC_044964	--	-2.26145	Novel_lncRNA	106036421	PDCD7	programmed cell death 7||programmed cell death protein 7	-0.958741
XLOC_044964	--	-2.26145	Novel_lncRNA	106044536	GTF2A1	transcription initiation factor IIA subunit 1||general transcription factor IIA	0.980427
XLOC_044964	--	-2.26145	Novel_lncRNA	106036965	MRPL42	39S ribosomal protein L42||mitochondrial ribosomal protein L42	-0.985005
XLOC_044964	--	-2.26145	Novel_lncRNA	106041311	PLXNA2	plexin-A2 isoform X1||plexin-A2 isoform X3||plexin-A2 isoform X2||plexin-A2 isoform X5||plexin-A2 isoform X4||plexin-A2 isoform X7||plexin-A2 isoform X6||plexin A2	-0.9848
XLOC_044964	--	-2.26145	Novel_lncRNA	106047401	LOX	lysyl oxidase||protein-lysine 6-oxidase isoform X2||protein-lysine 6-oxidase isoform X1	0.973352
XLOC_044964	--	-2.26145	Novel_lncRNA	106036560	FIGNL1	fidgetin-like protein 1 isoform X3||fidgetin-like protein 1 isoform X2||fidgetin-like protein 1 isoform X1||fidgetin-like 1||fidgetin-like protein 1 isoform X4	-0.977577
XLOC_044964	--	-2.26145	Novel_lncRNA	106029383	GDF11	growth/differentiation factor 11||growth differentiation factor 11	-0.977028
[truncated: 209,727+ more rows]

## Sheet: trans-target
lncRNA_Gene_ID	log2(foldchange)	lncRNA_Status	lncRNA_Gene_Symbol	mRNA_Gene_Id	mRNA_Gene_Symbol	mRNA_Gene_Description	mRNA_Start	mRNA_End	mRNA_Strand	Distance	Location
XLOC_091021	-14.0642	Novel_lncRNA	--	106038099	LOC106038099	angiopoietin-related protein 7-like	173648	184826	-	97629	upstream
XLOC_091021	-14.0642	Novel_lncRNA	--	106038102	NCOA1	nuclear receptor coactivator 1	286791	449247	-	3348	downstream
XLOC_091021	-14.0642	Novel_lncRNA	--	106038100	POMC	pro-opiomelanocortin||proopiomelanocortin	202264	202581	+	79874	downstream
XLOC_091021	-14.0642	Novel_lncRNA	--	106038094	ADCY3	adenylate cyclase type 3 isoform X1||adenylate cyclase type 3 isoform X2||adenylate cyclase type 3 isoform X3||adenylate cyclase 3	268183	274428	+	8027	downstream
XLOC_091021	-14.0642	Novel_lncRNA	--	106038181	EFR3B	LOW QUALITY PROTEIN: protein EFR3 homolog B||EFR3 homolog B	204139	243443	-	39012	upstream
XLOC_091021	-14.0642	Novel_lncRNA	--	106038101	DNAJC27	LOW QUALITY PROTEIN: dnaJ homolog subfamily C member 27||DnaJ (Hsp40) homolog	254096	260119	+	22336	downstream
XLOC_091021	-14.0642	Novel_lncRNA	--	106038094	ADCY3	adenylate cyclase type 3 isoform X1||adenylate cyclase type 3 isoform X2||adenylate cyclase type 3 isoform X3||adenylate cyclase 3	265863	274428	+	8027	downstream
XLOC_091021	-14.0642	Novel_lncRNA	--	106038204	CENPO	centromere protein O	274667	280918	-	1537	upstream
XLOC_091021	-14.0642	Novel_lncRNA	--	106038094	ADCY3	adenylate cyclase type 3 isoform X1||adenylate cyclase type 3 isoform X2||adenylate cyclase type 3 isoform X3||adenylate cyclase 3	265863	274428	+	8027	downstream
XLOC_169473	-5.48956	Novel_lncRNA	--	106047475	LOC106047475	chromosome unknown open reading frame||uncharacterized protein C11orf85 homolog isoform X3||uncharacterized protein C11orf85 homolog isoform X2||uncharacterized protein C11orf85 homolog isoform X1	17013	58566	-	6212	downstream
XLOC_169473	-5.48956	Novel_lncRNA	--	106047475	LOC106047475	chromosome unknown open reading frame||uncharacterized protein C11orf85 homolog isoform X3||uncharacterized protein C11orf85 homolog isoform X2||uncharacterized protein C11orf85 homolog isoform X1	17013	58670	-	6212	downstream
XLOC_169473	-5.48956	Novel_lncRNA	--	106047476	LOC106047476	uncharacterized protein LOC106047476||uncharacterized LOC106047476	61116	63557	-	50315	downstream
XLOC_169473	-5.48956	Novel_lncRNA	--	106047478	MORC2	MORC family CW-type zinc finger protein 2 isoform X1||MORC family CW-type zinc finger 2||MORC family CW-type zinc finger protein 2 isoform X2||MORC family CW-type zinc finger protein 2 isoform X3	91298	133039	-	80497	downstream
XLOC_169473	-5.48956	Novel_lncRNA	--	106047475	LOC106047475	chromosome unknown open reading frame||uncharacterized protein C11orf85 homolog isoform X3||uncharacterized protein C11orf85 homolog isoform X2||uncharacterized protein C11orf85 homolog isoform X1	17013	47283	-	6212	downstream
XLOC_169473	-5.48956	Novel_lncRNA	--	106047475	LOC106047475	chromosome unknown open reading frame||uncharacterized protein C11orf85 homolog isoform X3||uncharacterized protein C11orf85 homolog isoform X2||uncharacterized protein C11orf85 homolog isoform X1	17013	58555	-	6212	downstream
XLOC_169473	-5.48956	Novel_lncRNA	--	106047475	LOC106047475	chromosome unknown open reading frame||uncharacterized protein C11orf85 homolog isoform X3||uncharacterized protein C11orf85 homolog isoform X2||uncharacterized protein C11orf85 homolog isoform X1	17013	58554	-	6212	downstream
[truncated: 3,115 more rows]
