# Supplementary material for: Comparative Analysis of Testicular Histology and lncRNA–mRNA Expression Patterns Between Landes Geese (Anser anser) and Sichuan White Geese (Anser cygnoides)
Source: Front Genet. 2021 Mar 2;12:627384. doi: 10.3389/fgene.2021.627384 (PMC7963104; doi:10.3389/fgene.2021.627384)
Supplement: Supplementary file 3 [file Table_3.XLSX]

## Sheet: Sheet1
lncRNA	cis_target	trans_taeget	LG_FPKM	WG_FPKM	log2(foldchange)	pvalue
XR_001207379.1	-	RSPH1	31.5565	3.32499	3.24651	0.0405973
XR_001203458.1	-	RSPH1	10.7034	3.13781	1.77024	0.0432598
LNC_008831	-	RSPH1	37.6136	5.44369	2.7886	0.0218272
LNC_004671	-	RSPH1	17.064	0	Inf	0.00112454
XR_001206988.1	-	RSPH1	23.5092	4.56064	2.36592	0.0233347
LNC_000450	-	RSPH1	14.4625	0	Inf	0.00115084
LNC_024738	-	RSPH1	11.6077	38.0655	-1.71341	0.0213736
XR_001207878.1	-	RSPH1	39.7312	7.94541	2.32208	0.00455626
XR_001206715.1	-	SPATA4	17.7195	5.8958	1.58758	0.0334555
XR_001207379.1	-	SPATA4	31.5565	3.32499	3.24651	0.0405973
XR_001203458.1	-	SPATA4	10.7034	3.13781	1.77024	0.0432598
LNC_008831	-	SPATA4	37.6136	5.44369	2.7886	0.0218272
LNC_004671	-	SPATA4	17.064	0	Inf	0.00112454
LNC_002614	-	SPATA4	23.3326	4.77953	2.28741	0.00108193
LNC_008798	-	SPATA4	66.732	28.7712	1.21376	0.00902639
XR_001208540.1	-	SPATA4	45.0223	20.179	1.15779	0.00592931
XR_001207878.1	-	SPATA4	39.7312	7.94541	2.32208	0.00455626
XR_001206715.1	-	CAPZA3	17.7195	5.8958	1.58758	0.0334555
XR_001205517.1	-	CAPZA3	12.8325	6.28029	1.0309	0.0119055
XR_001203458.1	-	CAPZA3	10.7034	3.13781	1.77024	0.0432598
LNC_008831	-	CAPZA3	37.6136	5.44369	2.7886	0.0218272
LNC_011618	-	CAPZA3	13.8692	0.747223	4.2142	0.0295421
LNC_008798	-	CAPZA3	66.732	28.7712	1.21376	0.00902639
XR_001208540.1	-	CAPZA3	45.0223	20.179	1.15779	0.00592931
XR_001207086.1	-	CAPZA3	128.22	44.9497	1.51224	0.0104468
XR_001208291.1	-	CAPZA3	19.1019	7.56113	1.33705	0.0377112
XR_001204942.1	-	LRRC18	14.3068	1.98088	2.85249	0.032774
XR_001207379.1	-	LRRC18	31.5565	3.32499	3.24651	0.0405973
XR_001203458.1	-	LRRC18	10.7034	3.13781	1.77024	0.0432598
LNC_004671	-	LRRC18	17.064	0	Inf	0.00112454
LNC_002614	-	LRRC18	23.3326	4.77953	2.28741	0.00108193
LNC_009539	-	LRRC18	13.2073	5.98195	1.14265	0.0434676
LNC_008798	-	LRRC18	66.732	28.7712	1.21376	0.00902639
XR_001206730.1	-	LRRC18	114.332	41.3962	1.46566	0.00650471
XR_001206988.1	-	LRRC18	23.5092	4.56064	2.36592	0.0233347
XR_001208540.1	-	LRRC18	45.0223	20.179	1.15779	0.00592931
LNC_020285	-	LRRC18	17.3298	0	Inf	0.00385966
XR_001206465.1	-	LRRC18	12.6696	1.62027	2.96706	0.00949515
LNC_000450	-	LRRC18	14.4625	0	Inf	0.00115084
LNC_024738	-	LRRC18	11.6077	38.0655	-1.71341	0.0213736
LNC_023345	-	LRRC18	28.1249	9.79006	1.52246	0.0488384
LNC_027907	-	LRRC18	22.4264	5.29535	2.0824	0.0122749
XR_001207878.1	-	LRRC18	39.7312	7.94541	2.32208	0.00455626
LNC_027720	-	LRRC18	2.19697	13.6458	-2.63487	0.0137106
LNC_004824	-	LRRC18	3.73046	10.2069	-1.45211	0.0229993
LNC_008798	-	SEPP1	66.732	28.7712	1.21376	0.00902639
XR_001208540.1	-	SEPP1	45.0223	20.179	1.15779	0.00592931
XR_001207086.1	-	SEPP1	128.22	44.9497	1.51224	0.0104468
XR_001211497.1	-	SEPP1	10.9073	5.28814	1.04447	0.029329
LNC_023345	-	SEPP1	28.1249	9.79006	1.52246	0.0488384
XR_001204942.1	-	TSSK6	14.3068	1.98088	2.85249	0.032774
LNC_002308	-	TSSK6	43.1156	0.189213	7.83206	0.0175332
LNC_002614	-	TSSK6	23.3326	4.77953	2.28741	0.00108193
LNC_009539	-	TSSK6	13.2073	5.98195	1.14265	0.0434676
LNC_008798	-	TSSK6	66.732	28.7712	1.21376	0.00902639
XR_001206730.1	-	TSSK6	114.332	41.3962	1.46566	0.00650471
XR_001206988.1	-	TSSK6	23.5092	4.56064	2.36592	0.0233347
XR_001208540.1	-	TSSK6	45.0223	20.179	1.15779	0.00592931
LNC_020285	-	TSSK6	17.3298	0	Inf	0.00385966
XR_001206465.1	-	TSSK6	12.6696	1.62027	2.96706	0.00949515
LNC_000450	-	TSSK6	14.4625	0	Inf	0.00115084
LNC_024738	-	TSSK6	11.6077	38.0655	-1.71341	0.0213736
LNC_023345	-	TSSK6	28.1249	9.79006	1.52246	0.0488384
LNC_027907	-	TSSK6	22.4264	5.29535	2.0824	0.0122749
XR_001207878.1	-	TSSK6	39.7312	7.94541	2.32208	0.00455626
LNC_027720	-	TSSK6	2.19697	13.6458	-2.63487	0.0137106
LNC_004824	-	TSSK6	3.73046	10.2069	-1.45211	0.0229993
LNC_004824	-	RNF141	3.73046	10.2069	-1.45211	0.0229993
XR_001206715.1	-	RNF141	17.7195	5.8958	1.58758	0.0334555
LNC_020962	-	RNF141	11.2999	0	Inf	0.0025588
XR_001205517.1	-	RNF141	12.8325	6.28029	1.0309	0.0119055
XR_001203458.1	-	RNF141	10.7034	3.13781	1.77024	0.0432598
LNC_008831	-	RNF141	37.6136	5.44369	2.7886	0.0218272
LNC_004671	-	RNF141	17.064	0	Inf	0.00112454
LNC_011618	-	RNF141	13.8692	0.747223	4.2142	0.0295421
LNC_002614	-	RNF141	23.3326	4.77953	2.28741	0.00108193
LNC_008798	-	RNF141	66.732	28.7712	1.21376	0.00902639
XR_001208540.1	-	RNF141	45.0223	20.179	1.15779	0.00592931
XR_001207086.1	-	RNF141	128.22	44.9497	1.51224	0.0104468
XR_001206465.1	-	RNF141	12.6696	1.62027	2.96706	0.00949515
LNC_024738	-	RNF141	11.6077	38.0655	-1.71341	0.0213736
LNC_023345	-	RNF141	28.1249	9.79006	1.52246	0.0488384
LNC_023345	-	RNF141	28.1249	9.79006	1.52246	0.0488384
XR_001208291.1	-	RNF141	19.1019	7.56113	1.33705	0.0377112
LNC_027907	-	RNF141	22.4264	5.29535	2.0824	0.0122749
XR_001207878.1	-	RNF141	39.7312	7.94541	2.32208	0.00455626
LNC_009539	-	ODF2-1	13.2073	5.98195	1.14265	0.0434676
LNC_008798	-	ODF2-1	66.732	28.7712	1.21376	0.00902639
XR_001206730.1	-	ODF2-1	114.332	41.3962	1.46566	0.00650471
XR_001206988.1	-	ODF2-1	23.5092	4.56064	2.36592	0.0233347
XR_001206465.1	-	ODF2-1	12.6696	1.62027	2.96706	0.00949515
LNC_000450	-	ODF2-1	14.4625	0	Inf	0.00115084
LNC_024738	-	ODF2-1	11.6077	38.0655	-1.71341	0.0213736
LNC_023345	-	ODF2-1	28.1249	9.79006	1.52246	0.0488384
LNC_027907	-	ODF2-1	22.4264	5.29535	2.0824	0.0122749
XR_001207878.1	-	ODF2-1	39.7312	7.94541	2.32208	0.00455626
LNC_020962	-	ODF2-2	11.2999	0	Inf	0.0025588
XR_001205517.1	-	ODF2-2	12.8325	6.28029	1.0309	0.0119055
LNC_008872	-	ODF2-2	27.6246	1.63678	4.07702	0.0406402
LNC_011618	-	ODF2-2	13.8692	0.747223	4.2142	0.0295421
XR_001208540.1	-	ODF2-2	45.0223	20.179	1.15779	0.00592931
XR_001207086.1	-	ODF2-2	128.22	44.9497	1.51224	0.0104468
XR_001208291.1	-	ODF2-2	19.1019	7.56113	1.33705	0.0377112
XR_001206715.1	-	KCNU1	17.7195	5.8958	1.58758	0.0334555
LNC_008831	-	KCNU1	37.6136	5.44369	2.7886	0.0218272
LNC_011618	-	KCNU1	13.8692	0.747223	4.2142	0.0295421
LNC_002614	-	KCNU1	23.3326	4.77953	2.28741	0.00108193
XR_001208540.1	-	KCNU1	45.0223	20.179	1.15779	0.00592931
XR_001207086.1	-	KCNU1	128.22	44.9497	1.51224	0.0104468
XR_001208291.1	-	KCNU1	19.1019	7.56113	1.33705	0.0377112
LNC_020962	-	CCDC42	11.2999	0	Inf	0.0025588
XR_001205517.1	-	CCDC42	12.8325	6.28029	1.0309	0.0119055
LNC_011618	-	CCDC42	13.8692	0.747223	4.2142	0.0295421
XR_001208540.1	-	CCDC42	45.0223	20.179	1.15779	0.00592931
XR_001207086.1	-	CCDC42	128.22	44.9497	1.51224	0.0104468
LNC_027198	-	CCDC42	10.6616	1.77749	2.58451	0.000975586
XR_001211366.1	-	CCDC42	20.2706	3.62444	2.48356	0.00981169
XR_001206465.1	-	CCDC42	12.6696	1.62027	2.96706	0.00949515
LNC_005770	-	CCDC42	10.9088	0.511784	4.41381	0.0204683
XR_001208291.1	-	CCDC42	19.1019	7.56113	1.33705	0.0377112
