# Supplementary material for: Comparative Analysis of Testicular Histology and lncRNA–mRNA Expression Patterns Between Landes Geese (Anser anser) and Sichuan White Geese (Anser cygnoides)
Source: Front Genet. 2021 Mar 2;12:627384. doi: 10.3389/fgene.2021.627384 (PMC7963104; doi:10.3389/fgene.2021.627384)
Supplement: Supplementary file 4 [file Table_4.XLSX]

## Sheet: DEGs
Phosphatidylinositol signaling system
Gene name	LG_FPKM	WG_FPKM	log2(foldchange)	pvalue
INPP5B	4.32894	0.0183947	7.87858	0.0212447
MTMR14	3.27521	1.00107	1.71005	0.0212411
CDS1	2.68087	0.928765	1.52932	0.0137822
PIK3CB	1.80081	0	Inf	0.0185975
CALML4	33.7333	12.4817	1.43435	0.00902501
PIP4K2B	1.01283	0	Inf	0.0185975
Metabolic pathways
Gene name	LG_FPKM	WG_FPKM	log2(foldchange)	pvalue
ST6GAL2	0.956713	4.77557	-2.31951	0.0243241
ST6GAL1	2.13112	0.0481037	5.46932	0.0155868
ACER2	0.0834457	4.69541	-5.81427	0.00919317
GCNT4	20.1387	0	Inf	0.00129786
PRPS2	0.0222227	2.91485	-7.03525	0.0210272
CTPS2	4.23748	2.05071	1.04708	0.010874
HAGH	13.977	4.28107	1.70701	0.0324848
PIK3CB	1.80081	0	Inf	0.0185975
NT5C3A	14.6381	0	Inf	0.0130861
GUCY1A3	2.25453	4.8626	-1.1089	0.0438659
CHPT1	1.57967	4.75951	-1.59119	0.0206819
RDH10	6.98986	16.0571	-1.19988	0.0132376
PIP4K2B	1.01283	0	Inf	0.0185975
MTMR14	3.27521	1.00107	1.71005	0.0212411
AADAT	2.32295	0.534795	2.1189	0.0389067
QDPR	8.05909	28.1818	-1.80608	0.0187344
AK9	10.7371	25.4243	-1.24361	0.0482312
ENO2	2.75411	0.553252	2.31558	0.00412758
GUK1	41.9277	15.6952	1.41758	0.000499952
GALNT9	4.66235	1.00089	2.21977	0.0132091
CSGALNACT2	0.40352	3.51894	-3.12443	0.032555
INPP5B	4.32894	0.0183947	7.87858	0.0212447
ADCY7	1.11214	0.00162167	9.42165	0.0183183
B3GALNT1	2.55775	0.219562	3.54218	0.0296684
ACYP2	8.10396	1.29664	2.64385	0.0120905
TSTA3	1.48653	4.1548	-1.48283	0.047817
CDS1	2.68087	0.928765	1.52932	0.0137822
GALNT18	0.00408233	2.77428	-9.4085	0.0013521
MGAT4D	3.30459	0	Inf	0.0011717
BCKDHB	2.12904	0.019907	6.74078	0.0227792
HAO1	6.6115	1.85219	1.83574	0.0197691
Regulation of actin cytoskeleton
Gene name	LG_FPKM	WG_FPKM	log2(foldchange)	pvalue
SPATA13	0	3.82464	#NAME?	0.0336132
PTK2	2.26028	5.18743	-1.19852	0.0153817
CYFIP1	6.35452	21.7684	-1.77638	0.0385268
DIAPH2	2.05618	5.03957	-1.29334	0.0220118
PIK3CB	1.80081	0	Inf	0.0185975
ITGA6	5.0868	10.705	-1.07346	0.00740761
FGFR2	0.893642	0.307409	1.53954	0.0147549
PIP4K2B	1.01283	0	Inf	0.0185975
Mucin type O-glycan biosynthesis
Gene name	LG_FPKM	WG_FPKM	log2(foldchange)	pvalue
GCNT4	20.1387	0	Inf	0.00129786
GALNT9	4.66235	1.00089	2.21977	0.0132091
GALNT18	0.00408233	2.77428	-9.4085	0.0013521
Purine metabolism
Gene name	LG_FPKM	WG_FPKM	log2(foldchange)	pvalue
AK9	10.7371	25.4243	-1.24361	0.0482312
ADCY7	1.11214	0.00162167	9.42165	0.0183183
PRPS2	0.0222227	2.91485	-7.03525	0.0210272
NT5C3A	14.6381	0	Inf	0.0130861
GUCY1A3	2.25453	4.8626	-1.1089	0.0438659
GUK1	41.9277	15.6952	1.41758	0.000499952
Oocyte meiosis
Gene name	LG_FPKM	WG_FPKM	log2(foldchange)	pvalue
SPDYA	2.08423	0.017486	6.89717	0.0240032
PPP2CB	12.4237	0.0262677	8.88559	0.0180629
ADCY7	1.11214	0.00162167	9.42165	0.0183183
MAD1L1	3.09975	1.46839	1.07792	0.0435744
CALML4	33.7333	12.4817	1.43435	0.00902501
Homologous recombination
Gene name	LG_FPKM	WG_FPKM	log2(foldchange)	pvalue
FAM175A	0	9.31442	#NAME?	0.00181982
RBBP8	0.00259867	8.98732	-11.7559	0.00121341
TOP3B	10.8686	28.7092	-1.40134	0.000698334
Inositol phosphate metabolism
Gene name	LG_FPKM	WG_FPKM	log2(foldchange)	pvalue
PIK3CB	1.80081	0	Inf	0.0185975
MTMR14	3.27521	1.00107	1.71005	0.0212411
INPP5B	4.32894	0.0183947	7.87858	0.0212447
PIP4K2B	1.01283	0	Inf	0.0185975
Progesterone-mediated oocyte maturation
Gene name	LG_FPKM	WG_FPKM	log2(foldchange)	pvalue
SPDYA	2.08423	0.017486	6.89717	0.0240032
MAD1L1	3.09975	1.46839	1.07792	0.0435744
PIK3CB	1.80081	0	Inf	0.0185975
ADCY7	1.11214	0.00162167	9.42165	0.0183183
Apelin signaling pathway
Gene name	LG_FPKM	WG_FPKM	log2(foldchange)	pvalue
ADCY7	1.11214	0.00162167	9.42165	0.0183183
PRKAG2	0	36.1088	#NAME?	0.000446356
GNB1	5.27324	0.169357	4.96055	0.0414018
HDAC4	1.54803	5.09983	-1.72002	0.011793
CALML4	33.7333	12.4817	1.43435	0.00902501
N-Glycan biosynthesis
Gene name	LG_FPKM	WG_FPKM	log2(foldchange)	pvalue
MGAT4D	3.30459	0	Inf	0.0011717
ST6GAL2	0.956713	4.77557	-2.31951	0.0243241
ST6GAL1	2.13112	0.0481037	5.46932	0.0155868
Other types of O-glycan biosynthesis
Gene name	LG_FPKM	WG_FPKM	log2(foldchange)	pvalue
ST6GAL2	0.956713	4.77557	-2.31951	0.0243241
ST6GAL1	2.13112	0.0481037	5.46932	0.0155868
Phototransduction
Gene name	LG_FPKM	WG_FPKM	log2(foldchange)	pvalue
GNB1	5.27324	0.169357	4.96055	0.0414018
CALML4	33.7333	12.4817	1.43435	0.00902501

## Sheet: lncRNA-cis_target
Metabolic pathways
Gene name	LG_FPKM	WG_FPKM	log2(foldchange)	regulated	pvalue
NDUFA6	--	--	--	--	--
RPN2	--	--	--	--	--
PCK1	--	--	--	--	--
AGK	--	--	--	--	--
ADPGK	--	--	--	--	--
TGDS	--	--	--	--	--
ALG3	--	--	--	--	--
NAGA	--	--	--	--	--
CHSY3	--	--	--	--	--
GCLC	--	--	--	--	--
P4HA2	--	--	--	--	--
RBKS	--	--	--	--	--
MGST1	--	--	--	--	--
ME3	--	--	--	--	--
SMPD2	--	--	--	--	--
AACS	--	--	--	--	--
ACACA	--	--	--	--	--
PYCR1	--	--	--	--	--
GAD1	--	--	--	--	--
HEXA	--	--	--	--	--
GCNT3	--	--	--	--	--
PDE1C	--	--	--	--	--
GALNT10	--	--	--	--	--
PIK3CB	1.80081	0	Inf	up	0.0185975
AFMID	--	--	--	--	--
INPP4B	--	--	--	--	--
IMPDH2	--	--	--	--	--
XDH	--	--	--	--	--
DPYS	--	--	--	--	--
ATP6V1C1	--	--	--	--	--
ACAT2	--	--	--	--	--
PDE7B	--	--	--	--	--
RRM2B	--	--	--	--	--
SACM1L	--	--	--	--	--
NMNAT2	--	--	--	--	--
GBA2	--	--	--	--	--
PCYT1A	--	--	--	--	--
DPM1	--	--	--	--	--
ST3GAL3	--	--	--	--	--
PLCB1	--	--	--	--	--
PHYKPL	--	--	--	--	--
ATP6V0E1	--	--	--	--	--
NDUFA2	--	--	--	--	--
ST3GAL6	--	--	--	--	--
PIGF	--	--	--	--	--
ADCY5	--	--	--	--	--
DCT	--	--	--	--	--
PCYT2	--	--	--	--	--
TK1	--	--	--	--	--
IDS	--	--	--	--	--
CPOX	--	--	--	--	--
MGAT1	--	--	--	--	--
ADCY7	1.11214	0.00162167	9.42165	up	0.0183183
PIGT	--	--	--	--	--
PLCD1	--	--	--	--	--
CHDH	--	--	--	--	--
QARS	--	--	--	--	--
GALNT1	--	--	--	--	--
PIK3C2G	--	--	--	--	--
MLYCD	--	--	--	--	--
CHST10	--	--	--	--	--
CA9	--	--	--	--	--
HACD2	--	--	--	--	--
GALK1	--	--	--	--	--
IDUA	--	--	--	--	--
PSPH	--	--	--	--	--
TSTA3	1.48653	4.1548	--1.48282682580426	down	0.047817
ADCY3	--	--	--	--	--
ACSL6	--	--	--	--	--
ADCY9	--	--	--	--	--
AK5	--	--	--	--	--
HMOX2	--	--	--	--	--
PDE6B	--	--	--	--	--
ECHS1	--	--	--	--	--
NAPRT	--	--	--	--	--
ATP5H	--	--	--	--	--
TKT	--	--	--	--	--
ELOVL5	--	--	--	--	--
HAO1	6.6115	1.85219	1.83574	up	0.0197691
PDE4B	--	--	--	--	--
NPR2	--	--	--	--	--
DGKI	--	--	--	--	--
ALG11	--	--	--	--	--
GSTK1	--	--	--	--	--
MAPK signaling pathway
Gene name	LG_FPKM	WG_FPKM	log2(foldchange)	regulated	pvalue
PDGFB	--	--	--	--	--
RPS6KA3	--	--	--	--	--
PPP3R1	--	--	--	--	--
ERBB4	--	--	--	--	--
RASA2	--	--	--	--	--
TAB1	--	--	--	--	--
CACNA1D	--	--	--	--	--
CACNA1G	--	--	--	--	--
MAPK14	--	--	--	--	--
MAP2K1	--	--	--	--	--
GRB2	--	--	--	--	--
GNA12	--	--	--	--	--
MAP2K6	--	--	--	--	--
MAPK13	--	--	--	--	--
FGFR4	--	--	--	--	--
RAF1	--	--	--	--	--
GADD45B	--	--	--	--	--
PTPN5	--	--	--	--	--
PTPRR	--	--	--	--	--
Insulin signaling pathway
Gene name	LG_FPKM	WG_FPKM	log2(foldchange)	regulated	pvalue
SOCS4	--	--	--	--	--
PCK1	--	--	--	--	--
ACACA	--	--	--	--	--
PPP1CC	--	--	--	--	--
CBLB	--	--	--	--	--
SHC3	--	--	--	--	--
RHOQ	--	--	--	--	--
PRKAR2A	--	--	--	--	--
PTPRF	--	--	--	--	--
MAP2K1	--	--	--	--	--
GRB2	--	--	--	--	--
SH2B2	--	--	--	--	--
EIF4E1B	--	--	--	--	--
SORBS1	--	--	--	--	--
PTPN1	--	--	--	--	--
RAF1	--	--	--	--	--
PIK3CB	1.80081	0	Inf	up	0.0185975
PHKG1	--	--	--	--	--
Cellular senescence
Gene name	LG_FPKM	WG_FPKM	log2(foldchange)	regulated	pvalue
MAPK14	--	--	--	--	--
E2F3	--	--	--	--	--
PPP1CC	--	--	--	--	--
E2F1	--	--	--	--	--
RAD9B	--	--	--	--	--
PIK3CB	1.80081	0	Inf	up	0.0185975
CACNA1D	--	--	--	--	--
MAP2K1	--	--	--	--	--
RBBP4	--	--	--	--	--
IL6	--	--	--	--	--
HIPK1	--	--	--	--	--
MAP2K6	--	--	--	--	--
CDK6	--	--	--	--	--
MAPK13	--	--	--	--	--
TRAF3IP2	--	--	--	--	--
PPP3R1	--	--	--	--	--
RAF1	--	--	--	--	--
GADD45B	--	--	--	--	--
Regulation of actin cytoskeleton
Gene name	LG_FPKM	WG_FPKM	log2(foldchange)	regulated	pvalue
SRC	--	--	--	--	--
PDGFB	--	--	--	--	--
PPP1CC	--	--	--	--	--
DIAPH2	2.05618	5.03957	--1.29333706445125	down	0.0220118
ARPC1B	--	--	--	--	--
PIK3CB	1.80081	0	Inf	up	0.0185975
ROCK1	--	--	--	--	--
ARPC5	--	--	--	--	--
MYLK	--	--	--	--	--
MAP2K1	--	--	--	--	--
GNA12	--	--	--	--	--
GNA13	--	--	--	--	--
ITGB4	--	--	--	--	--
MYL2	--	--	--	--	--
FGFR4	--	--	--	--	--
RAF1	--	--	--	--	--
ARPC1A	--	--	--	--	--
GSN	--	--	--	--	--
Endocytosis
Gene name	LG_FPKM	WG_FPKM	log2(foldchange)	regulated	pvalue
SMURF1	--	--	--	--	--
SRC	--	--	--	--	--
AMPH	--	--	--	--	--
EHD3	--	--	--	--	--
CBLB	--	--	--	--	--
ARPC1B	--	--	--	--	--
CHMP4B	--	--	--	--	--
VPS29	--	--	--	--	--
HGS	--	--	--	--	--
ARPC5	--	--	--	--	--
PARD6B	--	--	--	--	--
EPN3	--	--	--	--	--
PSD	--	--	--	--	--
AP2A2	--	--	--	--	--
FGFR4	--	--	--	--	--
IGF2R	--	--	--	--	--
ARPC1A	--	--	--	--	--
SH3GL3	--	--	--	--	--
Vascular smooth muscle contraction
Gene name	LG_FPKM	WG_FPKM	log2(foldchange)	regulated	pvalue
ADCY5	--	--	--	--	--
NPR2	--	--	--	--	--
ADCY7	1.11214	0.00162167	9.42165	up	0.0183183
PPP1CC	--	--	--	--	--
ADCY3	--	--	--	--	--
PLCB1	--	--	--	--	--
MYLK	--	--	--	--	--
CACNA1D	--	--	--	--	--
ADCY9	--	--	--	--	--
ROCK1	--	--	--	--	--
MAP2K1	--	--	--	--	--
KCNU1	16.1778	6.92394	1.22435	up	0.025195
GNA12	--	--	--	--	--
GNA13	--	--	--	--	--
AGT	--	--	--	--	--
RAF1	--	--	--	--	--
KCNMB4	--	--	--	--	--
Focal adhesion
Gene name	LG_FPKM	WG_FPKM	log2(foldchange)	regulated	pvalue
SRC	--	--	--	--	--
PDGFB	--	--	--	--	--
PPP1CC	--	--	--	--	--
CHAD	--	--	--	--	--
SHC3	--	--	--	--	--
PIK3CB	1.80081	0	Inf	up	0.0185975
MYLK	--	--	--	--	--
FYN	--	--	--	--	--
ROCK1	--	--	--	--	--
TLN1	--	--	--	--	--
MAP2K1	--	--	--	--	--
GRB2	--	--	--	--	--
MYL2	--	--	--	--	--
LAMC2	--	--	--	--	--
LAMC1	--	--	--	--	--
RAF1	--	--	--	--	--
ITGB4	--	--	--	--	--
Adrenergic signaling in cardiomyocytes
Gene name	LG_FPKM	WG_FPKM	log2(foldchange)	regulated	pvalue
ADCY5	--	--	--	--	--
ADCY7	1.11214	0.00162167	9.42165	up	0.0183183
PPP1CC	--	--	--	--	--
ADCY3	--	--	--	--	--
PPP2CA	--	--	--	--	--
CACNA1D	--	--	--	--	--
PLCB1	--	--	--	--	--
CREB3	--	--	--	--	--
ADCY9	--	--	--	--	--
TPM2	--	--	--	--	--
CREB3L2	--	--	--	--	--
MYL2	--	--	--	--	--
MAPK13	--	--	--	--	--
AGT	--	--	--	--	--
MAPK14	--	--	--	--	--
MYH15	--	--	--	--	--
GnRH signaling pathway
Gene name	LG_FPKM	WG_FPKM	log2(foldchange)	regulated	pvalue
SRC	--	--	--	--	--
ADCY7	1.11214	0.00162167	9.42165	up	0.0183183
ADCY5	--	--	--	--	--
CGA	--	--	--	--	--
PLCB1	--	--	--	--	--
EGR1	--	--	--	--	--
CACNA1D	--	--	--	--	--
ADCY9	--	--	--	--	--
MAPK14	--	--	--	--	--
MAP2K1	--	--	--	--	--
GRB2	--	--	--	--	--
MAP2K6	--	--	--	--	--
MAPK13	--	--	--	--	--
ADCY3	--	--	--	--	--
RAF1	--	--	--	--	--
Melanogenesis
Gene name	LG_FPKM	WG_FPKM	log2(foldchange)	regulated	pvalue
MC1R	--	--	--	--	--
TCF7	--	--	--	--	--
ADCY7	1.11214	0.00162167	9.42165	up	0.0183183
ADCY5	--	--	--	--	--
PLCB1	--	--	--	--	--
ADCY3	--	--	--	--	--
CREB3	--	--	--	--	--
ADCY9	--	--	--	--	--
CREB3L2	--	--	--	--	--
MAP2K1	--	--	--	--	--
WNT9B	--	--	--	--	--
POMC	--	--	--	--	--
DCT	--	--	--	--	--
RAF1	--	--	--	--	--
CREBBP	--	--	--	--	--
Spliceosome
Gene name	LG_FPKM	WG_FPKM	log2(foldchange)	regulated	pvalue
DHX8	--	--	--	--	--
SNRPD1	--	--	--	--	--
RP9	--	--	--	--	--
LSM5	--	--	--	--	--
ALYREF	--	--	--	--	--
RBMX	--	--	--	--	--
ZMAT2	--	--	--	--	--
HNRNPM	--	--	--	--	--
ISY1	--	--	--	--	--
DHX15	--	--	--	--	--
BUD31	--	--	--	--	--
THOC1	--	--	--	--	--
SLU7	--	--	--	--	--
BCAS2	--	--	--	--	--
FoxO signaling pathway
Gene name	LG_FPKM	WG_FPKM	log2(foldchange)	regulated	pvalue
MAPK14	--	--	--	--	--
PCK1	--	--	--	--	--
SOD2	--	--	--	--	--
PIK3CB	1.80081	0	Inf	up	0.0185975
STK11	--	--	--	--	--
IL6	--	--	--	--	--
MAP2K1	--	--	--	--	--
GRB2	--	--	--	--	--
MAPK13	--	--	--	--	--
BCL6	4.86076	9.75206	--1.00452653194946	down	0.0197441
RAF1	--	--	--	--	--
GADD45B	--	--	--	--	--
CREBBP	--	--	--	--	--
Purine metabolism
Gene name	LG_FPKM	WG_FPKM	log2(foldchange)	regulated	pvalue
ADCY5	--	--	--	--	--
NPR2	--	--	--	--	--
ADCY7	1.11214	0.00162167	9.42165	up	0.0183183
ADCY3	--	--	--	--	--
PDE1C	--	--	--	--	--
ADCY9	--	--	--	--	--
IMPDH2	--	--	--	--	--
XDH	--	--	--	--	--
PDE6B	--	--	--	--	--
PDE7B	--	--	--	--	--
RRM2B	--	--	--	--	--
AK5	--	--	--	--	--
PDE4B	--	--	--	--	--
RNA transport
Gene name	LG_FPKM	WG_FPKM	log2(foldchange)	regulated	pvalue
EIF3H	--	--	--	--	--
EIF3I	--	--	--	--	--
EIF4G3	--	--	--	--	--
EIF4G1	--	--	--	--	--
SUMO2	--	--	--	--	--
NUP85	--	--	--	--	--
ALYREF	--	--	--	--	--
RAN	--	--	--	--	--
TGS1	--	--	--	--	--
RPP14	--	--	--	--	--
RAE1	--	--	--	--	--
EIF4E1B	--	--	--	--	--
THOC1	--	--	--	--	--
Wnt signaling pathway
Gene name	LG_FPKM	WG_FPKM	log2(foldchange)	regulated	pvalue
PLCB1	--	--	--	--	--
TCF7	--	--	--	--	--
SOST	--	--	--	--	--
TBL1X	--	--	--	--	--
TBL1XR1	--	--	--	--	--
PPP3R1	--	--	--	--	--
SKP1	--	--	--	--	--
RSPO1	--	--	--	--	--
WNT9B	--	--	--	--	--
NOTUM	--	--	--	--	--
CBY1	--	--	--	--	--
CREBBP	--	--	--	--	--
AXIN2	--	--	--	--	--
Calcium signaling pathway
Gene name	LG_FPKM	WG_FPKM	log2(foldchange)	regulated	pvalue
ORAI2	--	--	--	--	--
PLCB1	--	--	--	--	--
ADCY7	1.11214	0.00162167	9.42165	up	0.0183183
PPP3R1	--	--	--	--	--
ERBB4	--	--	--	--	--
ADCY3	--	--	--	--	--
PDE1C	--	--	--	--	--
CACNA1D	--	--	--	--	--
MYLK	--	--	--	--	--
ADCY9	--	--	--	--	--
PLCD1	--	--	--	--	--
CACNA1G	--	--	--	--	--
PHKG1	--	--	--	--	--
Oocyte meiosis
Gene name	LG_FPKM	WG_FPKM	log2(foldchange)	regulated	pvalue
ADCY5	--	--	--	--	--
ADCY7	1.11214	0.00162167	9.42165	up	0.0183183
PPP1CC	--	--	--	--	--
PPP3R1	--	--	--	--	--
ADCY3	--	--	--	--	--
PPP2CA	--	--	--	--	--
SKP1	--	--	--	--	--
ADCY9	--	--	--	--	--
MAPK14	--	--	--	--	--
MAP2K1	--	--	--	--	--
RPS6KA3	--	--	--	--	--
MAPK13	--	--	--	--	--
Apelin signaling pathway
Gene name	LG_FPKM	WG_FPKM	log2(foldchange)	regulated	pvalue
ADCY5	--	--	--	--	--
ADCY7	1.11214	0.00162167	9.42165	up	0.0183183
ADCY3	--	--	--	--	--
PLCB1	--	--	--	--	--
EGR1	--	--	--	--	--
MYLK	--	--	--	--	--
ADCY9	--	--	--	--	--
GNG7	--	--	--	--	--
MAP2K1	--	--	--	--	--
MYL2	--	--	--	--	--
GNA13	--	--	--	--	--
RAF1	--	--	--	--	--
mTOR signaling pathway
Gene name	LG_FPKM	WG_FPKM	log2(foldchange)	regulated	pvalue
CAB39L	--	--	--	--	--
FNIP1	--	--	--	--	--
RPS6KA3	--	--	--	--	--
PIK3CB	1.80081	0	Inf	up	0.0185975
STK11	--	--	--	--	--
MAP2K1	--	--	--	--	--
GRB2	--	--	--	--	--
WNT9B	--	--	--	--	--
EIF4E1B	--	--	--	--	--
LAMTOR5	--	--	--	--	--
ATP6V1C1	--	--	--	--	--
RAF1	--	--	--	--	--
Tight junction
Gene name	LG_FPKM	WG_FPKM	log2(foldchange)	regulated	pvalue
DLG1	--	--	--	--	--
SRC	--	--	--	--	--
JAM3	--	--	--	--	--
PPP2CA	--	--	--	--	--
STK11	--	--	--	--	--
CACNA1D	--	--	--	--	--
ROCK1	--	--	--	--	--
PARD6B	--	--	--	--	--
RAPGEF6	--	--	--	--	--
MYL2	--	--	--	--	--
ACTR3B	--	--	--	--	--
ACTR3	--	--	--	--	--
Progesterone-mediated oocyte maturation
Gene name	LG_FPKM	WG_FPKM	log2(foldchange)	regulated	pvalue
ADCY5	--	--	--	--	--
ADCY7	1.11214	0.00162167	9.42165	up	0.0183183
ADCY3	--	--	--	--	--
PIK3CB	1.80081	0	Inf	up	0.0185975
ADCY9	--	--	--	--	--
MAPK14	--	--	--	--	--
MAP2K1	--	--	--	--	--
RPS6KA3	--	--	--	--	--
MAPK13	--	--	--	--	--
RAF1	--	--	--	--	--
Peroxisome
Gene name	LG_FPKM	WG_FPKM	log2(foldchange)	regulated	pvalue
MLYCD	--	--	--	--	--
PEX1	--	--	--	--	--
SOD2	--	--	--	--	--
PAOX	--	--	--	--	--
ACSL6	--	--	--	--	--
XDH	--	--	--	--	--
HAO1	6.6115	1.85219	1.83574	up	0.0197691
NUDT7	--	--	--	--	--
PXMP4	--	--	--	--	--
GSTK1	--	--	--	--	--
Gap junction
Gene name	LG_FPKM	WG_FPKM	log2(foldchange)	regulated	pvalue
SRC	--	--	--	--	--
PDGFB	--	--	--	--	--
ADCY7	1.11214	0.00162167	9.42165	up	0.0183183
ADCY5	--	--	--	--	--
PLCB1	--	--	--	--	--
ADCY3	--	--	--	--	--
ADCY9	--	--	--	--	--
MAP2K1	--	--	--	--	--
GRB2	--	--	--	--	--
RAF1	--	--	--	--	--
Cell cycle
Gene name	LG_FPKM	WG_FPKM	log2(foldchange)	regulated	pvalue
HDAC1	--	--	--	--	--
E2F3	--	--	--	--	--
E2F1	--	--	--	--	--
SKP1	--	--	--	--	--
GADD45B	--	--	--	--	--
PRKDC	--	--	--	--	--
MCM4	--	--	--	--	--
CDK6	--	--	--	--	--
WEE2	--	--	--	--	--
CREBBP	--	--	--	--	--
Ribosome
Gene name	LG_FPKM	WG_FPKM	log2(foldchange)	regulated	pvalue
MRPL14	--	--	--	--	--
MRPL33	--	--	--	--	--
RPL8	--	--	--	--	--
MRPL18	--	--	--	--	--
RPL4	--	--	--	--	--
RPL3	--	--	--	--	--
MRPS17	--	--	--	--	--
RPL6	--	--	--	--	--
MRPS7	--	--	--	--	--
RPL26L1	--	--	--	--	--
RNA degradation
Gene name	LG_FPKM	WG_FPKM	log2(foldchange)	regulated	pvalue
PNLDC1	--	--	--	--	--
LSM5	--	--	--	--	--
C1D	--	--	--	--	--
EDC3	--	--	--	--	--
PAPD7	--	--	--	--	--
DCP1A	--	--	--	--	--
PAPD5	--	--	--	--	--
CNOT2	--	--	--	--	--
DIS3L	--	--	--	--	--
ErbB signaling pathway
Gene name	LG_FPKM	WG_FPKM	log2(foldchange)	regulated	pvalue
SRC	--	--	--	--	--
ERBB4	--	--	--	--	--
SHC3	--	--	--	--	--
PIK3CB	1.80081	0	Inf	up	0.0185975
CBLB	--	--	--	--	--
MAP2K1	--	--	--	--	--
GRB2	--	--	--	--	--
NRG3	--	--	--	--	--
RAF1	--	--	--	--	--
C-type lectin receptor signaling pathway
Gene name	LG_FPKM	WG_FPKM	log2(foldchange)	regulated	pvalue
SRC	--	--	--	--	--
PPP3R1	--	--	--	--	--
CBLB	--	--	--	--	--
PTPN11	--	--	--	--	--
IL6	--	--	--	--	--
MAPK13	--	--	--	--	--
RAF1	--	--	--	--	--
PIK3CB	1.80081	0	Inf	up	0.0185975
MAPK14	--	--	--	--	--
TGF-beta signaling pathway
Gene name	LG_FPKM	WG_FPKM	log2(foldchange)	regulated	pvalue
SMURF1	--	--	--	--	--
ACVR2A	3.8244	0.500878	2.9327	up	0.0347439
SKP1	--	--	--	--	--
PPP2CA	--	--	--	--	--
ROCK1	--	--	--	--	--
BMPR2	--	--	--	--	--
BMP7	--	--	--	--	--
CREBBP	--	--	--	--	--
RGMA	--	--	--	--	--
AGE-RAGE signaling pathway in diabetic complications
Gene name	LG_FPKM	WG_FPKM	log2(foldchange)	regulated	pvalue
MAPK14	--	--	--	--	--
PLCB1	--	--	--	--	--
PIK3CB	1.80081	0	Inf	up	0.0185975
EGR1	--	--	--	--	--
IL6	--	--	--	--	--
PLCD1	--	--	--	--	--
NOX1	--	--	--	--	--
AGT	--	--	--	--	--
MAPK13	--	--	--	--	--
Adherens junction
Gene name	LG_FPKM	WG_FPKM	log2(foldchange)	regulated	pvalue
SRC	--	--	--	--	--
TCF7	--	--	--	--	--
FYN	--	--	--	--	--
PTPRF	--	--	--	--	--
PTPRB	--	--	--	--	--
SORBS1	--	--	--	--	--
PTPN1	--	--	--	--	--
CREBBP	--	--	--	--	--
Aminoacyl-tRNA biosynthesis
Gene name	LG_FPKM	WG_FPKM	log2(foldchange)	regulated	pvalue
LARS2	--	--	--	--	--
AARS	--	--	--	--	--
CARS2	--	--	--	--	--
YARS	--	--	--	--	--
RARS2	--	--	--	--	--
QARS	--	--	--	--	--
HARS	--	--	--	--	--
VEGF signaling pathway
Gene name	LG_FPKM	WG_FPKM	log2(foldchange)	regulated	pvalue
SRC	--	--	--	--	--
PPP3R1	--	--	--	--	--
PIK3CB	1.80081	0	Inf	up	0.0185975
MAPK14	--	--	--	--	--
MAP2K1	--	--	--	--	--
MAPK13	--	--	--	--	--
RAF1	--	--	--	--	--
mRNA surveillance pathway
Gene name	LG_FPKM	WG_FPKM	log2(foldchange)	regulated	pvalue
SMG7	--	--	--	--	--
PPP1CC	--	--	--	--	--
PPP2CA	--	--	--	--	--
ALYREF	--	--	--	--	--
CSTF2	--	--	--	--	--
PCF11	--	--	--	--	--
CPSF4	--	--	--	--	--
Salmonella infection
Gene name	LG_FPKM	WG_FPKM	log2(foldchange)	regulated	pvalue
MAPK14	--	--	--	--	--
ARPC1B	--	--	--	--	--
ARPC1A	--	--	--	--	--
ROCK1	--	--	--	--	--
ARPC5	--	--	--	--	--
IL6	--	--	--	--	--
MAPK13	--	--	--	--	--
Basal transcription factors
Gene name	LG_FPKM	WG_FPKM	log2(foldchange)	regulated	pvalue
TBPL2	--	--	--	--	--
TAF3	--	--	--	--	--
GTF2F2	--	--	--	--	--
TAF13	--	--	--	--	--
GTF2A2	--	--	--	--	--
TAF6	--	--	--	--	--
Fatty acid metabolism
Gene name	LG_FPKM	WG_FPKM	log2(foldchange)	regulated	pvalue
HACD2	--	--	--	--	--
ACACA	--	--	--	--	--
ACSL6	--	--	--	--	--
ECHS1	--	--	--	--	--
ACAT2	--	--	--	--	--
ELOVL5	--	--	--	--	--
Lysine degradation
Gene name	LG_FPKM	WG_FPKM	log2(foldchange)	regulated	pvalue
KMT2C	--	--	--	--	--
PHYKPL	--	--	--	--	--
ECHS1	--	--	--	--	--
ACAT2	--	--	--	--	--
NSD1	--	--	--	--	--
SETDB2	--	--	--	--	--
Drug metabolism - other enzymes
Gene name	LG_FPKM	WG_FPKM	log2(foldchange)	regulated	pvalue
IMPDH2	--	--	--	--	--
XDH	--	--	--	--	--
DPYS	--	--	--	--	--
MGST1	--	--	--	--	--
RRM2B	--	--	--	--	--
TK1	--	--	--	--	--
Butanoate metabolism
Gene name	LG_FPKM	WG_FPKM	log2(foldchange)	regulated	pvalue
AACS	--	--	--	--	--
ECHS1	--	--	--	--	--
ACAT2	--	--	--	--	--
GAD1	--	--	--	--	--
beta-Alanine metabolism
Gene name	LG_FPKM	WG_FPKM	log2(foldchange)	regulated	pvalue
DPYS	--	--	--	--	--
MLYCD	--	--	--	--	--
GAD1	--	--	--	--	--
ECHS1	--	--	--	--	--
Glycosaminoglycan degradation
Gene name	LG_FPKM	WG_FPKM	log2(foldchange)	regulated	pvalue
HEXA	--	--	--	--	--
IDUA	--	--	--	--	--
IDS	--	--	--	--	--
Phosphonate and phosphinate metabolism
Gene name	LG_FPKM	WG_FPKM	log2(foldchange)	regulated	pvalue
PCYT1A	--	--	--	--	--
PCYT2	--	--	--	--	--

## Sheet: lncRNA-trans_target
Metabolic pathways
Gene name	LG_FPKM	WG_FPKM	log2(foldchange)	regulated	pvalue
AGK	--	--	--	--	--
FHIT	--	--	--	--	--
P4HA2	--	--	--	--	--
MOCS1	--	--	--	--	--
P4HA1	--	--	--	--	--
GALM	--	--	--	--	--
PIK3CB	1.80081	0	Inf	up	0.0185975
CKB	--	--	--	--	--
PIK3CG	--	--	--	--	--
SPTLC3	--	--	--	--	--
NADK2	--	--	--	--	--
NPR2	--	--	--	--	--
B3GALT2	--	--	--	--	--
PIK3C2B	--	--	--	--	--
PIK3C2A	--	--	--	--	--
PIK3C2G	--	--	--	--	--
GK	--	--	--	--	--
NPL	--	--	--	--	--
L2HGDH	--	--	--	--	--
CKMT2	--	--	--	--	--
C1GALT1C1	--	--	--	--	--
UROS	--	--	--	--	--
MGST1	--	--	--	--	--
PANK4	--	--	--	--	--
DGAT2	--	--	--	--	--
GMDS	--	--	--	--	--
UCK1	--	--	--	--	--
UCK2	--	--	--	--	--
CHST9	--	--	--	--	--
CSGALNACT2	0.40352	3.51894	-3.12443	down	0.032555
SPAM1	--	--	--	--	--
MCCC1	--	--	--	--	--
TCIRG1	--	--	--	--	--
GPX7	--	--	--	--	--
GPX8	--	--	--	--	--
PDE6H	--	--	--	--	--
ECHDC1	--	--	--	--	--
PCYT1B	--	--	--	--	--
SC5D	--	--	--	--	--
FKTN	--	--	--	--	--
FH	--	--	--	--	--
ADSSL1	--	--	--	--	--
HMBS	--	--	--	--	--
NDUFV1	--	--	--	--	--
ASPA	--	--	--	--	--
NT5C3A	14.6381	0	Inf	up	0.0130861
NT5C3B	--	--	--	--	--
MECR	--	--	--	--	--
WBSCR17	--	--	--	--	--
ENOPH1	--	--	--	--	--
MCAT	--	--	--	--	--
PDE10A	--	--	--	--	--
AK9	10.7371	25.4243	-1.24361	down	0.0482312
GSTZ1	--	--	--	--	--
AK4	--	--	--	--	--
MARS	--	--	--	--	--
POMGNT2	--	--	--	--	--
B4GALNT4	--	--	--	--	--
SGMS1	--	--	--	--	--
B4GALNT3	--	--	--	--	--
SGMS2	--	--	--	--	--
ABAT	--	--	--	--	--
GYG1	--	--	--	--	--
GYG2	--	--	--	--	--
ACER2	0.0834457	4.69541	-5.81427	down	0.00919317
LPIN2	--	--	--	--	--
RDH8	--	--	--	--	--
DPYD	--	--	--	--	--
PDE1A	--	--	--	--	--
DPYS	--	--	--	--	--
ATP6V1B2	--	--	--	--	--
HEXDC	--	--	--	--	--
NDUFC2	--	--	--	--	--
GANC	--	--	--	--	--
TPH2	--	--	--	--	--
PLA2G4A	--	--	--	--	--
CA8	--	--	--	--	--
HEXA	--	--	--	--	--
LPIN1	--	--	--	--	--
CEPT1	--	--	--	--	--
CA6	--	--	--	--	--
FUT7	--	--	--	--	--
MGAT4D	3.30459	0	Inf	up	0.0011717
MGAT4A	--	--	--	--	--
MGAT4C	--	--	--	--	--
CHPF	--	--	--	--	--
FUT9	--	--	--	--	--
RPN2	--	--	--	--	--
PCK1	--	--	--	--	--
TGDS	--	--	--	--	--
IPMK	--	--	--	--	--
UPRT	--	--	--	--	--
AGXT2	--	--	--	--	--
DHTKD1	--	--	--	--	--
PYCR1	--	--	--	--	--
NDUFA10	--	--	--	--	--
NDUFA12	--	--	--	--	--
MTMR4	--	--	--	--	--
PIP4K2A	--	--	--	--	--
PIP4K2B	1.01283	0	Inf	up	0.0185975
EXT2	--	--	--	--	--
EXT1	--	--	--	--	--
PCYT2	--	--	--	--	--
IMPA1	--	--	--	--	--
ATIC	--	--	--	--	--
GUK1	41.9277	15.6952	1.41758	up	0.000499952
PDE8A	--	--	--	--	--
INPP5J	--	--	--	--	--
MAN1C1	--	--	--	--	--
NSDHL	--	--	--	--	--
ALG1	--	--	--	--	--
ALG6	--	--	--	--	--
GGCT	--	--	--	--	--
ADSL	--	--	--	--	--
PLA2G12B	--	--	--	--	--
GATM	--	--	--	--	--
ITPKB	--	--	--	--	--
PDE5A	--	--	--	--	--
PKM	--	--	--	--	--
NUDT9	--	--	--	--	--
DLD	--	--	--	--	--
GCK	--	--	--	--	--
NUDT5	--	--	--	--	--
DLAT	--	--	--	--	--
TK2	--	--	--	--	--
GALNT9	4.66235	1.00089	2.21977	up	0.0132091
GALNT6	--	--	--	--	--
GALNT1	--	--	--	--	--
HACD3	--	--	--	--	--
ATP6V0A4	--	--	--	--	--
DTYMK	--	--	--	--	--
AMPD3	--	--	--	--	--
PLCZ1	--	--	--	--	--
HAAO	--	--	--	--	--
PDE11A	--	--	--	--	--
AMDHD1	--	--	--	--	--
CHPT1	1.57967	4.75951	-1.59119	down	0.0206819
ATP6V0B	--	--	--	--	--
UGDH	--	--	--	--	--
SEPHS1	--	--	--	--	--
ENO2	2.75411	0.553252	2.31558	up	0.00412758
ENO4	--	--	--	--	--
ACADSB	--	--	--	--	--
PIP5K1B	--	--	--	--	--
GPLD1	--	--	--	--	--
ST6GAL2	0.956713	4.77557	-2.31951	down	0.0243241
ST6GAL1	2.13112	0.0481037	5.46932	up	0.0155868
PCBD2	--	--	--	--	--
CA7	--	--	--	--	--
PCBD1	--	--	--	--	--
GAL3ST1	--	--	--	--	--
ASAH1	--	--	--	--	--
PFKP	--	--	--	--	--
NANP	--	--	--	--	--
ST3GAL2	--	--	--	--	--
LIAS	--	--	--	--	--
ST3GAL5	--	--	--	--	--
MAT2B	--	--	--	--	--
RDH10	6.98986	16.0571	-1.19988	down	0.0132376
BDH2	--	--	--	--	--
ACMSD	--	--	--	--	--
PFKFB3	--	--	--	--	--
OTC	--	--	--	--	--
AZIN2	--	--	--	--	--
ITPA	--	--	--	--	--
BCKDHB	2.12904	0.019907	6.74078	up	0.0227792
ATP6V1C2	--	--	--	--	--
GPI	--	--	--	--	--
NDUFB8	--	--	--	--	--
NDUFB3	--	--	--	--	--
CHSY3	--	--	--	--	--
NDUFB1	--	--	--	--	--
CHSY1	--	--	--	--	--
TPI1	--	--	--	--	--
B3GAT1	--	--	--	--	--
PLA2G7	--	--	--	--	--
DCT	--	--	--	--	--
GUSB	--	--	--	--	--
IDH3A	--	--	--	--	--
TBXAS1	--	--	--	--	--
CRYL1	--	--	--	--	--
EXTL2	--	--	--	--	--
MAT1A	--	--	--	--	--
EHHADH	--	--	--	--	--
MAN1A1	--	--	--	--	--
PCYT1A	--	--	--	--	--
INPP5A	--	--	--	--	--
INPP5B	4.32894	0.0183947	7.87858	up	0.0212447
ADCY7	1.11214	0.00162167	9.42165	up	0.0183183
PLD1	--	--	--	--	--
INPP5F	--	--	--	--	--
DHODH	--	--	--	--	--
PTGS1	--	--	--	--	--
BST1	--	--	--	--	--
CHAC2	--	--	--	--	--
ACADS	--	--	--	--	--
ACSBG2	--	--	--	--	--
ACADL	--	--	--	--	--
GLDC	--	--	--	--	--
B4GALT5	--	--	--	--	--
PLCB2	--	--	--	--	--
PLCB4	--	--	--	--	--
UMPS	--	--	--	--	--
DDC	--	--	--	--	--
GPHN	--	--	--	--	--
GALK1	--	--	--	--	--
ST8SIA5	--	--	--	--	--
ATP6V1G1	--	--	--	--	--
PTDSS2	--	--	--	--	--
EARS2	--	--	--	--	--
LCLAT1	--	--	--	--	--
PLCE1	--	--	--	--	--
CTPS2	4.23748	2.05071	1.04708	up	0.010874
HPRT1	--	--	--	--	--
PDE3B	--	--	--	--	--
NMNAT2	--	--	--	--	--
NMNAT3	--	--	--	--	--
DPM2	--	--	--	--	--
PPCDC	--	--	--	--	--
NDUFA5	--	--	--	--	--
MTM1	--	--	--	--	--
NDUFA1	--	--	--	--	--
ACSS2	--	--	--	--	--
ACSS1	--	--	--	--	--
COMT	--	--	--	--	--
NDUFA8	--	--	--	--	--
SRM	--	--	--	--	--
GLCE	--	--	--	--	--
NT5DC4	--	--	--	--	--
GALNT16	--	--	--	--	--
GALNT13	--	--	--	--	--
GALNT10	--	--	--	--	--
GALNT11	--	--	--	--	--
TSTA3	1.48653	4.1548	-1.48283	down	0.047817
CDS1	2.68087	0.928765	1.52932	up	0.0137822
ASNS	--	--	--	--	--
GALNT18	0.00408233	2.77428	-9.4085	down	0.0013521
AGPAT4	--	--	--	--	--
AGPAT3	--	--	--	--	--
PDE4D	--	--	--	--	--
HIBCH	--	--	--	--	--
OCRL	--	--	--	--	--
AOX1	--	--	--	--	--
HYI	--	--	--	--	--
COQ7	--	--	--	--	--
MDH2	--	--	--	--	--
MDH1	--	--	--	--	--
GNE	--	--	--	--	--
LTA4H	--	--	--	--	--
GCNT4	20.1387	0	Inf	up	0.00129786
GCNT1	--	--	--	--	--
SMOX	--	--	--	--	--
CBR4	--	--	--	--	--
SYNJ1	--	--	--	--	--
PHOSPHO1	--	--	--	--	--
SYNJ2	--	--	--	--	--
OGDHL	--	--	--	--	--
ATP5G1	--	--	--	--	--
PIGA	--	--	--	--	--
AADAT	2.32295	0.534795	2.1189	up	0.0389067
PIGN	--	--	--	--	--
PIGP	--	--	--	--	--
PIGQ	--	--	--	--	--
SUCLG1	--	--	--	--	--
PIGT	--	--	--	--	--
ALDOC	--	--	--	--	--
HPGDS	--	--	--	--	--
UPP1	--	--	--	--	--
NDUFS1	--	--	--	--	--
NDUFS4	--	--	--	--	--
NDUFS6	--	--	--	--	--
COQ5	--	--	--	--	--
HAO1	6.6115	1.85219	1.83574	up	0.0197691
HAO2	--	--	--	--	--
COQ2	--	--	--	--	--
GSS	--	--	--	--	--
NME7	--	--	--	--	--
INPP4B	--	--	--	--	--
INPP4A	--	--	--	--	--
NDUFB10	--	--	--	--	--
PDE7A	--	--	--	--	--
MPST	--	--	--	--	--
GOT1	--	--	--	--	--
PYGL	--	--	--	--	--
ENTPD5	--	--	--	--	--
ENTPD2	--	--	--	--	--
ENPP7	--	--	--	--	--
ALOX5	--	--	--	--	--
ENTPD8	--	--	--	--	--
MLYCD	--	--	--	--	--
ACYP2	8.10396	1.29664	2.64385	up	0.0120905
NFS1	--	--	--	--	--
NIT2	--	--	--	--	--
TRAK2	--	--	--	--	--
AKR1A1	--	--	--	--	--
ST3GAL6	--	--	--	--	--
ST3GAL4	--	--	--	--	--
GUCY1A3	2.25453	4.8626	-1.1089	down	0.0438659
NDUFV3	--	--	--	--	--
PGM2	--	--	--	--	--
PGM3	--	--	--	--	--
RIMKLB	--	--	--	--	--
STT3B	--	--	--	--	--
ACO2	--	--	--	--	--
ARG2	--	--	--	--	--
HMOX2	--	--	--	--	--
GGT1	--	--	--	--	--
ELOVL2	--	--	--	--	--
POMT1	--	--	--	--	--
UGT8	--	--	--	--	--
ATP5J	--	--	--	--	--
ATP5H	--	--	--	--	--
GAD1	--	--	--	--	--
QRSL1	--	--	--	--	--
MTHFD2L	--	--	--	--	--
FASN	--	--	--	--	--
IL4I1	--	--	--	--	--
GBGT1	--	--	--	--	--
SHPK	--	--	--	--	--
QDPR	8.05909	28.1818	-1.80608	down	0.0187344
FADS1	--	--	--	--	--
IDUA	--	--	--	--	--
B3GALNT2	--	--	--	--	--
B3GALNT1	2.55775	0.219562	3.54218	up	0.0296684
PSPH	--	--	--	--	--
OXCT1	--	--	--	--	--
XYLB	--	--	--	--	--
PFKFB2	--	--	--	--	--
TALDO1	--	--	--	--	--
PDE9A	--	--	--	--	--
DERA	--	--	--	--	--
DGKZ	--	--	--	--	--
PRPS2	0.0222227	2.91485	-7.03525	down	0.0210272
HAGH	13.977	4.28107	1.70701	up	0.0324848
CMPK1	--	--	--	--	--
CMPK2	--	--	--	--	--
HADHA	--	--	--	--	--
GCLC	--	--	--	--	--
FUK	--	--	--	--	--
DGKB	--	--	--	--	--
DGKE	--	--	--	--	--
ESD	--	--	--	--	--
GGT7	--	--	--	--	--
GGT5	--	--	--	--	--
NDUFA9	--	--	--	--	--
MTAP	--	--	--	--	--
AKR1D1	--	--	--	--	--
AK7	--	--	--	--	--
MAPK signaling pathway
Gene name	LG_FPKM	WG_FPKM	log2(foldchange)	regulated	pvalue
CRKL	--	--	--	--	--
IKBKB	--	--	--	--	--
AKT1	--	--	--	--	--
BDNF	3.52537	21.2453	-2.5913	down	0.0043986
EGF	--	--	--	--	--
CACNA1I	--	--	--	--	--
MAP3K2	1.0332	5.30521	-2.36029	down	0.0451363
GADD45B	--	--	--	--	--
CACNA1E	--	--	--	--	--
GNG12	--	--	--	--	--
MAP3K5	--	--	--	--	--
IRAK4	--	--	--	--	--
IGF1R	--	--	--	--	--
DDIT3	--	--	--	--	--
ERBB4	--	--	--	--	--
STK3	--	--	--	--	--
STK4	--	--	--	--	--
CACNA2D3	--	--	--	--	--
KITLG	--	--	--	--	--
CACNA2D1	0	5.57363	#NAME?	down	0.00303225
FGFR2	0.893642	0.307409	1.53954	up	0.0147549
FGFR3	--	--	--	--	--
CACNA2D4	--	--	--	--	--
FGFR1	--	--	--	--	--
CSF1	--	--	--	--	--
GRB2	--	--	--	--	--
ELK4	--	--	--	--	--
MAPK1	--	--	--	--	--
NFATC1	0.681678	2.69329	-1.9822	down	0.047003
NFATC3	--	--	--	--	--
MAPKAPK5	--	--	--	--	--
MAPKAPK3	--	--	--	--	--
PPM1B	--	--	--	--	--
JUN	--	--	--	--	--
ANGPT2	--	--	--	--	--
MYD88	--	--	--	--	--
ANGPT4	--	--	--	--	--
IGF2	--	--	--	--	--
MRAS	--	--	--	--	--
VEGFC	--	--	--	--	--
FGF3	--	--	--	--	--
PTPN5	--	--	--	--	--
RPS6KA2	--	--	--	--	--
RPS6KA5	--	--	--	--	--
MAPK8IP1	--	--	--	--	--
CACNA1B	--	--	--	--	--
FGF20	--	--	--	--	--
LAMTOR3	--	--	--	--	--
PDGFRA	--	--	--	--	--
RASGRP3	--	--	--	--	--
MKNK2	--	--	--	--	--
MKNK1	--	--	--	--	--
MAP4K3	--	--	--	--	--
MAP3K7	--	--	--	--	--
MAPK14	--	--	--	--	--
MAP3K4	--	--	--	--	--
FLT3	--	--	--	--	--
FLT1	--	--	--	--	--
MECOM	--	--	--	--	--
FGF18	--	--	--	--	--
FGF1	--	--	--	--	--
DUSP7	--	--	--	--	--
NTF3	--	--	--	--	--
SRF	--	--	--	--	--
MAPK8	--	--	--	--	--
MAPK8IP3	--	--	--	--	--
RASGRF1	--	--	--	--	--
EREG	--	--	--	--	--
PRKACB	--	--	--	--	--
CDC42	--	--	--	--	--
TGFB2	--	--	--	--	--
MAP2K3	--	--	--	--	--
FAS	--	--	--	--	--
NRAS	--	--	--	--	--
PDGFC	--	--	--	--	--
PDGFD	--	--	--	--	--
TRAF6	--	--	--	--	--
HSPB1	--	--	--	--	--
PRKCA	--	--	--	--	--
PRKCB	--	--	--	--	--
PPP3CA	--	--	--	--	--
PLA2G4A	--	--	--	--	--
DUSP10	--	--	--	--	--
RASA2	--	--	--	--	--
NRK	--	--	--	--	--
CASP3	--	--	--	--	--
MAP3K13	--	--	--	--	--
MAPT	2.29807	0.0384427	5.90157	up	0.0270794
ATF4	--	--	--	--	--
PPP3CB	--	--	--	--	--
PPP3CC	--	--	--	--	--
CACNG5	--	--	--	--	--
Neuroactive ligand-receptor interaction
Gene name	LG_FPKM	WG_FPKM	log2(foldchange)	regulated	pvalue
GHRHR	--	--	--	--	--
HTR1D	--	--	--	--	--
GRIA2	--	--	--	--	--
GABRR1	--	--	--	--	--
TRHR	2.44469	0.314609	2.95802	up	0.0296354
ADCYAP1	--	--	--	--	--
EDNRA	--	--	--	--	--
EDNRB	--	--	--	--	--
GABRA6	0.00772233	2.99327	-8.59847	down	0.0214074
GABRA1	--	--	--	--	--
GABRA2	--	--	--	--	--
CNR1	2.34113	4.73831	-1.01717	down	0.0400005
GALR3	--	--	--	--	--
P2RX2	--	--	--	--	--
F2RL2	--	--	--	--	--
GCG	--	--	--	--	--
PRLR	--	--	--	--	--
CHRNB3	--	--	--	--	--
THRB	--	--	--	--	--
HTR2B	--	--	--	--	--
P2RY13	--	--	--	--	--
GRIN3A	--	--	--	--	--
GAL	--	--	--	--	--
VIPR2	--	--	--	--	--
HTR2C	--	--	--	--	--
SCTR	--	--	--	--	--
C3	--	--	--	--	--
NMU	--	--	--	--	--
EDN3	--	--	--	--	--
EDN2	--	--	--	--	--
GRM1	--	--	--	--	--
GRM2	--	--	--	--	--
MC1R	--	--	--	--	--
NR3C1	--	--	--	--	--
GRP	--	--	--	--	--
GIP	--	--	--	--	--
CCK	--	--	--	--	--
CHRM4	--	--	--	--	--
GLRB	--	--	--	--	--
IAPP	--	--	--	--	--
NPFFR1	--	--	--	--	--
HTR6	2.50454	0.640267	1.9678	up	0.0172288
F2RL3	--	--	--	--	--
HTR4	--	--	--	--	--
PARD3	--	--	--	--	--
CHRNA1	--	--	--	--	--
POMC	--	--	--	--	--
P2RY2	--	--	--	--	--
GRPR	--	--	--	--	--
GABRB2	3.22558	7.77856	-1.26995	down	0.0169717
TSPO	--	--	--	--	--
TACR2	--	--	--	--	--
MCHR2	--	--	--	--	--
NMUR1	--	--	--	--	--
GRM7	--	--	--	--	--
P2RX6	--	--	--	--	--
NPY5R	--	--	--	--	--
GLRA3	--	--	--	--	--
GLRA2	--	--	--	--	--
NTS	--	--	--	--	--
DRD5	--	--	--	--	--
CCKAR	--	--	--	--	--
P2RY8	--	--	--	--	--
ADRB1	--	--	--	--	--
GALR1	--	--	--	--	--
C5	--	--	--	--	--
SSTR4	--	--	--	--	--
NPBWR1	--	--	--	--	--
PTGER4	--	--	--	--	--
LPAR2	--	--	--	--	--
LPAR3	--	--	--	--	--
CALCB	--	--	--	--	--
LPAR1	--	--	--	--	--
LPAR6	--	--	--	--	--
GLRA1	--	--	--	--	--
HTR1B	--	--	--	--	--
Endocytosis
Gene name	LG_FPKM	WG_FPKM	log2(foldchange)	regulated	pvalue
USP8	--	--	--	--	--
PDGFRA	--	--	--	--	--
RBSN	--	--	--	--	--
EHD3	--	--	--	--	--
DNM3	--	--	--	--	--
ITCH	--	--	--	--	--
RAB4A	--	--	--	--	--
NEDD4	--	--	--	--	--
STAMBP	0	4.8617	#NAME?	down	0.00544148
RAB11FIP1	--	--	--	--	--
PARD6B	--	--	--	--	--
CHMP2B	--	--	--	--	--
CAPZA1	--	--	--	--	--
ARFGAP3	--	--	--	--	--
CLTC	--	--	--	--	--
IQSEC1	--	--	--	--	--
DAB2	--	--	--	--	--
IQSEC3	--	--	--	--	--
STAM	--	--	--	--	--
BIN1	--	--	--	--	--
AP2B1	--	--	--	--	--
EPS15L1	--	--	--	--	--
EPS15	--	--	--	--	--
SMURF2	--	--	--	--	--
SNX5	--	--	--	--	--
SPG20	--	--	--	--	--
EEA1	--	--	--	--	--
GRK7	--	--	--	--	--
GRK4	--	--	--	--	--
ZFYVE16	--	--	--	--	--
VPS37B	--	--	--	--	--
PARD6A	--	--	--	--	--
PSD3	--	--	--	--	--
PSD2	--	--	--	--	--
RAB11B	--	--	--	--	--
GRK6	--	--	--	--	--
RABEP1	--	--	--	--	--
VTA1	--	--	--	--	--
CBLB	--	--	--	--	--
IGF1R	--	--	--	--	--
CHMP4C	--	--	--	--	--
TRAF6	--	--	--	--	--
IL2RA	--	--	--	--	--
ARPC3	--	--	--	--	--
HGS	--	--	--	--	--
ACAP2	--	--	--	--	--
VPS37A	--	--	--	--	--
EPN3	--	--	--	--	--
PRKCZ	--	--	--	--	--
ARPC5	--	--	--	--	--
ARFGEF2	--	--	--	--	--
CHMP1B	--	--	--	--	--
MDM2	--	--	--	--	--
MVB12A	--	--	--	--	--
FGFR2	0.893642	0.307409	1.53954	up	0.0147549
FGFR3	--	--	--	--	--
CAPZA3	140.617	36.9632	1.92761	up	0.00948498
CAPZA2	--	--	--	--	--
IL2RB	--	--	--	--	--
PARD3	--	--	--	--	--
VPS35	--	--	--	--	--
PLD1	--	--	--	--	--
RAB11FIP5	--	--	--	--	--
VPS26B	--	--	--	--	--
WASL	--	--	--	--	--
ARPC1B	--	--	--	--	--
RAB11FIP4	--	--	--	--	--
PSD	--	--	--	--	--
NEDD4L	2.29871	0.401779	2.51635	up	0.00102439
GIT2	--	--	--	--	--
PIP5K1B	--	--	--	--	--
ASAP1	--	--	--	--	--
SMAP1	--	--	--	--	--
CDC42	--	--	--	--	--
Regulation of actin cytoskeleton
Gene name	LG_FPKM	WG_FPKM	log2(foldchange)	regulated	pvalue
PDGFRA	--	--	--	--	--
PTK2	2.26028	5.18743	-1.19852	down	0.0153817
CYFIP1	6.35452	21.7684	-1.77638	down	0.0385268
CRKL	--	--	--	--	--
LIMK2	--	--	--	--	--
ROCK2	--	--	--	--	--
ITGA2	--	--	--	--	--
ITGA4	--	--	--	--	--
ITGB2	--	--	--	--	--
WASL	--	--	--	--	--
ITGB5	--	--	--	--	--
EGF	--	--	--	--	--
DIAPH2	2.05618	5.03957	-1.29334	down	0.0220118
ARHGEF6	--	--	--	--	--
FGFR2	0.893642	0.307409	1.53954	up	0.0147549
ARHGEF4	--	--	--	--	--
NRAS	--	--	--	--	--
GNG12	--	--	--	--	--
TMSB4X	--	--	--	--	--
FGF18	--	--	--	--	--
PIK3R3	--	--	--	--	--
PPP1R12A	--	--	--	--	--
PIK3R1	--	--	--	--	--
PIP4K2A	--	--	--	--	--
ENAH	--	--	--	--	--
PIP4K2B	1.01283	0	Inf	up	0.0185975
SPATA13	0	3.82464	#NAME?	down	0.0336132
ARHGEF12	--	--	--	--	--
PDGFC	--	--	--	--	--
PDGFD	--	--	--	--	--
FGD3	--	--	--	--	--
DIAPH3	--	--	--	--	--
ARPC3	--	--	--	--	--
VCL	--	--	--	--	--
CHRM4	--	--	--	--	--
MYL10	--	--	--	--	--
MYLK3	--	--	--	--	--
ARPC5	--	--	--	--	--
RDX	--	--	--	--	--
LPAR2	--	--	--	--	--
CFL2	--	--	--	--	--
APC	--	--	--	--	--
FGF3	--	--	--	--	--
FGFR3	--	--	--	--	--
FGF1	--	--	--	--	--
FGFR1	--	--	--	--	--
MYLK2	--	--	--	--	--
MRAS	--	--	--	--	--
LPAR1	--	--	--	--	--
ARPC1B	--	--	--	--	--
EZR	--	--	--	--	--
PIP5K1B	--	--	--	--	--
GNA13	--	--	--	--	--
ARHGEF7	--	--	--	--	--
PAK4	--	--	--	--	--
MAPK1	--	--	--	--	--
LPAR5	--	--	--	--	--
PIK3CB	1.80081	0	Inf	up	0.0185975
FGF20	--	--	--	--	--
CDC42	--	--	--	--	--
Wnt signaling pathway
Gene name	LG_FPKM	WG_FPKM	log2(foldchange)	regulated	pvalue
NFATC1	0.681678	2.69329	-1.9822	down	0.047003
NFATC2	--	--	--	--	--
FBXW11	--	--	--	--	--
RYK	--	--	--	--	--
LGR4	--	--	--	--	--
NFATC3	--	--	--	--	--
CTNND2	--	--	--	--	--
CER1	--	--	--	--	--
VANGL1	--	--	--	--	--
VANGL2	--	--	--	--	--
FZD1	--	--	--	--	--
AXIN2	--	--	--	--	--
FZD6	--	--	--	--	--
FZD7	--	--	--	--	--
WNT10A	--	--	--	--	--
PSEN1	--	--	--	--	--
WISP1	--	--	--	--	--
JUN	--	--	--	--	--
MAP3K7	--	--	--	--	--
CSNK2A2	--	--	--	--	--
PRKCA	--	--	--	--	--
ROR1	--	--	--	--	--
LGR6	--	--	--	--	--
MAPK8	--	--	--	--	--
CUL1	--	--	--	--	--
PLCB2	--	--	--	--	--
PRKCB	--	--	--	--	--
PLCB4	--	--	--	--	--
APC	--	--	--	--	--
CAMK2D	--	--	--	--	--
DAAM1	--	--	--	--	--
CAMK2G	--	--	--	--	--
CAMK2A	--	--	--	--	--
BAMBI	--	--	--	--	--
WNT5B	--	--	--	--	--
EP300	--	--	--	--	--
PPP3CB	--	--	--	--	--
CSNK2A1	--	--	--	--	--
FZD5	--	--	--	--	--
RSPO3	--	--	--	--	--
TBL1X	--	--	--	--	--
ZNRF3	--	--	--	--	--
CCND1	--	--	--	--	--
CCND3	--	--	--	--	--
CCND2	--	--	--	--	--
DKK2	--	--	--	--	--
PPARD	--	--	--	--	--
ROCK2	--	--	--	--	--
WNT4	--	--	--	--	--
WNT3	--	--	--	--	--
PRKACB	--	--	--	--	--
PPP3CA	--	--	--	--	--
WNT5A	--	--	--	--	--
PPP3CC	--	--	--	--	--
Calcium signaling pathway
Gene name	LG_FPKM	WG_FPKM	log2(foldchange)	regulated	pvalue
PDGFRA	--	--	--	--	--
PLCZ1	--	--	--	--	--
TRHR	2.44469	0.314609	2.95802	up	0.0296354
CAMK2G	--	--	--	--	--
PLCE1	--	--	--	--	--
TNNC1	--	--	--	--	--
VDAC2	--	--	--	--	--
VDAC3	74.4158	26.2303	1.50437	up	0.043979
EDNRA	--	--	--	--	--
EDNRB	--	--	--	--	--
P2RX2	--	--	--	--	--
VDAC1	--	--	--	--	--
P2RX6	--	--	--	--	--
CACNA1I	--	--	--	--	--
PDE1A	--	--	--	--	--
CACNA1E	--	--	--	--	--
PRKCB	--	--	--	--	--
PRKCA	--	--	--	--	--
ITPKB	--	--	--	--	--
HTR2C	--	--	--	--	--
HTR2B	--	--	--	--	--
SLC8A3	--	--	--	--	--
GRM1	--	--	--	--	--
ORAI2	--	--	--	--	--
PLCB2	--	--	--	--	--
ORAI1	--	--	--	--	--
PLCB4	--	--	--	--	--
ERBB4	--	--	--	--	--
CAMK2D	--	--	--	--	--
MYLK2	--	--	--	--	--
PRKACB	--	--	--	--	--
PHKA1	--	--	--	--	--
CAMK2A	--	--	--	--	--
MYLK3	--	--	--	--	--
HTR6	2.50454	0.640267	1.9678	up	0.0172288
HTR4	--	--	--	--	--
PLN	--	--	--	--	--
GRPR	--	--	--	--	--
ATP2B2	--	--	--	--	--
TACR2	--	--	--	--	--
ADCY7	1.11214	0.00162167	9.42165	up	0.0183183
TPCN1	--	--	--	--	--
TPCN2	--	--	--	--	--
GNAS	--	--	--	--	--
DRD5	--	--	--	--	--
CCKAR	--	--	--	--	--
CALML4	33.7333	12.4817	1.43435	up	0.00902501
ADRB1	--	--	--	--	--
GNA11	--	--	--	--	--
PPP3CA	--	--	--	--	--
PPP3CB	--	--	--	--	--
PPP3CC	--	--	--	--	--
CACNA1B	--	--	--	--	--
mTOR signaling pathway
Gene name	LG_FPKM	WG_FPKM	log2(foldchange)	regulated	pvalue
RPS6KB1	--	--	--	--	--
SLC7A5	--	--	--	--	--
IKBKB	--	--	--	--	--
AKT1	--	--	--	--	--
ATP6V1C2	--	--	--	--	--
RICTOR	--	--	--	--	--
TSC2	2.56806	0.0508763	5.65754	up	0.000371518
FZD1	--	--	--	--	--
FNIP2	--	--	--	--	--
FZD5	--	--	--	--	--
FZD6	--	--	--	--	--
FZD7	--	--	--	--	--
WNT10A	--	--	--	--	--
PIK3CB	1.80081	0	Inf	up	0.0185975
NRAS	--	--	--	--	--
CLIP1	--	--	--	--	--
TBC1D7	--	--	--	--	--
MAPKAP1	--	--	--	--	--
WDR24	--	--	--	--	--
MAPK1	--	--	--	--	--
PIK3R3	--	--	--	--	--
PIK3R1	--	--	--	--	--
RNF152	--	--	--	--	--
ATP6V1B2	--	--	--	--	--
IGF1R	--	--	--	--	--
CAB39	--	--	--	--	--
RRAGC	--	--	--	--	--
PRKCA	--	--	--	--	--
PRKCB	--	--	--	--	--
SLC38A9	--	--	--	--	--
WNT5B	--	--	--	--	--
TELO2	--	--	--	--	--
CAB39L	--	--	--	--	--
RPS6KA2	--	--	--	--	--
EIF4E2	--	--	--	--	--
TTI1	--	--	--	--	--
WNT3	--	--	--	--	--
GRB2	--	--	--	--	--
WNT4	--	--	--	--	--
PDPK1	--	--	--	--	--
EIF4EBP1	--	--	--	--	--
ATP6V1G1	--	--	--	--	--
EIF4E1B	--	--	--	--	--
LAMTOR5	--	--	--	--	--
WNT5A	--	--	--	--	--
RHEB	--	--	--	--	--
STRADA	--	--	--	--	--
STRADB	--	--	--	--	--
LAMTOR3	--	--	--	--	--
Protein processing in endoplasmic reticulum
Gene name	LG_FPKM	WG_FPKM	log2(foldchange)	regulated	pvalue
BAG2	--	--	--	--	--
RPN2	--	--	--	--	--
BAG1	--	--	--	--	--
TXNDC5	--	--	--	--	--
UBE2D2	--	--	--	--	--
HSP90B1	--	--	--	--	--
YOD1	--	--	--	--	--
NPLOC4	--	--	--	--	--
EIF2S1	--	--	--	--	--
PLAA	--	--	--	--	--
CANX	--	--	--	--	--
SEC23A	--	--	--	--	--
STUB1	--	--	--	--	--
DNAJB2	--	--	--	--	--
MAP3K5	--	--	--	--	--
DERL3	--	--	--	--	--
UBE2G2	--	--	--	--	--
MAPK8	--	--	--	--	--
UGGT2	--	--	--	--	--
CUL1	--	--	--	--	--
ERN1	--	--	--	--	--
CAPN2	--	--	--	--	--
NGLY1	--	--	--	--	--
DDIT3	--	--	--	--	--
EIF2AK1	--	--	--	--	--
ERP29	--	--	--	--	--
ERLEC1	--	--	--	--	--
MAN1C1	--	--	--	--	--
SEC24C	--	--	--	--	--
SEC24B	--	--	--	--	--
STT3B	--	--	--	--	--
SAR1B	--	--	--	--	--
CRYAA	--	--	--	--	--
MAN1A1	--	--	--	--	--
SIL1	--	--	--	--	--
HSP90AA1	--	--	--	--	--
MBTPS2	--	--	--	--	--
MBTPS1	--	--	--	--	--
RNF185	--	--	--	--	--
DNAJC5	--	--	--	--	--
EIF2AK3	--	--	--	--	--
EIF2AK4	--	--	--	--	--
CAPN11	--	--	--	--	--
ERO1A	--	--	--	--	--
SSR1	--	--	--	--	--
NFE2L2	4.00493	9.01313	-1.17025	down	0.0273255
ATF4	--	--	--	--	--
SEC61A1	--	--	--	--	--
SEC61A2	--	--	--	--	--
Focal adhesion
Gene name	LG_FPKM	WG_FPKM	log2(foldchange)	regulated	pvalue
LAMB4	--	--	--	--	--
PDGFRA	--	--	--	--	--
PTK2	2.26028	5.18743	-1.19852	down	0.0153817
CRKL	--	--	--	--	--
ITGA2	--	--	--	--	--
ITGB5	--	--	--	--	--
ITGA4	--	--	--	--	--
BIRC2	--	--	--	--	--
AKT1	--	--	--	--	--
RAPGEF1	--	--	--	--	--
ARHGAP5	0	4.02044	#NAME?	down	0.0482927
EGF	--	--	--	--	--
FLT1	--	--	--	--	--
PIK3CB	1.80081	0	Inf	up	0.0185975
TNR	--	--	--	--	--
JUN	--	--	--	--	--
TLN1	--	--	--	--	--
MAPK1	--	--	--	--	--
PIK3R3	--	--	--	--	--
PPP1R12A	--	--	--	--	--
PIK3R1	--	--	--	--	--
MAPK8	--	--	--	--	--
CAPN2	--	--	--	--	--
IGF1R	--	--	--	--	--
PDGFC	--	--	--	--	--
PDGFD	--	--	--	--	--
COL9A3	--	--	--	--	--
SHC3	--	--	--	--	--
PRKCA	--	--	--	--	--
VCL	--	--	--	--	--
PRKCB	--	--	--	--	--
MYL10	--	--	--	--	--
MYLK3	--	--	--	--	--
VTN	--	--	--	--	--
VEGFC	--	--	--	--	--
LAMC1	--	--	--	--	--
MYLK2	--	--	--	--	--
RASGRF1	--	--	--	--	--
CCND1	--	--	--	--	--
CCND3	--	--	--	--	--
CCND2	--	--	--	--	--
ROCK2	--	--	--	--	--
GRB2	--	--	--	--	--
PAK4	--	--	--	--	--
PDPK1	--	--	--	--	--
COL6A3	--	--	--	--	--
CDC42	--	--	--	--	--
COL6A6	--	--	--	--	--
Ribosome
Gene name	LG_FPKM	WG_FPKM	log2(foldchange)	regulated	pvalue
RPS13	--	--	--	--	--
RPS11	--	--	--	--	--
MRPL21	--	--	--	--	--
MRPL20	--	--	--	--	--
RPL8	--	--	--	--	--
RPL9	--	--	--	--	--
RPL7	--	--	--	--	--
RPL27A	--	--	--	--	--
MRPL1	--	--	--	--	--
RPL18A	--	--	--	--	--
MRPL28	--	--	--	--	--
RPS7	--	--	--	--	--
MRPL35	--	--	--	--	--
RPS3	--	--	--	--	--
MRPS11	--	--	--	--	--
RPS23	--	--	--	--	--
MRPL23	--	--	--	--	--
RPL27	--	--	--	--	--
MRPL22	--	--	--	--	--
MRPL18	--	--	--	--	--
RPS24	--	--	--	--	--
RPL3	--	--	--	--	--
MRPL34	--	--	--	--	--
RPS25	--	--	--	--	--
MRPL32	--	--	--	--	--
MRPL33	--	--	--	--	--
MRPL17	--	--	--	--	--
MRPS7	--	--	--	--	--
MRPS6	2.95982	1.33128	1.1527	up	0.0270089
MRPS18A	--	--	--	--	--
MRPS18C	--	--	--	--	--
RPL15	--	--	--	--	--
RPL17	--	--	--	--	--
RPL12	--	--	--	--	--
RPL13	--	--	--	--	--
RPS4X	--	--	--	--	--
RPL19	--	--	--	--	--
RPL26L1	--	--	--	--	--
RPL39	--	--	--	--	--
RPL36	--	--	--	--	--
RPL37	--	--	--	--	--
RPL35	--	--	--	--	--
RPL32	--	--	--	--	--
RPL30	--	--	--	--	--
RPL31	--	--	--	--	--
MRPS14	--	--	--	--	--
RPS3A	--	--	--	--	--
Ubiquitin mediated proteolysis
Gene name	LG_FPKM	WG_FPKM	log2(foldchange)	regulated	pvalue
UBE2Q1	--	--	--	--	--
ERCC8	--	--	--	--	--
FBXW11	--	--	--	--	--
RFWD2	--	--	--	--	--
ITCH	--	--	--	--	--
BIRC7	--	--	--	--	--
TRIM32	--	--	--	--	--
TRIM37	--	--	--	--	--
BIRC2	--	--	--	--	--
PPIL2	--	--	--	--	--
UBE2L3	--	--	--	--	--
UBE2F	--	--	--	--	--
CUL4B	--	--	--	--	--
SMURF2	--	--	--	--	--
UBE3B	0.0471167	9.15023	-7.60143	down	0.00530163
PRPF19	--	--	--	--	--
UBE3C	--	--	--	--	--
UBE3A	--	--	--	--	--
NEDD4	--	--	--	--	--
ANAPC10	--	--	--	--	--
ANAPC13	--	--	--	--	--
FBXW8	--	--	--	--	--
UBE2Z	--	--	--	--	--
UBE2G2	--	--	--	--	--
BIRC6	--	--	--	--	--
CUL5	--	--	--	--	--
CUL1	--	--	--	--	--
CUL2	6.77545	3.0485	1.15222	up	0.0356747
CBLB	--	--	--	--	--
TRAF6	--	--	--	--	--
UBE2D2	--	--	--	--	--
UBE2R2	--	--	--	--	--
UBA7	--	--	--	--	--
HERC2	--	--	--	--	--
UBE2E3	--	--	--	--	--
RHOBTB1	--	--	--	--	--
MDM2	--	--	--	--	--
UBR5	--	--	--	--	--
UBE2K	--	--	--	--	--
UBE2O	--	--	--	--	--
STUB1	--	--	--	--	--
CDC27	--	--	--	--	--
CDC20	--	--	--	--	--
NEDD4L	2.29871	0.401779	2.51635	up	0.00102439
PIAS1	--	--	--	--	--
MGRN1	--	--	--	--	--
UBA3	--	--	--	--	--
Cellular senescence
Gene name	LG_FPKM	WG_FPKM	log2(foldchange)	regulated	pvalue
NFATC1	0.681678	2.69329	-1.9822	down	0.047003
TGFB2	--	--	--	--	--
FBXW11	--	--	--	--	--
NFATC2	--	--	--	--	--
MAP2K3	--	--	--	--	--
AKT1	--	--	--	--	--
NFATC3	--	--	--	--	--
ATR	--	--	--	--	--
VDAC3	74.4158	26.2303	1.50437	up	0.043979
VDAC2	--	--	--	--	--
VDAC1	--	--	--	--	--
RBBP4	--	--	--	--	--
TSC2	2.56806	0.0508763	5.65754	up	0.000371518
MAPK14	--	--	--	--	--
CCNA1	--	--	--	--	--
GADD45B	--	--	--	--	--
NRAS	--	--	--	--	--
MAPK1	--	--	--	--	--
PIK3R3	--	--	--	--	--
NBN	--	--	--	--	--
PIK3R1	--	--	--	--	--
TRPV4	--	--	--	--	--
CHEK2	--	--	--	--	--
PPP3CC	--	--	--	--	--
SIRT1	--	--	--	--	--
MRAS	--	--	--	--	--
ZFP36L1	--	--	--	--	--
MDM2	--	--	--	--	--
RHEB	--	--	--	--	--
CCNB3	--	--	--	--	--
CCNB2	--	--	--	--	--
E2F4	--	--	--	--	--
LIN54	--	--	--	--	--
CCND1	--	--	--	--	--
CCND3	--	--	--	--	--
CCND2	--	--	--	--	--
CAPN2	--	--	--	--	--
CAPN11	--	--	--	--	--
CALML4	33.7333	12.4817	1.43435	up	0.00902501
EIF4EBP1	--	--	--	--	--
CDK6	--	--	--	--	--
PPP3CA	--	--	--	--	--
PPP3CB	--	--	--	--	--
PPID	--	--	--	--	--
PIK3CB	1.80081	0	Inf	up	0.0185975
RNA transport
Gene name	LG_FPKM	WG_FPKM	log2(foldchange)	regulated	pvalue
NUP88	--	--	--	--	--
RPP38	--	--	--	--	--
CYFIP1	6.35452	21.7684	-1.77638	down	0.0385268
NCBP2	--	--	--	--	--
SUMO1	--	--	--	--	--
EEF1A2	--	--	--	--	--
EIF2B5	--	--	--	--	--
NUP85	--	--	--	--	--
EIF2B1	--	--	--	--	--
UPF1	--	--	--	--	--
EIF3H	--	--	--	--	--
EIF2S1	--	--	--	--	--
EIF1B	--	--	--	--	--
XPO5	--	--	--	--	--
PHAX	--	--	--	--	--
EIF3A	--	--	--	--	--
UPF3A	--	--	--	--	--
EIF3G	--	--	--	--	--
NUP214	--	--	--	--	--
XPO1	--	--	--	--	--
CLNS1A	--	--	--	--	--
NUP98	--	--	--	--	--
NUP160	--	--	--	--	--
EIF4E1B	--	--	--	--	--
AAAS	--	--	--	--	--
TGS1	--	--	--	--	--
RAE1	--	--	--	--	--
NUPL2	--	--	--	--	--
THOC1	--	--	--	--	--
THOC5	--	--	--	--	--
GEMIN8	--	--	--	--	--
EIF4E2	--	--	--	--	--
SRRM1	--	--	--	--	--
EIF4G2	--	--	--	--	--
GEMIN6	55.7421	23.7342	1.2318	up	0.0102469
PAIP1	--	--	--	--	--
POP1	--	--	--	--	--
EIF4EBP1	--	--	--	--	--
NUP155	--	--	--	--	--
PNN	--	--	--	--	--
EIF4A2	--	--	--	--	--
TRNT1	--	--	--	--	--
EIF4A3	--	--	--	--	--
TPR	--	--	--	--	--
Autophagy - animal
Gene name	LG_FPKM	WG_FPKM	log2(foldchange)	regulated	pvalue
VMP1	--	--	--	--	--
RPS6KB1	--	--	--	--	--
IGBP1	--	--	--	--	--
HIF1A	--	--	--	--	--
AKT1	--	--	--	--	--
ZFYVE1	--	--	--	--	--
RB1CC1	--	--	--	--	--
EIF2S1	--	--	--	--	--
RRAGC	--	--	--	--	--
ATG16L1	--	--	--	--	--
PIK3CB	1.80081	0	Inf	up	0.0185975
NRAS	--	--	--	--	--
MAP3K7	--	--	--	--	--
CFLAR	--	--	--	--	--
MAPK1	--	--	--	--	--
PIK3R3	--	--	--	--	--
ATG7	--	--	--	--	--
PIK3R1	--	--	--	--	--
ATG5	--	--	--	--	--
MAPK8	--	--	--	--	--
MTMR4	--	--	--	--	--
ERN1	--	--	--	--	--
IGF1R	--	--	--	--	--
TRAF6	--	--	--	--	--
WIPI2	--	--	--	--	--
AMBRA1	--	--	--	--	--
MRAS	--	--	--	--	--
ATG13	--	--	--	--	--
LAMP2	--	--	--	--	--
TSC2	2.56806	0.0508763	5.65754	up	0.000371518
ATG2B	--	--	--	--	--
NRBF2	--	--	--	--	--
IRS4	--	--	--	--	--
PPP2CA	--	--	--	--	--
EIF2AK3	--	--	--	--	--
PPP2CB	12.4237	0.0262677	8.88559	up	0.0180629
EIF2AK4	--	--	--	--	--
CAMKK2	--	--	--	--	--
PIK3R4	--	--	--	--	--
PRKACB	--	--	--	--	--
PDPK1	--	--	--	--	--
RHEB	--	--	--	--	--
Adrenergic signaling in cardiomyocytes
Gene name	LG_FPKM	WG_FPKM	log2(foldchange)	regulated	pvalue
FXYD2	--	--	--	--	--
PPP2R3C	--	--	--	--	--
MAPK14	--	--	--	--	--
AKT1	--	--	--	--	--
TNNC1	--	--	--	--	--
GNAI1	--	--	--	--	--
ATP2B2	--	--	--	--	--
TPM3	--	--	--	--	--
TPM1	--	--	--	--	--
PIK3CG	--	--	--	--	--
PRKCA	--	--	--	--	--
PIK3R5	--	--	--	--	--
MAPK1	--	--	--	--	--
SLC8A3	--	--	--	--	--
PLCB2	--	--	--	--	--
PLCB4	--	--	--	--	--
CAMK2D	--	--	--	--	--
PPP2R2D	--	--	--	--	--
ATP1B4	--	--	--	--	--
CAMK2G	--	--	--	--	--
CREB3	--	--	--	--	--
CAMK2A	--	--	--	--	--
PPP2R2C	--	--	--	--	--
CREB1	--	--	--	--	--
PLN	--	--	--	--	--
CACNA2D3	--	--	--	--	--
CACNA2D1	0	5.57363	#NAME?	down	0.00303225
CACNA2D4	--	--	--	--	--
RAPGEF4	--	--	--	--	--
ADCY7	1.11214	0.00162167	9.42165	up	0.0183183
RPS6KA5	--	--	--	--	--
GNAS	--	--	--	--	--
PPP2CA	--	--	--	--	--
PPP2CB	12.4237	0.0262677	8.88559	up	0.0180629
CALML4	33.7333	12.4817	1.43435	up	0.00902501
ADRB1	--	--	--	--	--
CREB3L1	--	--	--	--	--
CREM	--	--	--	--	--
PRKACB	--	--	--	--	--
ATF4	--	--	--	--	--
CACNG5	--	--	--	--	--
PPP2R5C	--	--	--	--	--
Cell cycle	--	--	--	--	--
Gene name	LG_FPKM	WG_FPKM	log2(foldchange)	regulated	pvalue
MAD2L2	--	--	--	--	--
TGFB2	--	--	--	--	--
HDAC2	21.2917	43.3116	-1.02446	down	0.0128136
BUB1B	--	--	--	--	--
CDKN1B	--	--	--	--	--
ATR	--	--	--	--	--
ABL1	--	--	--	--	--
CCNA1	--	--	--	--	--
MAD1L1	3.09975	1.46839	1.07792	up	0.0435744
GADD45B	--	--	--	--	--
ANAPC10	--	--	--	--	--
ANAPC13	--	--	--	--	--
YWHAH	--	--	--	--	--
ESPL1	--	--	--	--	--
CHEK2	--	--	--	--	--
YWHAG	--	--	--	--	--
YWHAE	--	--	--	--	--
SMC1B	--	--	--	--	--
BUB1	--	--	--	--	--
RAD21	--	--	--	--	--
ORC4	--	--	--	--	--
STAG1	--	--	--	--	--
ORC2	--	--	--	--	--
CUL1	--	--	--	--	--
MCM5	--	--	--	--	--
MCM4	--	--	--	--	--
MDM2	--	--	--	--	--
EP300	--	--	--	--	--
CCNB3	--	--	--	--	--
CCNB2	--	--	--	--	--
E2F4	--	--	--	--	--
CCND1	--	--	--	--	--
CCND3	--	--	--	--	--
CCND2	--	--	--	--	--
CDC14B	--	--	--	--	--
CDC20	--	--	--	--	--
CDC27	--	--	--	--	--
CDK6	--	--	--	--	--
CCNH	--	--	--	--	--
Insulin signaling pathway
Gene name	LG_FPKM	WG_FPKM	log2(foldchange)	regulated	pvalue
PCK1	--	--	--	--	--
CRKL	--	--	--	--	--
MKNK2	--	--	--	--	--
RPS6KB1	--	--	--	--	--
PRKAG3	--	--	--	--	--
MKNK1	--	--	--	--	--
IKBKB	--	--	--	--	--
AKT1	--	--	--	--	--
RAPGEF1	--	--	--	--	--
SORBS1	--	--	--	--	--
TSC2	2.56806	0.0508763	5.65754	up	0.000371518
PIK3CB	1.80081	0	Inf	up	0.0185975
NRAS	--	--	--	--	--
PDE3B	--	--	--	--	--
MAPK1	--	--	--	--	--
PIK3R3	--	--	--	--	--
PIK3R1	--	--	--	--	--
FASN	--	--	--	--	--
MAPK8	--	--	--	--	--
PYGL	--	--	--	--	--
CBLB	--	--	--	--	--
PRKAG2	0	36.1088	#NAME?	down	0.000446356
SHC3	--	--	--	--	--
GCK	--	--	--	--	--
EIF4E1B	--	--	--	--	--
PHKA1	--	--	--	--	--
PRKCZ	--	--	--	--	--
PRKAR1A	--	--	--	--	--
SOCS4	--	--	--	--	--
EIF4E2	--	--	--	--	--
EXOC7	--	--	--	--	--
IRS4	--	--	--	--	--
CALML4	33.7333	12.4817	1.43435	up	0.00902501
PTPRF	--	--	--	--	--
GRB2	--	--	--	--	--
EIF4EBP1	--	--	--	--	--
PRKACB	--	--	--	--	--
PDPK1	--	--	--	--	--
RHEB	--	--	--	--	--
Apoptosis
Gene name	LG_FPKM	WG_FPKM	log2(foldchange)	regulated	pvalue
NRAS	--	--	--	--	--
BIRC2	--	--	--	--	--
IKBKB	--	--	--	--	--
AKT1	--	--	--	--	--
DIABLO	--	--	--	--	--
EIF2S1	--	--	--	--	--
FAS	--	--	--	--	--
GADD45B	--	--	--	--	--
JUN	--	--	--	--	--
MAP3K5	--	--	--	--	--
CFLAR	--	--	--	--	--
MAPK1	--	--	--	--	--
PIK3R3	--	--	--	--	--
CAPN2	--	--	--	--	--
PIK3R1	--	--	--	--	--
MAPK8	--	--	--	--	--
APAF1	--	--	--	--	--
CTSH	--	--	--	--	--
DDIT3	--	--	--	--	--
CTSO	--	--	--	--	--
PARP4	--	--	--	--	--
ENDOG	--	--	--	--	--
DFFA	--	--	--	--	--
PARP1	--	--	--	--	--
CASP10	--	--	--	--	--
PDPK1	--	--	--	--	--
CTSS	--	--	--	--	--
CASP7	--	--	--	--	--
LMNB1	--	--	--	--	--
CASP2	--	--	--	--	--
CASP3	--	--	--	--	--
BCL2A1	--	--	--	--	--
EIF2AK3	--	--	--	--	--
CAPN11	--	--	--	--	--
CASP9	--	--	--	--	--
BID	--	--	--	--	--
ERN1	--	--	--	--	--
ATF4	--	--	--	--	--
PIK3CB	1.80081	0	Inf	up	0.0185975
Tight junction
Gene name	LG_FPKM	WG_FPKM	log2(foldchange)	regulated	pvalue
JUN	--	--	--	--	--
PRKAG3	--	--	--	--	--
PRKAG2	0	36.1088	#NAME?	down	0.000446356
RAPGEF6	--	--	--	--	--
PARD6A	--	--	--	--	--
PRKCZ	--	--	--	--	--
DLG2	--	--	--	--	--
ARHGAP17	--	--	--	--	--
ROCK2	--	--	--	--	--
NEDD4	--	--	--	--	--
PARD6B	--	--	--	--	--
MPP5	--	--	--	--	--
MAP3K5	--	--	--	--	--
WHAMM	--	--	--	--	--
MAGI1	--	--	--	--	--
MAPK8	--	--	--	--	--
MPDZ	--	--	--	--	--
JAM2	--	--	--	--	--
ARHGEF18	--	--	--	--	--
PPP2R2D	--	--	--	--	--
RDX	--	--	--	--	--
PPP2R2C	--	--	--	--	--
PARD3	--	--	--	--	--
TJAP1	--	--	--	--	--
TJP2	--	--	--	--	--
TJP3	--	--	--	--	--
TJP1	--	--	--	--	--
WASL	--	--	--	--	--
PPP2CA	--	--	--	--	--
PPP2CB	12.4237	0.0262677	8.88559	up	0.0180629
EZR	--	--	--	--	--
ACTR3B	--	--	--	--	--
NEDD4L	2.29871	0.401779	2.51635	up	0.00102439
RUNX1	--	--	--	--	--
PRKACB	--	--	--	--	--
CCND1	--	--	--	--	--
ACTR3	--	--	--	--	--
YBX3	--	--	--	--	--
CDC42	--	--	--	--	--
Spliceosome
Gene name	LG_FPKM	WG_FPKM	log2(foldchange)	regulated	pvalue
NCBP2	--	--	--	--	--
SF3B1	--	--	--	--	--
SF3B3	--	--	--	--	--
PRPF3	--	--	--	--	--
BCAS2	--	--	--	--	--
SRSF6	--	--	--	--	--
PRPF19	--	--	--	--	--
PRPF18	--	--	--	--	--
PLRG1	--	--	--	--	--
SNRPA1	--	--	--	--	--
PRPF40A	--	--	--	--	--
RP9	--	--	--	--	--
HNRNPK	--	--	--	--	--
RBM17	--	--	--	--	--
SF3A1	--	--	--	--	--
SF3A2	--	--	--	--	--
CTNNBL1	--	--	--	--	--
TRA2A	--	--	--	--	--
CDC5L	--	--	--	--	--
SMNDC1	--	--	--	--	--
TCERG1	--	--	--	--	--
LSM6	--	--	--	--	--
U2SURP	--	--	--	--	--
WBP11	--	--	--	--	--
THOC1	--	--	--	--	--
SNRPG	--	--	--	--	--
SNW1	--	--	--	--	--
SNRPD3	--	--	--	--	--
PRPF38B	--	--	--	--	--
DDX42	5.55461	17.077	-1.62029	down	0.0073663
SLU7	--	--	--	--	--
RBMX	--	--	--	--	--
U2AF1	--	--	--	--	--
SNRNP27	--	--	--	--	--
PPIH	--	--	--	--	--
BUD31	--	--	--	--	--
CDC40	--	--	--	--	--
EIF4A3	--	--	--	--	--
FoxO signaling pathway
Gene name	LG_FPKM	WG_FPKM	log2(foldchange)	regulated	pvalue
IL7R	--	--	--	--	--
TGFB2	--	--	--	--	--
PCK1	--	--	--	--	--
CDKN1B	--	--	--	--	--
FOXG1	--	--	--	--	--
PRKAG2	0	36.1088	#NAME?	down	0.000446356
PLK4	--	--	--	--	--
USP7	--	--	--	--	--
MAPK14	--	--	--	--	--
AKT1	--	--	--	--	--
FOXO4	--	--	--	--	--
EGF	--	--	--	--	--
GADD45B	--	--	--	--	--
NRAS	--	--	--	--	--
MAPK1	--	--	--	--	--
PIK3R3	--	--	--	--	--
IKBKB	--	--	--	--	--
MAPK8	--	--	--	--	--
HOMER2	--	--	--	--	--
PRKAG3	--	--	--	--	--
IGF1R	--	--	--	--	--
PIK3R1	--	--	--	--	--
STK4	--	--	--	--	--
MDM2	--	--	--	--	--
EP300	--	--	--	--	--
SETD7	--	--	--	--	--
CCNB3	--	--	--	--	--
CCNB2	--	--	--	--	--
SGK2	--	--	--	--	--
IRS4	--	--	--	--	--
CCND2	--	--	--	--	--
GRM1	--	--	--	--	--
CCND1	--	--	--	--	--
GRB2	--	--	--	--	--
SIRT1	--	--	--	--	--
PDPK1	--	--	--	--	--
BCL6	4.86076	9.75206	-1.00453	down	0.0197441
PIK3CB	1.80081	0	Inf	up	0.0185975
Purine metabolism
Gene name	LG_FPKM	WG_FPKM	log2(foldchange)	regulated	pvalue
FHIT	--	--	--	--	--
AMPD3	--	--	--	--	--
ENTPD5	--	--	--	--	--
PDE9A	--	--	--	--	--
ADSL	--	--	--	--	--
PDE3B	--	--	--	--	--
PDE11A	--	--	--	--	--
PRPS2	0.0222227	2.91485	-7.03525	down	0.0210272
HPRT1	--	--	--	--	--
NT5C3A	14.6381	0	Inf	up	0.0130861
NT5C3B	--	--	--	--	--
PDE7A	--	--	--	--	--
GUCY1A3	2.25453	4.8626	-1.1089	down	0.0438659
NT5DC4	--	--	--	--	--
PDE5A	--	--	--	--	--
PKM	--	--	--	--	--
NUDT9	--	--	--	--	--
NPR2	--	--	--	--	--
ADCY7	1.11214	0.00162167	9.42165	up	0.0183183
ENTPD2	--	--	--	--	--
NUDT5	--	--	--	--	--
PGM2	--	--	--	--	--
ENTPD8	--	--	--	--	--
NME7	--	--	--	--	--
GUK1	41.9277	15.6952	1.41758	up	0.000499952
ADSSL1	--	--	--	--	--
PDE10A	--	--	--	--	--
AK9	10.7371	25.4243	-1.24361	down	0.0482312
ATIC	--	--	--	--	--
AK3	--	--	--	--	--
AK7	--	--	--	--	--
AK4	--	--	--	--	--
ITPA	--	--	--	--	--
PDE6H	--	--	--	--	--
PDE4D	--	--	--	--	--
PDE1A	--	--	--	--	--
PDE8A	--	--	--	--	--
Phosphatidylinositol signaling system
Gene name	LG_FPKM	WG_FPKM	log2(foldchange)	regulated	pvalue
OCRL	--	--	--	--	--
PLCZ1	--	--	--	--	--
IPMK	--	--	--	--	--
PLCE1	--	--	--	--	--
DGKZ	--	--	--	--	--
PIK3CB	1.80081	0	Inf	up	0.0185975
INPP4B	--	--	--	--	--
INPP4A	--	--	--	--	--
ITPKB	--	--	--	--	--
PIK3R3	--	--	--	--	--
PIK3R1	--	--	--	--	--
SYNJ2	--	--	--	--	--
DGKB	--	--	--	--	--
SYNJ1	--	--	--	--	--
MTMR4	--	--	--	--	--
PIP4K2A	--	--	--	--	--
DGKE	--	--	--	--	--
PLCB2	--	--	--	--	--
PLCB4	--	--	--	--	--
PRKCA	--	--	--	--	--
MTM1	--	--	--	--	--
PRKCB	--	--	--	--	--
IMPA1	--	--	--	--	--
PIK3C2A	--	--	--	--	--
PIK3C2G	--	--	--	--	--
IP6K1	--	--	--	--	--
INPP5A	--	--	--	--	--
INPP5B	4.32894	0.0183947	7.87858	up	0.0212447
INPP5F	--	--	--	--	--
PIK3C2B	--	--	--	--	--
CDS1	2.68087	0.928765	1.52932	up	0.0137822
INPP5J	--	--	--	--	--
CALML4	33.7333	12.4817	1.43435	up	0.00902501
PPIP5K1	--	--	--	--	--
PIP5K1B	--	--	--	--	--
PIP4K2B	1.01283	0	Inf	up	0.0185975
Oocyte meiosis
Gene name	LG_FPKM	WG_FPKM	log2(foldchange)	regulated	pvalue
MAD2L2	--	--	--	--	--
FBXW11	--	--	--	--	--
PLCZ1	--	--	--	--	--
MAPK14	--	--	--	--	--
FBXO5	--	--	--	--	--
CALML4	33.7333	12.4817	1.43435	up	0.00902501
SPDYA	2.08423	0.017486	6.89717	up	0.0240032
ANAPC10	--	--	--	--	--
ANAPC13	--	--	--	--	--
YWHAH	--	--	--	--	--
MAPK1	--	--	--	--	--
ESPL1	--	--	--	--	--
PGR	--	--	--	--	--
YWHAG	--	--	--	--	--
YWHAE	--	--	--	--	--
IGF1R	--	--	--	--	--
SMC1B	--	--	--	--	--
BUB1	--	--	--	--	--
CAMK2D	--	--	--	--	--
CAMK2G	--	--	--	--	--
CAMK2A	--	--	--	--	--
AR	--	--	--	--	--
CCNB2	--	--	--	--	--
RPS6KA2	--	--	--	--	--
ADCY7	1.11214	0.00162167	9.42165	up	0.0183183
CDC27	--	--	--	--	--
PPP2CA	--	--	--	--	--
PPP2CB	12.4237	0.0262677	8.88559	up	0.0180629
CUL1	--	--	--	--	--
CDC20	--	--	--	--	--
MAD1L1	3.09975	1.46839	1.07792	up	0.0435744
PRKACB	--	--	--	--	--
PPP3CA	--	--	--	--	--
PPP3CB	--	--	--	--	--
PPP3CC	--	--	--	--	--
PPP2R5C	--	--	--	--	--
Influenza A
Gene name	LG_FPKM	WG_FPKM	log2(foldchange)	regulated	pvalue
PABPN1L	--	--	--	--	--
IKBKB	--	--	--	--	--
RAB11B	--	--	--	--	--
IFNAR1	--	--	--	--	--
IFNGR1	--	--	--	--	--
IFNGR2	--	--	--	--	--
TYK2	--	--	--	--	--
NLRX1	--	--	--	--	--
VDAC1	--	--	--	--	--
KPNA2	--	--	--	--	--
XPO1	--	--	--	--	--
CIITA	--	--	--	--	--
BID	--	--	--	--	--
ADAR	--	--	--	--	--
MAPK1	--	--	--	--	--
PIK3R3	--	--	--	--	--
PIK3R1	--	--	--	--	--
MYD88	--	--	--	--	--
EIF2S1	--	--	--	--	--
IRAK4	--	--	--	--	--
TLR7	--	--	--	--	--
CDK6	--	--	--	--	--
NUP98	--	--	--	--	--
PRKCA	--	--	--	--	--
PRKCB	--	--	--	--	--
RAE1	--	--	--	--	--
EP300	--	--	--	--	--
IL18	--	--	--	--	--
CASP3	--	--	--	--	--
AKT1	--	--	--	--	--
CCND3	--	--	--	--	--
CASP9	--	--	--	--	--
APAF1	--	--	--	--	--
TLR4	--	--	--	--	--
FAS	--	--	--	--	--
PIK3CB	1.80081	0	Inf	up	0.0185975
Melanogenesis
Gene name	LG_FPKM	WG_FPKM	log2(foldchange)	regulated	pvalue
GNAO1	--	--	--	--	--
EDNRB	--	--	--	--	--
CALML4	33.7333	12.4817	1.43435	up	0.00902501
GNAI1	--	--	--	--	--
FZD1	--	--	--	--	--
FZD5	--	--	--	--	--
FZD6	--	--	--	--	--
FZD7	--	--	--	--	--
WNT10A	--	--	--	--	--
NRAS	--	--	--	--	--
PRKCA	--	--	--	--	--
MAPK1	--	--	--	--	--
DCT	--	--	--	--	--
MC1R	--	--	--	--	--
PLCB2	--	--	--	--	--
PRKCB	--	--	--	--	--
PLCB4	--	--	--	--	--
CAMK2D	--	--	--	--	--
CAMK2G	--	--	--	--	--
CREB3	--	--	--	--	--
CAMK2A	--	--	--	--	--
CREB1	--	--	--	--	--
POMC	--	--	--	--	--
KITLG	--	--	--	--	--
EP300	--	--	--	--	--
ADCY7	1.11214	0.00162167	9.42165	up	0.0183183
GNAS	--	--	--	--	--
WNT3	--	--	--	--	--
WNT4	--	--	--	--	--
CREB3L1	--	--	--	--	--
PRKACB	--	--	--	--	--
WNT5B	--	--	--	--	--
WNT5A	--	--	--	--	--
NOD-like receptor signaling pathway
Gene name	LG_FPKM	WG_FPKM	log2(foldchange)	regulated	pvalue
BIRC2	--	--	--	--	--
IKBKB	--	--	--	--	--
IFNAR1	--	--	--	--	--
VDAC3	74.4158	26.2303	1.50437	up	0.043979
VDAC2	--	--	--	--	--
TYK2	--	--	--	--	--
DHX33	--	--	--	--	--
NLRX1	--	--	--	--	--
VDAC1	--	--	--	--	--
NEK7	--	--	--	--	--
TANK	--	--	--	--	--
ATG16L1	--	--	--	--	--
JUN	--	--	--	--	--
MAP3K7	--	--	--	--	--
HSP90AA1	--	--	--	--	--
MAPK1	--	--	--	--	--
NOD1	--	--	--	--	--
ATG5	--	--	--	--	--
MAPK8	--	--	--	--	--
MYD88	--	--	--	--	--
IRAK4	--	--	--	--	--
PLCB2	--	--	--	--	--
PLCB4	--	--	--	--	--
TRAF6	--	--	--	--	--
CASR	--	--	--	--	--
BRCC3	--	--	--	--	--
TP53BP1	--	--	--	--	--
DNM1L	--	--	--	--	--
IL18	--	--	--	--	--
MAPK14	--	--	--	--	--
TLR4	--	--	--	--	--
ANTXRL	--	--	--	--	--
Carbon metabolism
Gene name	LG_FPKM	WG_FPKM	log2(foldchange)	regulated	pvalue
ACADS	--	--	--	--	--
TALDO1	--	--	--	--	--
TPI1	--	--	--	--	--
MDH2	--	--	--	--	--
MDH1	--	--	--	--	--
FH	--	--	--	--	--
IDH3A	--	--	--	--	--
PRPS2	0.0222227	2.91485	-7.03525	down	0.0210272
GLDC	--	--	--	--	--
HADHA	--	--	--	--	--
PFKP	--	--	--	--	--
GOT1	--	--	--	--	--
ACSS1	--	--	--	--	--
PKM	--	--	--	--	--
GPI	--	--	--	--	--
DLD	--	--	--	--	--
ACSS2	--	--	--	--	--
GCK	--	--	--	--	--
ENO2	2.75411	0.553252	2.31558	up	0.00412758
SUCLG1	--	--	--	--	--
ENO4	--	--	--	--	--
ALDOC	--	--	--	--	--
ACO2	--	--	--	--	--
EHHADH	--	--	--	--	--
OGDHL	--	--	--	--	--
PSPH	--	--	--	--	--
DLAT	--	--	--	--	--
HAO1	6.6115	1.85219	1.83574	up	0.0197691
HAO2	--	--	--	--	--
HIBCH	--	--	--	--	--
ESD	--	--	--	--	--
Apelin signaling pathway
Gene name	LG_FPKM	WG_FPKM	log2(foldchange)	regulated	pvalue
HDAC4	1.54803	5.09983	-1.72002	down	0.011793
RPS6KB1	--	--	--	--	--
PRKAG3	--	--	--	--	--
PRKAG2	0	36.1088	#NAME?	down	0.000446356
AKT1	--	--	--	--	--
PLCB4	--	--	--	--	--
PIK3CG	--	--	--	--	--
PLIN1	--	--	--	--	--
NRAS	--	--	--	--	--
GNG12	--	--	--	--	--
PDE3B	--	--	--	--	--
PIK3R5	--	--	--	--	--
MAPK1	--	--	--	--	--
SLC8A3	--	--	--	--	--
GNAI1	--	--	--	--	--
GNA13	--	--	--	--	--
PLCB2	--	--	--	--	--
TFAM	--	--	--	--	--
GNB4	--	--	--	--	--
GNB1	5.27324	0.169357	4.96055	up	0.0414018
MYLK3	--	--	--	--	--
PLAT	--	--	--	--	--
MRAS	--	--	--	--	--
ADCY7	1.11214	0.00162167	9.42165	up	0.0183183
CCND1	--	--	--	--	--
CALML4	33.7333	12.4817	1.43435	up	0.00902501
GNG4	--	--	--	--	--
PIK3R4	--	--	--	--	--
PRKACB	--	--	--	--	--
MYLK2	--	--	--	--	--
NRF1	--	--	--	--	--
ErbB signaling pathway
Gene name	LG_FPKM	WG_FPKM	log2(foldchange)	regulated	pvalue
PTK2	2.26028	5.18743	-1.19852	down	0.0153817
CRKL	--	--	--	--	--
JUN	--	--	--	--	--
GAB1	--	--	--	--	--
AKT1	--	--	--	--	--
ABL1	--	--	--	--	--
ABL2	--	--	--	--	--
EGF	--	--	--	--	--
PIK3CB	1.80081	0	Inf	up	0.0185975
NRAS	--	--	--	--	--
PRKCA	--	--	--	--	--
MAPK1	--	--	--	--	--
PIK3R3	--	--	--	--	--
PIK3R1	--	--	--	--	--
CDKN1B	--	--	--	--	--
MAPK8	--	--	--	--	--
NRG2	--	--	--	--	--
CBLB	--	--	--	--	--
PRKCB	--	--	--	--	--
ERBB4	--	--	--	--	--
SHC3	--	--	--	--	--
CAMK2D	--	--	--	--	--
CAMK2G	--	--	--	--	--
CAMK2A	--	--	--	--	--
NRG3	--	--	--	--	--
GRB2	--	--	--	--	--
EIF4EBP1	--	--	--	--	--
EREG	--	--	--	--	--
PAK4	--	--	--	--	--
RPS6KB1	--	--	--	--	--
Ribosome biogenesis in eukaryotes
Gene name	LG_FPKM	WG_FPKM	log2(foldchange)	regulated	pvalue
RPP38	--	--	--	--	--
EIF6	--	--	--	--	--
REXO1	--	--	--	--	--
REXO2	--	--	--	--	--
DROSHA	--	--	--	--	--
XPO1	--	--	--	--	--
GNL2	--	--	--	--	--
WDR43	--	--	--	--	--
NOP58	--	--	--	--	--
NOP56	--	--	--	--	--
NOB1	--	--	--	--	--
UTP15	--	--	--	--	--
UTP18	--	--	--	--	--
HEATR1	--	--	--	--	--
SBDS	--	--	--	--	--
RCL1	--	--	--	--	--
GTPBP4	--	--	--	--	--
LSG1	--	--	--	--	--
TBL3	--	--	--	--	--
PWP2	--	--	--	--	--
CSNK2A2	--	--	--	--	--
CSNK2A1	--	--	--	--	--
RIOK2	--	--	--	--	--
POP1	--	--	--	--	--
WDR36	--	--	--	--	--
DKC1	--	--	--	--	--
NVL	--	--	--	--	--
WDR75	--	--	--	--	--
SPATA5	--	--	--	--	--
Gap junction
Gene name	LG_FPKM	WG_FPKM	log2(foldchange)	regulated	pvalue
PDGFRA	--	--	--	--	--
HTR2B	--	--	--	--	--
PLCB4	--	--	--	--	--
EGF	--	--	--	--	--
GNAI1	--	--	--	--	--
MAP3K2	1.0332	5.30521	-2.36029	down	0.0451363
NRAS	--	--	--	--	--
CSNK1D	--	--	--	--	--
PRKCB	--	--	--	--	--
GUCY1A3	2.25453	4.8626	-1.1089	down	0.0438659
MAPK1	--	--	--	--	--
HTR2C	--	--	--	--	--
PRKG2	--	--	--	--	--
GRM1	--	--	--	--	--
PLCB2	--	--	--	--	--
PDGFC	--	--	--	--	--
PDGFD	--	--	--	--	--
PRKCA	--	--	--	--	--
PRKACB	--	--	--	--	--
TUBB1	--	--	--	--	--
ADCY7	1.11214	0.00162167	9.42165	up	0.0183183
GJA1	--	--	--	--	--
TJP1	--	--	--	--	--
GNAS	--	--	--	--	--
TUBB4B	--	--	--	--	--
ADRB1	--	--	--	--	--
GRB2	--	--	--	--	--
GNA11	--	--	--	--	--
LPAR1	--	--	--	--	--
Inositol phosphate metabolism
Gene name	LG_FPKM	WG_FPKM	log2(foldchange)	regulated	pvalue
OCRL	--	--	--	--	--
PLCZ1	--	--	--	--	--
IPMK	--	--	--	--	--
TPI1	--	--	--	--	--
PLCE1	--	--	--	--	--
PIK3CB	1.80081	0	Inf	up	0.0185975
INPP4B	--	--	--	--	--
INPP4A	--	--	--	--	--
PIK3CG	--	--	--	--	--
ITPKB	--	--	--	--	--
SYNJ1	--	--	--	--	--
SYNJ2	--	--	--	--	--
MTMR4	--	--	--	--	--
PIP4K2A	--	--	--	--	--
PIP4K2B	1.01283	0	Inf	up	0.0185975
PLCB2	--	--	--	--	--
PLCB4	--	--	--	--	--
MTM1	--	--	--	--	--
PIK3C2B	--	--	--	--	--
PIK3C2A	--	--	--	--	--
PIK3C2G	--	--	--	--	--
INPP5A	--	--	--	--	--
INPP5B	4.32894	0.0183947	7.87858	up	0.0212447
INPP5F	--	--	--	--	--
IMPA1	--	--	--	--	--
PIP5K1B	--	--	--	--	--
INPP5J	--	--	--	--	--
TGF-beta signaling pathway
Gene name	LG_FPKM	WG_FPKM	log2(foldchange)	regulated	pvalue
TGFB2	--	--	--	--	--
NOG	--	--	--	--	--
ACVR1	--	--	--	--	--
ACVR1C	--	--	--	--	--
ACVR1B	--	--	--	--	--
RPS6KB1	--	--	--	--	--
SMAD7	--	--	--	--	--
SMAD1	--	--	--	--	--
BMPR1A	--	--	--	--	--
RGMA	--	--	--	--	--
SMURF2	--	--	--	--	--
ZFYVE16	--	--	--	--	--
NEO1	--	--	--	--	--
CUL1	--	--	--	--	--
GREM2	--	--	--	--	--
ACVR2A	3.8244	0.500878	2.9327	up	0.0347439
LTBP1	--	--	--	--	--
THSD4	--	--	--	--	--
BAMBI	--	--	--	--	--
BMP4	--	--	--	--	--
EP300	--	--	--	--	--
BMP5	--	--	--	--	--
E2F4	--	--	--	--	--
PPP2CA	--	--	--	--	--
PPP2CB	12.4237	0.0262677	8.88559	up	0.0180629
ID2	--	--	--	--	--
MAPK1	--	--	--	--	--
Progesterone-mediated oocyte maturation
Gene name	LG_FPKM	WG_FPKM	log2(foldchange)	regulated	pvalue
MAD2L2	--	--	--	--	--
STK10	--	--	--	--	--
MAPK14	--	--	--	--	--
AKT1	--	--	--	--	--
GNAI1	--	--	--	--	--
CCNA1	--	--	--	--	--
SPDYA	2.08423	0.017486	6.89717	up	0.0240032
PIK3CB	1.80081	0	Inf	up	0.0185975
ANAPC10	--	--	--	--	--
ANAPC13	--	--	--	--	--
PDE3B	--	--	--	--	--
MAPK1	--	--	--	--	--
PIK3R3	--	--	--	--	--
PIK3R1	--	--	--	--	--
PGR	--	--	--	--	--
MAPK8	--	--	--	--	--
IGF1R	--	--	--	--	--
BUB1	--	--	--	--	--
CCNB3	--	--	--	--	--
CCNB2	--	--	--	--	--
RPS6KA2	--	--	--	--	--
ADCY7	1.11214	0.00162167	9.42165	up	0.0183183
CDC27	--	--	--	--	--
MAD1L1	3.09975	1.46839	1.07792	up	0.0435744
PRKACB	--	--	--	--	--
HSP90AA1	--	--	--	--	--
GnRH signaling pathway
Gene name	LG_FPKM	WG_FPKM	log2(foldchange)	regulated	pvalue
JUN	--	--	--	--	--
MAPK14	--	--	--	--	--
MAP3K2	1.0332	5.30521	-2.36029	down	0.0451363
NRAS	--	--	--	--	--
MAP3K4	--	--	--	--	--
PRKCA	--	--	--	--	--
MAPK1	--	--	--	--	--
GNA11	--	--	--	--	--
MAPK8	--	--	--	--	--
PLCB2	--	--	--	--	--
CAMK2G	--	--	--	--	--
PLCB4	--	--	--	--	--
CAMK2D	--	--	--	--	--
PRKCB	--	--	--	--	--
CAMK2A	--	--	--	--	--
PLA2G4A	--	--	--	--	--
MAP2K3	--	--	--	--	--
ADCY7	1.11214	0.00162167	9.42165	up	0.0183183
PLD1	--	--	--	--	--
GNAS	--	--	--	--	--
CALML4	33.7333	12.4817	1.43435	up	0.00902501
GRB2	--	--	--	--	--
PRKACB	--	--	--	--	--
ATF4	--	--	--	--	--
MMP2	--	--	--	--	--
CDC42	--	--	--	--	--
C-type lectin receptor signaling pathway
Gene name	LG_FPKM	WG_FPKM	log2(foldchange)	regulated	pvalue
NFATC1	0.681678	2.69329	-1.9822	down	0.047003
NFATC2	--	--	--	--	--
NFATC3	--	--	--	--	--
NRAS	--	--	--	--	--
IKBKB	--	--	--	--	--
AKT1	--	--	--	--	--
PIK3CB	1.80081	0	Inf	up	0.0185975
JUN	--	--	--	--	--
MAPK1	--	--	--	--	--
PIK3R3	--	--	--	--	--
PIK3R1	--	--	--	--	--
MAPK8	--	--	--	--	--
CBLB	--	--	--	--	--
ARHGEF12	--	--	--	--	--
MRAS	--	--	--	--	--
MDM2	--	--	--	--	--
BCL10	--	--	--	--	--
MAPK14	--	--	--	--	--
IRF1	--	--	--	--	--
SYK	--	--	--	--	--
LSP1	--	--	--	--	--
CALML4	33.7333	12.4817	1.43435	up	0.00902501
CYLD	--	--	--	--	--
PPP3CA	--	--	--	--	--
PPP3CB	--	--	--	--	--
PPP3CC	--	--	--	--	--
AGE-RAGE signaling pathway in diabetic complications
Gene name	LG_FPKM	WG_FPKM	log2(foldchange)	regulated	pvalue
NFATC1	0.681678	2.69329	-1.9822	down	0.047003
TGFB2	--	--	--	--	--
NRAS	--	--	--	--	--
MAPK14	--	--	--	--	--
AKT1	--	--	--	--	--
PLCE1	--	--	--	--	--
NOX4	--	--	--	--	--
PIK3CB	1.80081	0	Inf	up	0.0185975
JUN	--	--	--	--	--
MAPK1	--	--	--	--	--
PIK3R3	--	--	--	--	--
PIK3R1	--	--	--	--	--
CDKN1B	--	--	--	--	--
MAPK8	--	--	--	--	--
PLCB2	--	--	--	--	--
PLCB4	--	--	--	--	--
PRKCA	--	--	--	--	--
PRKCB	--	--	--	--	--
PRKCZ	--	--	--	--	--
VEGFC	--	--	--	--	--
THBD	--	--	--	--	--
F3	1.30959	2.75415	-1.07249	down	0.0236327
CASP3	--	--	--	--	--
CCND1	--	--	--	--	--
MMP2	--	--	--	--	--
CDC42	--	--	--	--	--
mRNA surveillance pathway
Gene name	LG_FPKM	WG_FPKM	log2(foldchange)	regulated	pvalue
[truncated: 353 more rows]
